# Supplementary material for: Phosphoproteome Profiling Reveals Circadian Clock Regulation of Posttranslational Modifications in the Murine Hippocampus
Source: Front Neurol. 2017 Mar 22;8:110. doi: 10.3389/fneur.2017.00110 (PMC5360755; doi:10.3389/fneur.2017.00110)
Supplement: Supplementary file 1 [file table_1.xlsx]

## Sheet: FigureS1
Ratio L/H normalized CT2_#1	Ratio L/H normalized CT2_#2	Ratio L/H normalized CT2_#3	Ratio L/H normalized CT2_#4	Ratio L/H normalized CT2_#5	Ratio L/H normalized CT6_#1	Ratio L/H normalized CT6_#2	Ratio L/H normalized CT6_#3	Ratio L/H normalized CT6_#4	Ratio L/H normalized CT6_#5	Ratio L/H normalized CT10_#1	Ratio L/H normalized CT10_#2	Ratio L/H normalized CT10_#3	Ratio L/H normalized CT10_#4	Ratio L/H normalized CT10_#5	Ratio L/H normalized CT14_#1	Ratio L/H normalized CT14_#2	Ratio L/H normalized CT14_#3	Ratio L/H normalized CT14_#4	Ratio L/H normalized CT14_#5	Ratio L/H normalized CT18_#1	Ratio L/H normalized CT18_#2	Ratio L/H normalized CT18_#3	Ratio L/H normalized CT18_#4	Ratio L/H normalized CT18_#5	Ratio L/H normalized CT22_#1	Ratio L/H normalized CT22_#2	Ratio L/H normalized CT22_#3	Ratio L/H normalized CT22_#4	Ratio L/H normalized CT22_#5	Peptides	Razor + unique peptides	Unique peptides	Majority protein IDs	Protein names	Gene names
-1.86223	-1.83402	-2.04841	-1.3938	-2.123	-1.2408	-1.199	-1.46733	-1.23554	-1.6451	-1.8233	-1.73513	-1.77155	-1.88104	-1.80224	-1.49431	-1.33834	-1.42299	-2.19087	-1.4861	-1.73777	-1.93614	-1.84952	-1.82664	-1.8076	-1.76655	-2.04918	-2.11333	-1.62597	-1.82766	11	11	11	Q9EQU5;A2BE93;A2BE92	Protein SET	Set
-1.25441	-1.25786	-1.43066	-1.26814	-1.12974	-1.28777	-1.19099	-1.1155	-1.21344	-1.08004	-1.33285	-1.23952	-1.12267	-1.33743	-1.44848	-1.014	-1.30766	-0.947479	-1.15413	-1.06191	-1.29084	-1.10044	-1.35078	-0.825297	-1.26267	-1.02715	-0.966578	-1.20646	-0.944484	-1.00454	13	13	13	Q62446	Peptidyl-prolyl cis-trans isomerase FKBP3	Fkbp3
-0.565695	-0.216734	-0.291721	-0.385265	-0.467488	-0.505992	-0.879549	-0.249627	-0.631896	-0.45607	-0.621618	-0.820485	-0.525668	-0.561204	-0.685088	-0.387142	0.596492	-0.265677	-0.352758	-0.129085	-0.439889	-0.727528	-0.624241	-0.683651	-0.66029	-0.100305	-0.802152	-0.017922	-0.0939657	-0.380619	9	9	9	Q80ZW2	UPF0670 protein THEM6 homolog	Them6
-0.455755	-0.319734	-0.261591	-0.365245	-0.461319	-0.216982	-0.339594	-0.308244	-0.134221	-0.1153	-0.42094	-0.448161	-0.225768	-0.2529	-0.372395	-0.286408	-0.275245	-0.202888	-0.337654	-0.126841	-0.458907	-0.389457	-0.454808	-0.456175	-0.349365	-0.241718	-0.217851	-0.173383	0.0103234	-0.198871	10	10	10	Q8BJU0	Small glutamine-rich tetratricopeptide repeat-containing protein alpha	Sgta
1.18367	1.03833	0.797212	0.85311	0.781405	1.24226	1.30757	1.40087	1.08862	1.2068	0.895744	1.10095	1.00831	0.963504	0.986616	1.14567	0.929199	1.44575	1.00598	1.25188	0.8867	0.999683	0.888274	1.06537	1.16563	1.37456	0.95604	0.921527	1.04421	0.83475	8	8	8	Q9CR98	Protein FAM136A	Fam136a
0.889209	1.29733	1.02803	1.2685	0.784433	1.38172	1.36042	1.14541	1.38191	1.81147	1.17958	1.28167	1.00967	0.824137	1.08927	1.2121	1.21746	1.08	1.52799	1.30582	1.08519	1.16748	0.928347	1.11579	1.01351	1.55266	1.32243	1.31255	1.4777	1.14806	3	3	3	Q9JKW0	ADP-ribosylation factor-like protein 6-interacting protein 1	Arl6ip1
-0.949722	-0.901185	-1.48331	-1.06171	-1.16504	-0.9241	-0.97181	-0.989357	-1.20808	-0.916859	-1.18142	-1.11183	-1.08706	-1.20151	-1.03689	-1.34005	-0.96066	-0.731444	-1.08209	-0.615134	-1.23383	-1.21952	-1.13343	-1.23186	-1.12161	-0.897783	-1.11337	-1.08018	-0.72561	-0.778293	6	6	6	Q9CY57;E9PW20;D3Z7T7;D3YZA1	Friend of PRMT1 protein	Fop;2500003M10Rik
NaN	2.03753	0.453083	0.531135	0.621644	3.09863	2.5075	2.66887	1.43702	1.94775	NaN	1.26358	2.20749	0.71506	0.695115	2.35284	2.79817	2.90541	1.73135	2.1016	1.07859	0.0900042	0.363197	1.63823	2.43503	2.8427	1.40423	1.12233	3.31919	0.0200186	20	18	18	H3BJD6;Q7TN74;H3BL28;H3BJD0;H3BKQ7;Q3UXW4		Ppp1r9a
-1.38631	-1.43685	-1.53844	-1.40888	-1.29602	-1.33102	-1.5476	-1.24221	-1.30077	-1.31429	-1.81959	-1.47384	-1.20402	-1.40463	-1.7267	-1.34216	-1.40163	-1.25882	-1.14561	-1.22552	-1.65333	-1.48125	-1.25701	-1.60706	-1.48507	-1.60008	-1.12261	-1.35541	-1.04747	-1.00454	13	13	13	P62911	60S ribosomal protein L32	Rpl32
1.88982	1.65704	1.56324	1.80168	1.60025	2.20683	2.17436	2.33861	1.73399	2.07188	1.58606	1.86313	1.9531	2.0399	2.02304	2.0924	1.92708	2.46379	1.85152	1.87912	1.80088	1.73212	2.06824	1.62794	2.24182	1.829	1.89969	1.68131	2.17632	2.06873	10	5	4	Q9CQD1	Ras-related protein Rab-5A	Rab5a
2.86796	3.67907	4.17473	4.20322	3.42142	3.73597	3.49793	3.39723	2.72004	2.86723	3.56925	3.51386	3.55853	3.94938	3.34299	3.86447	3.18115	4.07383	4.03656	3.594	3.64781	2.6435	2.5121	3.52263	2.56533	3.7437	3.58153	3.49761	4.15531	3.77594	18	18	18	B9EKR1		Ptprz1
-0.613437	-1.02687	-0.922045	-0.964362	-1.59177	-1.43909	-1.1529	-1.24908	-1.68176	-1.33965	-1.41641	-1.37078	-1.19005	-1.1308	-1.40654	-0.789854	-0.956429	-0.903733	-1.29848	-0.405339	-1.43291	-1.42508	-1.27411	-1.4218	-1.35834	-1.27662	-1.05866	-1.37407	-1.27167	-1.24817	7	7	7	E9Q317;O55128;D3Z2N9;D3YY73	Histone deacetylase complex subunit SAP18	Gm10094;Sap18
1.2824	1.03821	1.80647	NaN	1.0775	2.31782	3.06854	4.51029	2.48181	2.81848	1.45158	1.19509	2.46737	2.40951	NaN	1.01217	2.7336	3.48136	1.70934	1.8095	3.01008	2.85215	3.45549	2.84363	1.95512	1.01628	2.28223	1.48774	2.23834	2.34037	9	9	9	Q01065	Calcium/calmodulin-dependent 3,5-cyclic nucleotide phosphodiesterase 1B	Pde1b
2.93733	4.11127	4.37363	3.46384	3.38746	2.5465	3.15676	2.01421	NaN	2.82194	2.77596	1.72009	3.36443	1.79061	2.56422	3.46089	NaN	4.31321	3.47904	0.821636	1.99292	NaN	NaN	NaN	3.54138	2.4274	3.33923	3.52689	3.7356	4.35695	10	9	9	P12658	Calbindin	Calb1
3.3317	3.97858	3.79074	3.52087	3.89961	4.20964	4.23284	4.44379	3.89145	3.97987	3.95971	3.80825	3.25278	3.20636	3.31186	3.63449	3.75042	3.10395	3.83218	3.31804	3.7909	4.12255	3.6737	4.10361	3.42718	4.4527	3.92087	3.88916	3.22418	3.95756	24	24	18	P61264	Syntaxin-1B	Stx1b
-1.76048	-1.77433	-1.848	-1.95464	-1.7858	-1.569	-1.93361	-1.72212	-1.90412	-1.72775	-1.78228	-1.7137	-1.31823	-1.77332	-1.66594	-1.67505	-1.4526	-1.72312	-1.61735	-1.52667	-2.35623	-1.83939	-1.8587	-1.92752	-1.81983	-1.62415	-1.71962	-1.67861	-1.54528	-1.45943	11	11	11	P62830	60S ribosomal protein L23	Rpl23
1.58563	1.87186	2.11917	1.54949	1.89873	1.69834	2.15688	1.88705	1.82634	1.77463	2.10092	2.44285	2.19992	2.07759	2.22283	2.15888	2.20656	2.28962	1.7816	1.96398	0.25135	1.52845	1.99114	1.18449	1.90153	2.04329	1.82813	1.30711	1.95545	2.20304	9	8	8	P84096	Rho-related GTP-binding protein RhoG	Rhog
NaN	0.0713758	0.562879	-1.39857	-0.416191	-0.00662128	-0.57889	-0.582941	-1.31203	-0.585347	0.552516	0.921144	0.796661	0.0174463	0.731494	-0.768671	0.505328	0.535478	0.249891	-0.0652966	-1.51056	-1.37812	-1.32912	-0.588037	-1.58842	1.44312	-0.57599	-1.54913	-0.183582	1.10135	10	10	9	Q9JKY5	Huntingtin-interacting protein 1-related protein	Hip1r
4.12835	4.08468	4.29268	3.40005	3.47941	3.32696	3.65788	3.28729	3.10284	3.4895	3.78061	3.548	4.31551	3.0386	3.50501	4.02184	3.98503	3.80005	4.24759	3.88083	3.96581	3.87667	3.6327	3.4938	3.65626	3.39343	3.61681	3.66949	3.32248	3.78635	32	32	32	Q9Z0E0	Neurochondrin	Ncdn
1.31308	0.898215	NaN	NaN	1.39453	1.73904	1.52562	1.72862	1.16644	1.9349	1.72171	1.4985	1.7218	1.77833	1.63478	0.279144	1.45194	1.79867	1.29329	1.82357	1.33898	1.36654	1.48758	1.35144	1.69325	NaN	1.47847	1.33807	1.61852	1.68228	7	7	7	Q922E4;A2ABY3	Ethanolamine-phosphate cytidylyltransferase	Pcyt2
0.866884	1.22102	0.68177	1.35472	0.721777	1.84487	0.207395	2.25188	1.72166	2.01864	1.80108	2.36461	1.28905	-0.713344	1.23036	1.14864	1.2035	1.25309	-0.981414	-0.128425	1.48048	-0.460061	0.828332	0.503977	-0.180912	1.21203	1.14743	1.75224	0.611116	1.53638	19	19	19	Q64516;B1ASZ3	Glycerol kinase	Gk;Gyk
-3.08605	-3.09835	-2.81098	-3.56669	-2.88604	-3.1515	-3.28374	-3.39739	-3.06752	-3.14308	-3.66642	-3.0795	-3.13588	-2.95994	-3.24846	-2.50609	-2.77509	-2.8127	-2.95024	-3.01437	-3.01769	-2.61789	-3.15332	-3.00171	-3.04315	-3.25805	-2.88413	-3.22672	-3.25289	-3.06521	29	29	28	Q9CZN7	Serine hydroxymethyltransferase	Shmt2
2.80048	2.95065	2.9052	2.95881	2.89905	3.09888	2.94064	2.88726	2.8046	3.02997	2.85914	2.60946	2.74729	3.11117	2.71586	3.04871	2.78399	2.86292	2.90758	2.92522	2.68362	2.53592	2.50988	2.51144	2.51829	3.10321	2.52384	2.76631	2.63173	2.61405	21	21	19	Q5SSL4;E9PUE7	Active breakpoint cluster region-related protein	Abr
0.856136	1.38605	1.17254	1.24499	1.49366	0.943444	0.619337	1.35882	1.18082	1.57248	1.65922	1.68436	1.18708	1.43522	1.31563	1.50463	1.83485	1.68121	1.91213	1.33727	1.39316	1.74521	1.82675	1.4835	1.73552	1.83126	1.3882	1.38922	1.70064	1.72776	7	7	7	P26645	Myristoylated alanine-rich C-kinase substrate	Marcks
0.705853	0.915718	0.691919	0.791907	0.720374	0.846221	0.982249	0.95758	0.71293	1.19083	0.790709	0.924098	1.36516	1.19562	0.737278	1.01981	1.0138	1.15226	0.996254	1.21883	0.939067	0.862313	0.95688	0.832771	0.974489	0.909417	0.922948	0.814616	1.44784	1.0113	34	30	4	E9PWE8		Dpysl3
3.16696	3.29846	3.12494	3.09888	3.17267	3.24824	3.17527	3.25856	3.07497	3.238	2.79486	3.24975	3.19231	3.09431	3.13746	3.16295	3.14982	3.08964	3.08363	3.24455	2.90013	2.90909	3.08902	3.13213	3.0683	3.11391	3.08706	3.12004	3.08082	3.05613	203	203	3	A3KGU7;P16546	Spectrin alpha chain, brain	Spna2;Sptan1
1.75181	-0.183328	-0.968865	0.249668	-0.949572	-0.648005	1.09376	1.32677	1.04588	1.8413	-0.0676387	1.8167	1.08816	1.61206	0.917461	2.11604	1.50287	2.0194	0.0397106	2.59501	1.18525	2.0443	2.17098	1.91153	1.4669	1.14842	1.70463	0.546435	1.7667	-0.155749	45	41	14	E9Q035		Gm20425
0.36036	0.676665	1.514	0.619669	-0.182057	0.494048	0.805888	1.6669	1.34348	0.510889	0.252862	0.537319	0.318776	0.640007	NaN	0.841172	1.55907	0.817715	1.29821	0.809019	1.68929	0.616503	1.63576	1.58758	1.37726	1.56473	1.48076	NaN	1.13125	1.32637	3	3	3	E9Q4K7		Kif13b
-0.707348	-1.11157	-1.39917	-1.17728	-1.68482	-1.19592	-0.516822	0.206295	-1.3593	-0.203765	-1.58357	-1.54977	-1.4417	-0.847356	-1.95431	-1.77674	-1.49467	-2.14029	-1.09565	-1.46038	-1.71101	-1.52792	-1.37206	-1.96684	-1.97199	-0.219091	-1.39188	-1.70443	-1.66084	-1.83592	4	4	3	E9Q512;H3BJG4		Trip11
2.26979	1.88156	1.61303	1.92884	1.98359	2.13258	2.14631	2.10432	1.68511	2.06486	1.74991	1.67623	1.83991	1.99614	1.85501	2.00903	1.82777	1.56064	1.81319	1.93429	1.73212	1.88199	1.57385	1.62215	1.60647	1.91289	1.72137	1.71184	1.83583	1.70906	3	3	3	O09111	NADH dehydrogenase [ubiquinone] 1 beta subcomplex subunit 11, mitochondrial	Ndufb11
-2.06523	-2.02304	-2.16082	-2.00468	-2.94321	-2.30848	-2.04981	-2.18812	-2.20308	-2.19676	-2.70995	-2.09919	-2.10729	-1.62204	-2.4696	-1.37423	-1.33537	-1.8862	-1.56252	-1.14555	-1.0916	-0.530271	-0.491186	-1.81865	-2.81038	-2.08508	-1.49656	-2.9151	-1.38189	-2.05956	7	7	7	O35114	Lysosome membrane protein 2	Scarb2
1.5211	2.21417	1.43589	2.81838	2.47113	3.08094	2.15496	2.29442	2.89389	1.3824	2.40821	3.26479	2.82133	2.12771	2.61396	2.29322	2.50169	1.40553	2.47875	0.550613	1.19436	1.49358	0.940562	-0.465295	1.51326	1.9763	1.63783	1.70148	1.90882	2.56209	12	12	6	P05480;Q80XU2	Neuronal proto-oncogene tyrosine-protein kinase Src	Src
-1.5476	-2.41403	-1.88307	-2.44877	-1.71927	-1.79718	-1.89464	-1.54127	-2.2565	-2.32892	-1.76799	-2.00623	-1.42739	-2.37248	-1.65924	-2.7118	-1.64524	-1.16903	-2.1596	-2.08621	-1.49457	-1.05679	-0.61551	-1.03844	-1.69073	-1.40452	-1.37306	-1.80041	-0.76901	-0.764091	9	9	9	P26339	Chromogranin-A;Pancreastatin;Beta-granin;WE-14	Chga
0.438405	0.757208	0.585951	0.640704	0.545656	0.751198	0.742362	0.656535	0.41702	0.960244	0.723468	0.91648	0.723277	0.824852	0.454546	0.650997	0.818121	0.816393	0.826463	0.650408	0.28921	0.639108	0.556775	0.586623	0.728646	0.516594	0.555799	0.254995	0.587663	0.273361	4	4	4	P40240	CD9 antigen	Cd9
-1.28907	-1.3259	-1.75168	-1.94471	-1.83171	-1.04537	-1.70894	-1.56179	-1.31979	-1.34835	-1.65933	-0.915406	-1.1103	-1.36272	-1.3147	-0.961697	-1.01271	-1.02162	-0.99834	-1.09822	-1.3584	-1.23217	-1.34284	-1.05665	-1.24653	-1.33771	-1.22731	-1.7848	-1.26027	-1.40365	15	15	15	P62301	40S ribosomal protein S13	Rps13
2.8796	1.93981	3.72128	NaN	3.72736	3.07509	3.16683	2.87949	2.06988	2.59545	2.97744	2.73466	1.90649	2.84125	1.68631	2.51408	0.166503	1.78126	2.56721	2.99516	2.48633	2.84799	1.57609	0.80435	1.78851	3.24852	3.07802	3.56485	3.71176	3.10519	4	4	4	P63216	Guanine nucleotide-binding protein G(I)/G(S)/G(O) subunit gamma-3	Gng3
3.99006	3.12004	3.26951	3.05925	3.08865	3.04919	2.7817	3.27244	2.79526	3.42328	2.84073	2.84601	3.06903	2.60595	2.67715	2.72996	3.02222	3.07024	3.29803	2.29626	2.94675	2.75283	2.59588	2.94697	3.03316	3.25126	3.80551	3.25829	3.66797	3.37738	29	27	20	Q4VA93;P20444	Protein kinase C;Protein kinase C alpha type	Prkca
-0.625925	-0.484705	-0.683202	-0.791689	-0.634221	-0.403922	-0.407081	-0.381505	-0.559149	-0.0429245	-0.352194	-0.228726	-0.258217	-0.303927	-0.539829	-0.416407	-0.482332	0.187379	-0.481609	-0.368601	-1.15627	-0.665029	-0.605874	-0.83455	-0.29443	-0.445939	-0.832202	-0.845831	-0.393855	-0.321351	7	7	7	Q5SUH7;Q5SUH6;Q99KN9	Clathrin interactor 1	Clint1
3.4397	3.08645	3.26632	3.3703	2.66786	2.40951	2.1435	2.95994	2.32605	2.88225	2.77458	2.92062	2.91811	3.1614	2.61892	3.14561	3.52779	2.97699	2.67927	2.78787	3.55926	3.26299	3.54103	3.35988	3.22594	3.03233	3.53932	3.1715	2.34461	3.27285	27	27	25	Q8BR88;F6WYQ5;P70704	Probable phospholipid-transporting ATPase IA	Atp8a1
-0.749663	-0.702392	-0.91265	-0.762136	-0.978635	-0.485221	-0.781066	-0.422664	-0.934101	-0.449007	-0.785006	-0.562474	-0.457437	-0.457647	-0.607484	-0.400319	-0.587365	-0.392317	-0.563549	-0.214498	-0.636636	-0.614945	-0.479127	-0.769518	-0.205518	-0.541416	-0.638954	-0.72299	-0.232784	-0.573859	9	9	9	Q8CDN6	Thioredoxin-like protein 1	Txnl1
4.05213	4.3088	4.42967	4.26987	4.73052	3.97869	4.15632	4.30943	4.4389	4.17971	4.35701	4.0275	3.84496	4.31491	3.90215	3.65981	3.65892	4.00256	4.41827	3.97744	3.52394	3.84214	3.89469	3.96349	3.66114	4.00947	3.88771	3.71259	4.14102	4.09126	17	17	12	Q8K0T0	Reticulon-1	Rtn1
NaN	0.418176	-0.219711	0.41039	0.35452	-0.0839282	NaN	1.5937	-0.372729	0.212016	0.121895	-0.014641	NaN	0.416404	NaN	0.231701	1.21729	1.16469	0.64905	0.0188927	0.555778	0.290851	1.0716	1.19734	1.98422	1.44855	1.62366	1.16981	1.75779	0.802411	5	5	4	Q9D4C9	Clavesin-1	Clvs1
-1.74537	-1.52532	-1.81414	-2.00511	-1.85894	-1.61908	-1.54903	-1.65837	-1.59225	-1.37557	-1.95958	-1.78919	-1.49421	-1.64289	-1.51959	-1.50772	-1.51293	-1.40833	-1.45933	-1.38631	-1.74429	-1.72936	-1.85352	-1.7491	-1.54834	-1.78463	-1.62382	-1.67879	-1.54927	-1.6693	20	20	20	Q9D6Z1;E0CXZ0	Nucleolar protein 56	Nop56
-0.928882	-1.26195	-1.62943	-0.943509	-1.09424	-1.61509	-1.48697	-0.864572	-1.26237	-1.47607	-1.1234	-0.748719	-0.871844	-0.810073	-0.865681	-0.68921	-0.91081	-0.523963	-1.0633	-0.576087	-1.51581	-0.775851	-1.27947	-0.762987	-0.255078	-0.710614	-0.610133	-1.06267	-0.594453	-0.798092	11	11	11	Q9DAR7;Q3TBW9	m7GpppX diphosphatase	Dcps
2.28976	2.42709	2.12362	2.49127	2.07339	2.27621	2.21967	2.17547	2.27872	2.55436	2.08369	2.51837	2.25408	2.31265	2.22945	2.55046	2.21826	2.51391	2.30465	2.69227	2.10712	2.24195	2.18089	2.10737	2.22102	2.09962	2.14216	1.95467	2.1428	2.09074	12	12	12	Q9DC69	NADH dehydrogenase [ubiquinone] 1 alpha subcomplex subunit 9, mitochondrial	Ndufa9
-1.33205	-0.91311	-1.63436	-1.45917	-1.66907	-1.20514	-1.00533	-1.29537	-1.35214	-0.680774	-1.16343	-1.22472	-0.953452	-1.28238	-1.17191	-1.52667	-1.39977	-1.07628	-0.892274	-1.10105	-1.54804	-1.57463	-1.56394	-1.54449	-1.64681	-1.12618	-1.32256	-1.7173	-1.23383	-1.5431	37	37	36	Q9ERU9	E3 SUMO-protein ligase RanBP2;Putative peptidyl-prolyl cis-trans isomerase	Ranbp2
NaN	NaN	0.343019	NaN	-0.71352	0.58942	NaN	NaN	0.23897	NaN	NaN	NaN	0.829537	0.823064	0.753701	NaN	0.688357	1.00706	0.988075	1.20899	0.646338	0.623109	0.95688	NaN	0.965052	0.302404	0.201659	0.390604	0.887046	0.486125	11	10	9	Q9Z0U1	Tight junction protein ZO-2	Tjp2
0.0213943	1.59702	1.13286	1.70378	1.69292	0.710732	-1.1117	-0.528671	1.65476	0.72423	-1.24647	0.704112	0.675973	NaN	2.69638	1.30854	0.095435	0.447525	0.00679671	0.840681	1.62264	1.72237	1.92538	1.61754	1.27631	1.10535	1.36138	1.79982	1.537	0.617654	14	11	11	Q68FH0;A2AS45;A2AS47;A2AS44	Plakophilin-4	Pkp4
3.26507	2.2816	1.28163	3.87826	2.86775	1.69106	3.22459	2.8983	1.96483	2.7362	2.58961	2.29286	NaN	3.73385	1.64413	2.31516	1.57859	1.9161	3.00486	0.498036	NaN	NaN	NaN	NaN	1.44693	2.30743	3.24907	2.54928	3.07911	0.669029	20	17	17	D3Z5K8;Q80Z38;D3Z5K9	SH3 and multiple ankyrin repeat domains protein 2	Shank2
-0.678162	1.68715	1.25539	-2.08852	-1.04306	0.788714	-3.58015	0.854649	0.960862	0.140142	1.13011	0.90671	0.878109	2.19008	-1.02162	1.39711	1.67784	1.20916	0.561005	0.963082	1.22546	1.90617	1.56546	2.40515	1.57622	0.545277	0.889263	1.5098	1.71752	1.22166	13	13	13	F8VPN4;F6XXE6		Agl
2.29145	2.56056	2.99528	3.27593	1.55258	2.67752	3.22257	3.29322	1.6865	3.12608	2.71539	3.16722	3.2547	1.54511	2.34938	2.09906	2.49354	1.85794	2.94253	2.18475	2.11247	1.43796	1.88199	1.60933	1.8771	2.13296	1.95043	2.41005	2.76376	2.3992	11	11	11	F8WIV2;Q60854;K7E6F1	Serpin B6	Serpinb6a;Serpinb6
2.9677	2.56482	3.67212	3.52709	3.84558	2.8137	3.65808	3.08865	3.85227	3.75182	4.02999	3.7125	3.46642	3.76609	3.7045	3.36373	3.25677	3.08964	3.60726	2.93898	3.7852	3.06927	2.068	3.31833	2.73159	2.87525	2.76729	2.96635	3.08828	3.2477	25	22	22	O35098;Q3TMU8	Dihydropyrimidinase-related protein 4	Dpysl4
4.03756	3.15496	4.9424	3.1353	3.96367	4.7038	4.00896	3.27942	3.73305	4.17514	2.51309	4.64162	3.71613	5.36736	4.26232	4.62911	2.91115	3.7114	3.53214	1.91643	2.54802	2.94686	3.21009	3.19429	3.06588	3.1556	4.40086	NaN	2.84747	3.74335	15	15	15	O35136	Neural cell adhesion molecule 2	Ncam2
1.65127	2.46849	2.34997	2.73245	2.39737	2.68966	2.51697	2.32099	2.04275	2.50873	2.45308	2.42655	2.71615	2.1574	2.36008	2.36424	1.78558	1.90871	2.21424	2.13638	2.42608	1.87662	1.97778	2.15952	2.1111	1.90758	2.41104	2.17638	2.27956	2.32308	36	19	17	P17156	Heat shock-related 70 kDa protein 2	Hspa2
1.92145	1.9865	1.8686	1.91191	1.85977	2.04859	1.81746	2.13892	1.94853	2.12299	1.85319	1.89448	2.24298	2.16929	1.76028	1.84394	1.91409	1.51144	1.91474	1.81604	1.78111	1.86602	1.89416	1.82608	1.74169	1.92895	1.90374	1.72685	2.03156	1.79276	19	19	19	P17751;H7BXC3	Triosephosphate isomerase	Tpi1
2.3655	2.66228	2.97778	2.68159	2.71085	3.76701	3.16929	3.02257	2.5745	2.5433	3.2503	3.13555	2.95814	2.99574	3.11179	2.86997	2.2186	0.514326	3.14893	2.77172	1.95121	2.81726	2.26098	2.87588	2.33548	2.62665	2.77764	2.76994	2.18429	2.32872	5	5	5	P52760	Ribonuclease UK114	Hrsp12
1.58485	1.73846	1.82895	1.76582	1.76798	1.7427	1.45403	1.58992	1.19816	1.49106	1.35542	1.47181	1.43807	1.70097	1.2868	1.61153	1.76758	1.67531	1.53003	1.75501	1.64417	1.5128	1.71383	1.85763	1.84466	1.79837	1.37221	1.61715	2.27705	1.67618	12	11	8	P58404	Striatin-4	Strn4
1.48411	1.28493	1.25715	1.46216	1.2918	1.35686	1.18148	1.45609	1.29981	1.44489	1.34099	1.35067	1.53801	1.09869	1.1743	1.12425	1.41254	0.904332	1.43839	0.992087	0.628921	0.993522	1.11194	1.28518	1.17231	1.30465	1.44403	1.28272	0.918906	1.32503	6	5	5	P60766	Cell division control protein 42 homolog	Cdc42
-0.614192	-0.463727	-0.929942	-0.500292	-0.740366	-0.638491	-0.654069	-0.371949	-0.669843	-0.471239	-0.421695	-0.393965	-0.510354	-0.227248	-0.732834	-0.583038	-0.555423	-0.327572	-0.508429	-0.482848	-0.797677	-1.00884	-0.701948	-0.834145	-0.392537	-0.717298	-0.835277	-0.841329	-0.406101	-0.69537	10	10	10	P61759;Q3TIR6	Prefoldin subunit 3	Vbp1
3.23854	3.7946	3.25525	2.98736	3.1078	3.39681	3.17592	3.28715	3.40267	3.67669	3.04561	3.67617	3.5866	3.31761	3.43057	3.7655	3.47786	3.43789	3.38198	3.34605	3.19126	3.49673	3.31531	3.0768	3.2783	3.21558	3.0523	3.07194	3.21799	3.2986	14	14	8	P62874;H3BKR2;H3BLF7	Guanine nucleotide-binding protein G(I)/G(S)/G(T) subunit beta-1	Gnb1
1.17814	0.755722	0.875831	1.28476	1.28771	1.3471	1.35141	0.839699	1.10355	1.66965	1.71681	1.98462	1.66924	1.83738	1.85778	1.82895	1.75006	2.7816	1.06142	1.87848	1.37198	0.623999	1.02977	1.54128	2.0194	1.69502	1.02815	0.601978	2.31825	0.804426	5	5	5	P97765;A2A860	WW domain-binding protein 2	Wbp2
-0.685267	-0.730227	-0.962438	-0.704872	-0.969307	-0.588996	-0.593784	-0.370611	-0.692695	-0.597984	-0.786095	-0.479438	-0.62293	-0.473527	-0.574828	-0.566084	-0.616546	-0.385928	-0.533763	-0.42503	-0.843341	-0.772815	-0.50457	-0.517427	-0.35558	-0.792605	-0.521453	-0.789771	-0.423202	-0.676989	21	21	21	Q00612;A3KG36	Glucose-6-phosphate 1-dehydrogenase X;Glucose-6-phosphate 1-dehydrogenase	G6pdx
0.248896	NaN	NaN	0.613476	NaN	0.109919	NaN	0.827461	NaN	NaN	NaN	-0.397255	-0.246104	0.746713	NaN	NaN	0.416019	NaN	0.0507116	0.972619	0.759649	0.607727	1.42938	0.605596	0.625689	1.08838	0.465919	1.36197	0.513461	0.651972	2	2	2	Q07646;D3Z383;D3YV56;D3Z328;D3YZ83	Mesoderm-specific transcript protein	Mest
-1.25254	-0.986083	-1.09031	-1.1155	-1.11995	-1.10829	-1.16903	-1.07403	-1.00396	-0.861161	-1.32533	-0.987103	-0.979806	-0.902652	-1.06661	-1.16156	-0.990737	-0.809908	-0.996244	-0.850159	-1.02297	-1.22558	-1.1129	-1.12638	-1.02098	-1.14143	-1.24902	-1.38195	-0.893673	-1.18618	18	18	18	Q3THS6	S-adenosylmethionine synthase isoform type-2	Mat2a
-0.892585	-1.24196	-1.76761	-1.10192	-2.03517	-0.933195	-1.0756	-0.817214	-0.874679	-1.04341	-0.822771	-1.1595	-0.286881	-1.07053	-1.45502	-1.72168	-0.813689	-0.762221	-0.856069	-0.6124	-1.05228	-0.952557	-0.932968	-1.22756	-0.573568	-1.20889	-1.21145	-1.81832	-0.876723	-1.16813	16	16	16	Q80TB8	Synaptic vesicle membrane protein VAT-1 homolog-like	Vat1l
-1.14418	-0.985355	-0.97966	-1.03977	-1.17114	-1.01685	-1.07656	-1.06819	-1.18574	-0.845671	-1.01407	-0.958583	-1.10044	-0.967169	-1.12082	-1.08875	-1.13527	-0.907198	-1.1379	-0.777956	-1.16594	-1.19673	-1.10414	-1.21282	-1.00043	-1.20533	-1.20076	-1.36608	-0.589188	-1.27083	31	31	28	Q8BKC5	Importin-5	Ipo5
1.61626	1.30091	1.67181	1.81249	1.9812	1.92046	2.02809	2.29357	2.14631	1.59414	1.74198	2.11491	1.75006	1.75965	1.71345	1.55703	1.4665	1.95327	1.66173	1.49744	1.50124	1.4992	1.56307	1.87234	1.59732	1.50972	1.91403	1.59018	2.13962	1.60283	4	4	4	Q8R1I1	Cytochrome b-c1 complex subunit 9	Uqcr10
2.90855	2.55241	NaN	NaN	2.87832	2.9737	NaN	3.58165	NaN	3.21344	3.37452	NaN	NaN	3.04157	3.50427	3.94144	3.26576	3.61523	2.86176	4.32696	3.11042	3.7127	3.12721	3.65136	3.52496	3.4188	NaN	3.21545	3.67985	3.17592	7	7	7	Q91ZP9;D3Z103	N-terminal EF-hand calcium-binding protein 2	Necab2
1.41012	1.63191	0.688381	0.075824	0.573403	0.862523	0.787817	0.542353	0.884514	0.172165	0.333043	2.17137	0.839777	0.937464	1.43565	1.65064	1.39233	1.26993	1.60055	0.972676	1.294	1.4924	0.542879	0.842542	1.21615	0.780116	0.71461	0.61299	0.0131887	0.480035	6	6	6	Q99JP7	Gamma-glutamyltransferase 7;Gamma-glutamyltransferase 7 heavy chain;Gamma-glutamyltransferase 7 light chain	Ggt7
1.17981	1.90045	1.0973	1.26178	1.12513	1.4924	1.44289	1.65454	1.47481	1.632	1.14992	1.90617	1.50312	1.53328	1.5971	1.45962	1.86891	1.68715	1.39726	1.8134	1.55499	1.46885	1.72476	1.44882	1.70261	1.28293	1.31294	1.17583	1.79581	1.33913	8	8	8	Q9CQ69	Cytochrome b-c1 complex subunit 8	Uqcrq
-1.90169	-1.7208	-2.02393	-1.75403	-2.06932	-1.61838	-1.97816	-1.72618	-1.84683	-1.65007	-1.79273	-1.25526	-1.57705	-1.74183	-1.71796	-1.40212	-1.46863	-1.68845	-1.79481	-1.27668	-1.71251	-1.56223	-1.68715	-1.91831	-1.76842	-1.81426	-1.62092	-1.94983	-1.35451	-1.75642	13	13	13	Q9CQM8;O09167	60S ribosomal protein L21	Rpl21
1.029	1.62518	1.6814	2.1728	1.77724	1.83738	1.34743	1.44674	1.752	1.83516	1.67388	1.58307	1.77645	2.20556	1.52321	2.57484	1.06477	2.34982	1.10827	1.40465	1.41373	0.730847	1.01301	0.199355	1.66241	1.48358	1.01272	1.43823	1.20736	1.26552	20	20	19	Q9WV34	MAGUK p55 subfamily member 2	Mpp2
2.63747	2.81259	2.56294	2.54019	2.76024	2.80208	2.77626	3.24975	2.83568	2.91779	2.88886	3.18915	2.9273	2.54187	2.92796	2.92511	2.87345	2.92708	2.75419	2.9796	2.76063	2.68186	2.79496	2.75127	2.76778	2.63379	2.73197	2.79306	2.9272	2.8246	31	31	31	Q9Z1G3	V-type proton ATPase subunit C 1	Atp6v1c1
NaN	-1.27023	-1.28078	-0.842054	NaN	-1.97482	-1.25248	-1.45165	-1.71796	-1.9092	-2.58227	-1.45202	-1.99454	-1.35952	-1.46289	-1.68361	NaN	NaN	NaN	NaN	-2.13356	-1.1858	-1.86374	-1.91835	NaN	-1.2759	NaN	-0.668573	-0.9307	-0.856787	6	6	6	Q8CCF0	U4/U6 small nuclear ribonucleoprotein Prp31	Prpf31
2.25829	NaN	NaN	4.16997	0.605047	2.05781	2.70642	NaN	NaN	4.65967	-0.268075	NaN	NaN	0.239685	-0.0378742	1.12999	NaN	NaN	NaN	NaN	3.68785	2.84965	2.54768	3.11254	3.01718	3.69258	2.98154	NaN	2.45135	NaN	11	11	11	Q8VBY2;B1AUD3	Calcium/calmodulin-dependent protein kinase kinase 1	Camkk1
-1.92862	-1.69746	-2.29699	NaN	-1.84278	-1.96665	NaN	-1.83758	-2.20739	NaN	-1.57855	NaN	-1.79772	-1.83212	-1.55596	-1.84052	-1.57313	NaN	-2.06312	-1.04411	-0.330903	NaN	NaN	NaN	NaN	-1.41164	-0.227741	NaN	NaN	-0.975337	14	14	8	A2AFF6;O35638	Cohesin subunit SA-2	Stag2
-0.332393	0.0512347	0.339528	NaN	-0.84559	1.26178	NaN	1.81396	0.616193	NaN	-0.164786	2.42461	0.176821	NaN	NaN	0.552939	1.56683	NaN	0.734395	2.39714	NaN	0.0355643	-0.88534	NaN	0.0203844	1.55962	1.7728	NaN	1.00659	NaN	6	6	6	A2AQC3;O70228;Q8C288;Q8C4G3	Probable phospholipid-transporting ATPase IIA	Atp9a
-2.29464	-1.64256	-2.28877	-1.60217	-2.07317	-2.02162	-1.45481	-2.04432	-0.680504	-0.538041	-1.79685	-2.03418	-1.45617	-1.6463	-2.22728	-1.42153	-0.485633	-1.73327	-1.34755	-2.47298	-2.1396	-2.64436	-2.3593	-1.42325	-2.4028	-2.1723	-2.14519	-1.81229	-2.93227	-2.50027	28	28	28	Q8CG47;E9Q2X6	Structural maintenance of chromosomes protein 4;Structural maintenance of chromosomes protein	Smc4
0.300253	0.337612	-0.00647763	-0.194213	-0.305562	0.590028	0.987732	0.635629	0.31502	0.557646	0.179302	0.25135	0.431773	0.502239	0.405643	0.500973	0.323877	0.578499	-0.146786	0.74369	0.360453	0.129987	0.379507	0.499137	0.441693	0.353432	0.10293	-0.112633	0.671899	0.388525	24	20	20	E9QKH0;Q80TV8;E9QNY9;E9Q6L0;J3QP81	CLIP-associating protein 1	Clasp1
NaN	-0.849999	NaN	NaN	NaN	NaN	-1.53436	NaN	-1.44101	-1.01507	NaN	NaN	-1.35021	NaN	NaN	-1.82977	NaN	NaN	-2.20671	NaN	-1.00978	-1.04761	-0.169155	-0.918921	NaN	-1.12512	-1.75416	NaN	-0.95628	-0.74261	6	6	6	J3QN89;Q3TJ22		Aamp
1.85131	2.23603	2.16391	2.00023	1.8427	1.76205	1.66456	1.94175	2.04406	2.10842	1.57076	1.96877	1.9273	2.23074	1.74357	2.11504	2.3803	2.13879	1.97245	1.58009	1.92134	2.32619	1.76043	2.04109	1.94153	1.66105	1.01713	1.42713	1.75809	1.75399	6	6	6	P00405;Q7JCZ1	Cytochrome c oxidase subunit 2	Mtco2;mt-Co2
1.44003	1.60086	1.63026	1.84487	1.38771	2.11466	1.88071	2.35277	1.81487	1.66846	1.68274	2.05266	1.9295	1.83733	1.63998	1.55275	1.23168	1.89228	1.54254	2.08976	1.61405	1.52404	1.56751	1.58584	1.64368	1.70134	1.8744	1.41854	1.54498	1.56572	3	3	2	P17665;J3QNB4;B8JJA9	Cytochrome c oxidase subunit 7C, mitochondrial	Cox7c
-2.46297	0.288117	-0.859731	-2.95477	-1.94931	-0.300299	-2.84798	-0.393965	-2.21512	-0.881038	-0.497536	-0.546265	-0.284514	-2.22163	-1.18694	-0.55768	0.387563	0.123512	-0.0385766	0.554782	-0.728835	-2.65331	-1.26039	-0.846393	-2.33637	-0.869398	-0.906352	-0.897473	-0.0233263	-0.103665	6	6	6	P21981	Protein-glutamine gamma-glutamyltransferase 2	Tgm2
4.23392	4.4339	3.87442	3.96594	4.23167	3.96804	4.08593	3.90459	3.84398	4.16168	3.77308	4.37252	4.31	4.21186	4.30909	4.38266	4.34872	4.47801	3.99378	4.45622	3.81117	4.25401	4.04754	3.90015	3.92015	4.03941	3.82286	3.87132	4.08165	4.12547	33	33	1	P28652;Q5SVI2;Q5SVI0;Q5SVJ1;Q5SVI3;Q5SVI9	Calcium/calmodulin-dependent protein kinase type II subunit beta	Camk2b
3.24783	NaN	3.19496	NaN	3.28223	NaN	3.35277	3.71374	NaN	3.30116	2.73485	2.95098	2.68994	2.38972	2.29138	2.91332	NaN	3.29138	3.15367	1.00851	NaN	NaN	0.78195	NaN	2.03712	NaN	2.9694	3.3873	2.61326	2.2614	14	10	9	P28661;Q5ND13	Septin-4	2016-09-04
-1.63812	-1.58957	-1.68531	-1.70142	-1.74235	-1.48347	-1.55095	-1.46488	-1.67297	-1.44922	-1.69608	-1.59565	-1.4716	-1.46858	-1.67179	-1.51455	-1.57434	-1.36042	-1.22756	-1.25114	-1.64298	-1.60782	-1.72997	-1.61673	-1.45969	-1.67283	-1.47913	-1.73751	-1.16466	-1.48125	12	12	6	P35979	60S ribosomal protein L12	Rpl12
-1.74485	-1.74808	-1.72722	-1.70691	-1.87342	-1.60326	-1.86398	-1.44254	-1.77142	-1.54661	-1.80178	-1.56286	-1.52692	-1.60857	-1.90731	-1.5757	-1.65003	-1.51979	-1.7868	-1.36014	-1.7891	-1.6769	-1.74923	-1.74958	-1.784	-1.55297	-1.52897	-1.68943	-1.26634	-1.43606	29	29	29	P47962	60S ribosomal protein L5	Rpl5
-1.88827	-1.80347	-1.91502	-2.13484	-2.07427	-1.86719	-1.77808	-1.51838	-1.88119	-1.65324	-1.95423	-1.82542	-1.436	-1.75103	-1.66175	-1.46462	-1.72347	-1.75069	-1.75847	-1.5034	-2.00924	-1.8673	-1.53441	-1.71083	-1.76829	-1.37078	-1.43968	-1.73993	-1.56291	-1.76384	9	9	9	P62267	40S ribosomal protein S23	Rps23
-1.24683	-1.38819	-1.56896	-1.5102	-1.75129	-1.56789	-1.5064	-1.59283	-1.73526	-1.25942	-1.35902	-1.23162	-1.17191	-1.17453	-0.89755	-1.22206	-1.28238	-1.31586	-1.29378	-1.29907	-1.26658	-1.29637	-0.951066	-1.40174	-1.17037	-1.7066	-1.25719	-1.28232	-1.09214	-1.37384	9	9	9	P83870	PHD finger-like domain-containing protein 5A	Phf5a
-1.20533	-0.702746	-1.1951	-1.1354	-1.10829	-0.820975	-0.218471	-0.610795	-0.753348	-0.655352	-0.689746	-1.18008	-1.24306	-0.890641	-0.720979	NaN	-0.918844	-0.646347	-1.03302	-0.775851	-0.698841	-1.02708	-0.903192	-0.865998	-0.746571	-0.852878	-1.06198	-1.02006	NaN	-0.791106	6	6	6	Q07235	Glia-derived nexin	Serpine2
NaN	0.528219	1.46558	1.37666	0.943722	2.48673	NaN	1.93771	1.90277	1.76327	2.0131	NaN	1.46965	NaN	NaN	2.08541	NaN	NaN	0.602723	2.23698	1.14999	NaN	0.799521	-0.00216241	1.285	1.59227	NaN	1.62567	2.25422	1.65685	6	6	6	Q3UMR5	Calcium uniporter protein, mitochondrial	Mcu
-0.971957	-0.798258	-0.784336	-0.722728	-1.0321	-0.594931	-0.10608	-0.412619	-0.44668	-0.563549	-0.634686	-0.509544	-0.760774	-0.657	-0.699818	-0.745022	-0.844627	-0.44297	-0.515208	-0.541911	-0.779554	-0.409147	-0.743041	-0.868924	-0.912803	-0.793688	-0.758047	-0.835601	-0.397146	-0.441377	11	11	10	Q5EG47	5-AMP-activated protein kinase catalytic subunit alpha-1	Prkaa1
1.26569	1.30411	1.07668	NaN	0.826259	0.934455	1.31176	1.39684	NaN	1.46845	1.20477	1.36335	1.16683	1.2917	1.60617	0.557072	-1.56511	0.949282	-0.207768	NaN	NaN	1.03765	0.799923	NaN	1.51953	0.988848	1.31348	0.864596	1.25622	1.32207	8	7	7	Q5SVL6	Rap1 GTPase-activating protein 2	Rap1gap2
1.26562	1.5788	0.124739	0.85384	1.8762	3.17189	0.621289	2.5661	2.07674	2.63738	NaN	2.08828	NaN	3.08914	2.25113	3.28828	2.40928	2.02163	2.89004	NaN	2.30109	NaN	1.65245	0.886806	3.75811	3.71748	2.65563	NaN	3.47698	NaN	8	8	8	Q640R3	Hepatocyte cell adhesion molecule	Hepacam
-1.74752	NaN	-2.64383	NaN	-2.17977	NaN	-1.34113	-1.19491	NaN	-1.44552	-2.85432	-1.89142	-1.93716	-2.21282	-2.00978	-1.71962	NaN	-1.60516	-1.6338	-1.56608	-1.40512	-1.49846	NaN	-2.09677	-1.01899	-1.94445	-1.65887	-1.45454	-2.01878	NaN	4	4	4	Q64337;D3YZJ1	Sequestosome-1	Sqstm1
-0.382501	-0.956131	1.92807	NaN	NaN	NaN	1.47081	2.73514	1.95305	2.99631	NaN	2.1315	1.3492	3.70005	1.6669	2.67632	NaN	2.83331	1.76611	NaN	NaN	NaN	NaN	3.44105	3.06733	2.79877	3.49875	NaN	2.92402	NaN	12	12	12	Q6NS60	F-box only protein 41	Fbxo41
-1.25755	-0.988485	-1.16646	-0.977536	-1.42417	-1.37707	NaN	-0.781318	-1.4246	-1.00497	0.741638	-0.284869	-0.725523	-1.07868	-0.787934	-1.37685	-1.5064	-0.894139	-0.416948	-0.878451	-2.03326	-1.14052	-1.68208	-0.986957	-1.13678	-0.610511	NaN	-1.22466	-0.575022	-0.490673	6	6	6	Q6NSR8;F6T2H5	Probable aminopeptidase NPEPL1	Npepl1
NaN	2.20749	0.821712	NaN	0.601278	-1.35344	-1.38598	-1.08522	-1.60895	-0.613343	0.781231	0.0707846	-1.18561	-1.36553	-1.55184	-1.324	NaN	-1.33531	NaN	-1.37067	NaN	-1.54295	1.72728	-1.04194	-1.30217	-1.17556	-1.82298	0.418851	-0.574731	-0.0308304	13	13	13	Q6NV83	U2 snRNP-associated SURP motif-containing protein	U2surp
NaN	-1.971	-2.56662	-1.60905	NaN	-0.776609	NaN	NaN	-1.53107	-1.5635	-1.06039	-1.15853	-1.19219	-1.14196	-0.934101	NaN	-1.37718	-1.6446	-1.14235	NaN	-1.50569	-1.35169	NaN	NaN	-0.947629	-1.99585	NaN	-3.21799	NaN	NaN	5	5	5	Q6PFB2;Q8VE37	Regulator of chromosome condensation	Rcc1
0.978975	1.35019	0.925138	0.777319	0.755454	1.17212	0.900099	1.15566	0.939814	1.25484	0.907928	1.09647	0.97228	0.88774	0.795534	1.27477	0.967109	1.14388	1.06594	1.17573	0.835703	0.886593	0.936028	0.849414	0.73123	0.993982	0.844484	0.731829	0.891857	0.927825	4	4	4	Q78IK2	Up-regulated during skeletal muscle growth protein 5	Usmg5
3.53388	3.15264	4.10044	3.46939	3.92562	3.40403	3.12734	2.96736	3.92836	3.7974	4.12391	3.72675	3.84317	3.36235	4.07228	3.16916	3.05661	2.87134	3.66073	3.68403	3.09185	3.56947	2.88715	2.72661	2.84653	3.7523	3.07048	3.56803	2.86544	3.31358	28	28	25	Q7TQF7	Amphiphysin	Amph
NaN	0.963391	NaN	NaN	NaN	1.1286	1.6312	1.84001	0.839364	1.06727	1.20629	1.79056	1.25543	NaN	0.847103	0.226864	0.638052	-0.463622	1.2073	0.674268	1.05406	0.802034	NaN	1.01619	NaN	1.15952	-0.879157	0.806947	0.351222	-0.114234	4	4	4	Q8BIG7;H3BJ37	Catechol O-methyltransferase domain-containing protein 1	Comtd1
NaN	1.4655	1.33719	NaN	0.639153	1.50394	NaN	1.43893	1.0367	NaN	1.52795	1.56286	0.175876	1.73375	0.76491	1.59518	NaN	0.0229472	0.258115	NaN	0.50826	0.0305307	NaN	-0.770533	-0.732747	1.53826	0.0367775	1.47337	1.5763	1.61206	11	11	10	B1AVH5;Q8C0P5	Coronin-2A	Coro2a
-0.798175	-0.858618	-1.54849	NaN	-1.7809	-0.885887	-0.896621	-0.25882	NaN	-1.33193	-1.48656	-1.25205	-1.43659	-1.36098	-1.49447	-1.4177	-1.70017	-1.17287	-1.68984	-0.97475	-1.41007	-1.86916	-2.08318	-1.44164	-1.33868	-1.4197	-1.97008	-1.87657	NaN	-1.43253	6	6	6	Q8C4C9;Q9QYI4;D6RHR9	DnaJ homolog subfamily B member 12	Dnajb12
-1.415	-1.69546	NaN	-1.24665	NaN	-1.69247	NaN	NaN	NaN	NaN	-0.842295	-1.16858	NaN	-1.41219	NaN	-1.4507	-1.77581	NaN	-1.69408	-1.64206	-2.62288	-2.99765	NaN	NaN	-2.30539	-1.22182	NaN	-0.794437	-0.938022	-1.69617	6	6	6	Q8R0A0	General transcription factor IIF subunit 2	Gtf2f2
NaN	-0.00619028	0.179237	1.037	NaN	NaN	0.116473	0.371684	NaN	-1.09943	NaN	-1.12823	NaN	NaN	-0.727528	-0.521654	0.0871663	NaN	-0.253263	NaN	-1.01856	NaN	NaN	-1.41451	NaN	NaN	NaN	0.579771	NaN	0.232854	6	6	6	Q91XI1	tRNA-dihydrouridine(47) synthase [NAD(P)(+)]-like	Dus3l
-1.04243	-1.17089	-0.908275	-0.838992	-1.04341	-1.05645	-1.22903	-0.986811	-1.42218	-0.882917	-1.05012	-0.9282	-0.869161	-0.979294	-1.14672	-0.904658	-0.816395	-0.849279	-0.769687	-0.973134	-1.30188	-1.22355	-1.25508	-1.36036	-0.886199	-0.713344	-1.02297	-1.0197	-0.71352	-1.0378	11	11	8	Q922Q4	Pyrroline-5-carboxylate reductase 2	Pycr2
-0.906429	-0.661385	-0.70496	NaN	NaN	-1.6596	NaN	-2.21132	NaN	-1.94935	NaN	-0.235972	-0.978488	-1.36586	-1.6219	NaN	-0.506501	-1.7626	NaN	NaN	-0.743989	-0.0092038	-1.33685	-1.54295	-0.219091	-2.01471	-3.03406	-1.84133	NaN	-1.55366	6	6	6	Q923D5	WW domain-binding protein 11	Wbp11
NaN	NaN	3.23732	NaN	4.34579	0.377482	NaN	NaN	NaN	-1.02765	-0.484293	-1.63659	NaN	-0.108759	NaN	-1.85623	3.41414	-1.16826	-0.56589	-1.40223	0.0209404	0.616547	NaN	4.37992	0.0924017	-0.850719	-1.46503	-1.47861	-1.35293	0.394771	7	7	7	Q99LI7	Cleavage stimulation factor subunit 3	Cstf3
-1.73057	-1.4958	-1.87912	-1.76031	-1.75672	-1.68688	-1.52446	-1.67915	-1.67694	-1.59096	-1.79834	-1.94946	-1.58222	-1.59201	-1.77083	-1.5946	-1.25411	-1.5537	-1.48852	-1.40577	-1.71343	-1.88065	-1.53376	-1.91502	-1.72002	-1.76732	-1.64971	-1.70261	-1.44031	-1.70651	32	32	32	Q99MN1;Q8R2P8	Lysine--tRNA ligase;Lysyl-tRNA synthetase	Kars
0.062731	NaN	-0.682753	NaN	NaN	NaN	NaN	NaN	-0.0354831	0.252381	NaN	-0.317999	-0.148609	0.231837	-0.999856	-0.827006	-0.861638	NaN	-0.983969	-0.501414	NaN	NaN	-0.523462	-0.558072	-0.705226	NaN	NaN	-1.03562	NaN	-1.15406	4	4	4	Q9CPZ8	COX assembly mitochondrial protein homolog	Cmc1
-1.91261	-1.89507	-2.21832	-1.90924	-2.32152	-1.85056	-2.01225	-1.88491	-1.93768	-2.01593	-1.9526	-1.8946	-1.90088	-1.88768	-2.13162	-1.7205	-2.02768	-1.82048	-1.72535	-1.6717	-2.21745	-2.12456	-2.07327	-2.25909	-1.86687	-1.87354	-2.02959	-2.09447	-1.69844	-2.077	17	17	17	Q9CXW3	Calcyclin-binding protein	Cacybp
NaN	-1.65993	-1.76375	-1.28286	-1.59946	-1.48331	NaN	-2.02489	-1.904	-1.43718	NaN	-1.97174	-1.79269	NaN	-1.50701	NaN	NaN	NaN	-1.1562	NaN	-2.59338	NaN	-2.28623	-1.8892	-2.57308	NaN	-0.443501	NaN	NaN	-1.93074	5	5	5	Q9ET26	RING finger protein 114	Rnf114
-2.08957	-2.3013	-2.2911	NaN	-2.17798	-2.2776	-2.68507	-2.05342	-2.26066	NaN	-2.33268	-2.22005	-2.46566	-2.1563	NaN	-2.49188	-2.53214	-1.73968	-2.13806	-2.23867	NaN	-2.14114	-1.68226	-1.9257	-1.51182	-2.2405	NaN	-2.50911	-2.61591	-2.51349	9	9	9	Q9JJA4	Ribosome biogenesis protein WDR12	Wdr12
2.74526	2.8048	2.45577	2.64575	3.06842	2.68789	3.16346	3.07194	2.88662	3.00636	2.69881	2.99712	2.80743	2.76239	2.57141	2.84291	2.92489	3.08976	3.01497	2.88321	2.60744	2.65608	2.46498	2.5012	2.73485	2.83557	2.68817	3.18823	2.55682	2.76543	15	15	14	Q9JKK7	Tropomodulin-2	Tmod2
-1.2	-1.68055	-1.60094	-1.93636	-1.93418	-1.42137	-1.15853	-1.16774	-1.22989	-1.70026	-0.938173	-1.31499	0.0379174	-1.30953	-1.03196	-1.51511	-2.15105	NaN	-1.69345	-1.35033	-1.22552	-1.94392	-1.24355	NaN	-1.96872	NaN	NaN	-0.999567	-0.759497	-1.14776	10	10	10	Q9JMG1	Endothelial differentiation-related factor 1	Edf1
-1.26291	-2.92069	-0.556405	-2.56423	-1.54617	-0.49293	-3.11675	-0.909581	-2.01489	-0.896001	-1.91487	-2.83663	-3.59574	-2.55503	-1.64602	-1.8309	0.381686	-1.19497	-0.893518	0.313943	-1.65393	0.295907	-0.933346	-0.95114	0.284476	-2.69401	-1.13396	-1.02184	-1.90581	-2.17188	10	10	10	Q9R0E1	Procollagen-lysine,2-oxoglutarate 5-dioxygenase 3	Plod3
0.134002	0.561153	NaN	0.60777	0.362455	0.834982	0.797413	0.785925	NaN	0.754894	0.70663	0.903306	NaN	0.970893	NaN	NaN	NaN	NaN	0.363327	0.888755	NaN	0.0666389	NaN	0.404993	NaN	0.723634	0.71111	NaN	NaN	0.334207	2	2	2	Q9Z0G0	PDZ domain-containing protein GIPC1	Gipc1
-0.673556	NaN	NaN	-0.177471	NaN	-0.531469	-0.829038	-0.713608	NaN	-0.397693	NaN	NaN	-0.408168	NaN	NaN	-0.640251	NaN	0.205879	NaN	0.000505025	NaN	NaN	NaN	NaN	NaN	-0.412619	-1.07121	-0.918768	-0.0343565	-0.660746	6	6	4	E9PUQ5;Q921M4	Golgin subfamily A member 2	Golga2
-0.93885	-0.440421	-0.417488	-1.00238	-0.593019	-1.04845	-1.42632	-1.03591	-1.16479	-0.736648	-1.18542	-0.458907	-1.55587	-0.870582	-0.78668	-0.388906	-0.383829	NaN	-1.23964	NaN	NaN	NaN	-1.18269	-1.22429	-0.723952	-1.46921	-0.960141	-1.71642	-1.16896	-1.00842	1	1	1	E9QMV2;Q4KML4	Costars family protein ABRACL	3110003A17Rik;Abracl
-2.37651	-1.64071	-1.76799	-1.82363	-2.55085	-1.35969	NaN	NaN	-1.64441	NaN	-1.72705	-1.57041	NaN	-1.62199	-1.79552	-2.14078	-1.93047	-1.72639	-1.93757	-1.50787	-1.67902	NaN	NaN	-1.59154	-1.60625	NaN	-2.22577	NaN	-1.28682	-1.24525	2	2	2	O55242	Sigma non-opioid intracellular receptor 1	Sigmar1
NaN	-0.43957	-0.753091	-0.542902	-0.0922074	NaN	NaN	0.00830483	-0.238053	0.131677	NaN	-0.032242	0.031194	-0.315218	-0.340847	NaN	-0.746657	-0.215244	NaN	-0.457016	-0.66939	-0.918768	-0.588037	-0.438506	-0.251447	NaN	-0.854395	-0.812457	0.052072	-0.221815	3	3	3	O88653	Ragulator complex protein LAMTOR3	Lamtor3
NaN	-1.02687	-1.33748	NaN	-1.65462	0.165499	NaN	NaN	NaN	-0.860526	NaN	-0.576184	NaN	-1.86956	-1.74898	NaN	-1.90084	NaN	0.144824	-1.46158	-2.02726	-1.71039	-1.12776	-2.35555	-1.65127	-2.26045	-2.0743	NaN	-1.87503	NaN	2	2	2	P59235	Nucleoporin Nup43	Nup43
-1.46848	NaN	-1.8202	NaN	-2.25472	-1.66157	-1.44366	-1.56379	-1.85754	-1.35282	-1.56973	-0.321697	-1.91755	-0.887369	NaN	-1.79477	-1.26676	-1.08957	-1.44938	-1.73911	NaN	NaN	NaN	NaN	NaN	-1.67771	-1.40179	-1.04334	-1.03499	NaN	5	5	5	P61965;F6Q3W0	WD repeat-containing protein 5	Wdr5
NaN	0.507419	-0.930245	-0.174662	-1.07101	-0.0690147	NaN	-0.315334	NaN	0.477462	-0.265917	-0.124063	0.134984	0.732236	NaN	0.126297	0.134968	0.416327	NaN	0.0983047	NaN	NaN	0.854622	-0.652785	-0.442864	-0.355467	-0.838185	-0.464982	NaN	-0.457332	7	7	6	Q3TW96	UDP-N-acetylhexosamine pyrophosphorylase-like protein 1	Uap1l1
-0.869871	NaN	-1.42159	NaN	-0.193709	-0.747259	NaN	0.12009	NaN	NaN	-1.36334	NaN	-1.65007	-1.77955	-0.924252	-2.46746	NaN	-1.08794	NaN	0.563732	NaN	-0.506703	NaN	-0.349365	0.0711787	-2.92516	-0.730053	-0.688136	-1.46608	-0.89817	10	10	10	Q3UI84;Q99J62	Replication factor C subunit 4	Rfc4
-0.346872	-0.336969	-1.07922	-0.198997	-0.901726	-0.980318	NaN	-0.213627	-0.67437	0.488006	-1.14887	0.110464	-1.83661	-0.712816	-1.41776	-0.905274	-2.04593	-0.567253	-1.58612	-1.80062	-1.00288	-1.69377	-0.607673	-1.4769	0.0476515	-0.427284	-0.713432	-1.29031	-1.02652	-0.422771	24	24	24	Q6P5D8	Structural maintenance of chromosomes flexible hinge domain-containing protein 1	Smchd1
-0.706376	-0.575796	-0.682933	NaN	-0.757279	-0.430392	-0.912343	-0.642655	-1.16195	-0.677441	-0.505688	-0.133958	-0.434028	-0.666666	-0.614474	-0.772899	-0.486663	NaN	-0.37729	NaN	-0.0182068	-0.76757	NaN	NaN	-0.543793	-0.867027	-0.883073	-0.734395	-0.293959	-0.797926	11	4	4	Q8CIN4	Serine/threonine-protein kinase PAK 2;PAK-2p27;PAK-2p34	Pak2
-2.60933	-1.88452	-2.05276	-1.85965	-2.53404	-1.61396	NaN	-1.24458	-1.82526	-1.76617	-2.01835	-1.64939	-1.76014	-1.93817	-1.87098	NaN	-1.98845	-1.80414	-1.57071	-1.46926	-1.72203	-1.90408	-1.72927	-2.29702	-1.53744	-1.57908	-1.9936	-2.04953	NaN	-1.69697	7	7	7	Q8K2P7	Sodium-coupled neutral amino acid transporter 1	Slc38a1
-0.958509	NaN	-2.00389	-2.18307	-1.94535	-1.34312	NaN	-1.39627	NaN	NaN	NaN	NaN	-1.38758	-1.53874	NaN	-1.2979	-1.31296	-1.39188	-1.71343	-1.78283	NaN	NaN	NaN	NaN	-1.35941	-1.73764	-1.92459	-1.62251	-1.30083	-1.82293	3	3	3	Q8R3K3	Pentatricopeptide repeat-containing protein 2	Ptcd2
-1.88936	-0.647084	-1.96739	-0.684819	-2.9792	-2.55572	-1.88405	-2.29417	-2.0315	-2.35876	-2.09285	-2.39273	-2.51172	-1.43914	-1.95862	-2.25347	-0.557484	-1.45159	-2.07406	-2.42406	-1.83956	-1.67915	-1.30819	-0.562377	-1.61264	-1.67446	-1.69202	-1.09383	NaN	-1.20714	7	7	7	Q91VE6	MKI67 FHA domain-interacting nucleolar phosphoprotein	Mki67ip
-0.608715	-0.254473	-0.407625	-0.059909	-0.705668	0.0744562	NaN	-0.480162	-0.962734	-0.0394191	NaN	-0.341986	0.311381	-0.0568609	0.563732	-0.241474	-0.304861	-0.214249	-0.722116	NaN	-0.508429	-0.558855	-0.326307	NaN	-0.156785	-0.651683	-0.567448	-0.767485	0.0487107	-0.626486	6	6	6	Q91WV0	Protein Dr1	Dr1
-0.219339	-0.890096	-1.44334	-0.510962	-1.21915	-0.806943	0.135095	-0.535257	-0.754802	-0.0501882	NaN	-0.720716	1.30401	-0.381173	-0.196355	1.03133	2.72671	-0.788769	-0.563451	-0.182947	-1.42685	-0.575409	NaN	2.27984	-0.106884	-1.12486	-1.17249	-1.40005	-0.448373	-0.751121	10	10	10	Q9DBC3	Cap-specific mRNA (nucleoside-2-O-)-methyltransferase 1	Ftsjd2
-2.00367	NaN	-1.35631	NaN	-1.04558	NaN	NaN	-2.47342	-0.108357	-0.495491	-1.55631	-2.21695	-1.90404	0.0571365	-1.16446	-0.920903	-0.962512	-1.80471	-1.06874	-1.6951	-1.99921	-0.554442	-1.69113	-2.16585	-1.83584	-3.28447	-2.05977	-2.67175	-2.15069	-2.69294	10	10	10	Q9JJ78	Lymphokine-activated killer T-cell-originated protein kinase	Pbk
-1.53516	-1.61683	-1.47087	-1.33925	-1.21294	-1.29836	-1.10983	-1.16376	-1.68491	-0.902189	-1.27656	-1.04481	-0.918463	NaN	-1.51309	-1.13317	-0.882369	-0.769433	NaN	-0.833255	NaN	-1.3151	-1.015	-1.41137	-0.94733	-0.548042	-1.33919	-2.07519	NaN	-0.914871	10	10	10	Q9R099	Transducin beta-like protein 2	Tbl2
-1.31533	-1.35946	-1.64492	-1.29566	-1.26604	-1.58034	-0.901726	-1.22885	-1.53809	-1.10232	-1.57284	-1.40441	-1.01006	-1.26171	-1.25647	-0.884715	NaN	-0.993928	-1.25538	-1.06039	-0.998484	-0.987757	-1.11277	-1.46163	-1.25127	-0.926455	-1.14352	-1.09464	-1.05464	-1.28042	7	5	5	Q9Z2M7	Phosphomannomutase 2	Pmm2
4.084	3.40337	3.61068	3.42374	3.40515	3.90026	3.13924	4.25374	4.5019	3.52021	3.5655	4.22696	4.0202	4.27341	3.38839	4.32843	3.55607	4.61426	3.23026	4.97678	4.19707	4.10897	3.2492	3.83337	5.06226	3.07728	4.49463	3.25291	4.78847	3.94036	7	7	7	Q80Z24;A0A4W9;D3Z4T6	Neuronal growth regulator 1	Negr1
1.67277	1.56299	1.70191	1.87255	1.58126	2.05086	1.59131	2.02134	1.73183	1.97574	1.47939	1.84104	1.85501	1.72733	1.52288	1.57915	1.72351	1.90207	1.60669	2.10024	1.6171	1.64706	1.85324	1.68418	1.72285	1.61308	1.64928	1.45807	2.03783	1.78672	15	15	15	A0JNY3;Q8BUV3	Gephyrin;Molybdopterin adenylyltransferase;Molybdopterin molybdenumtransferase	Gphn
0.621866	0.946416	0.535144	0.895798	0.694858	0.683113	0.832385	0.975765	0.539876	0.871258	0.543867	0.815225	0.907522	0.946722	0.719732	0.823116	0.529468	1.02759	0.658652	1.01742	0.429226	0.743207	0.675212	0.665088	0.86478	0.754675	0.730177	0.678395	1.08651	0.579232	40	28	1	A1BN54		Actn1
1.65131	NaN	2.05445	NaN	NaN	NaN	1.50771	2.97846	NaN	2.05925	NaN	2.40744	NaN	NaN	3.05986	2.27397	NaN	3.73008	0.967363	1.98176	2.91866	1.33333	NaN	1.79546	3.31775	1.69446	1.00211	2.04109	1.7642	1.98913	4	4	4	A1L3P4;B0QZV3	Sodium/hydrogen exchanger	Slc9a6
-0.0896338	NaN	-0.51924	0.163478	-0.263155	0.264131	NaN	NaN	-0.161307	-0.156785	NaN	0.0862317	NaN	0.0877948	NaN	-0.0792927	NaN	NaN	NaN	0.108628	0.023563	NaN	NaN	NaN	NaN	-0.234869	NaN	-0.0681893	NaN	-0.0454429	13	6	6	A2A432;E9PXY1	Cullin-4B	Cul4b
NaN	0.854231	NaN	NaN	-0.396707	0.971346	NaN	NaN	0.783018	1.06555	NaN	NaN	0.672244	0.845858	-0.374177	0.618783	0.0121116	1.09854	NaN	NaN	0.407153	0.340751	0.808109	NaN	NaN	0.861631	0.684341	NaN	2.76395	NaN	7	7	7	Q62077;A2A4A6	1-phosphatidylinositol 4,5-bisphosphate phosphodiesterase gamma-1	Plcg1
NaN	-0.741057	-0.107688	NaN	-1.70199	NaN	NaN	NaN	-0.724127	NaN	-0.448478	-0.666302	NaN	0.213922	-0.702569	-0.70673	-0.698485	NaN	-0.618051	-0.0359054	0.197104	NaN	NaN	-0.594262	NaN	NaN	-0.587077	-0.687061	NaN	-1.38128	3	3	3	A2A4J8;Q9CQ80;A8XY17	Vacuolar protein-sorting-associated protein 25	Vps25
1.35001	1.55123	1.51936	1.30258	NaN	1.38428	NaN	1.35657	1.54099	NaN	1.55233	1.95624	1.48625	1.92615	NaN	1.55093	1.63402	2.05847	1.00185	1.75579	0.5272	1.29325	NaN	NaN	NaN	1.08012	1.63062	NaN	NaN	NaN	5	5	3	A2A517;Q3TZ02;Q9QX11	Cytohesin-1	Cyth1
-1.62012	-1.70744	-1.87798	-1.86211	-1.47254	-1.63371	-1.67039	-1.40539	-1.81488	-1.49825	-1.8986	-1.52436	-1.27792	-1.56969	-1.78605	-1.69457	-1.6026	-1.40403	-1.39835	-1.59436	-1.83293	-1.74403	-1.54013	-1.33159	-1.61108	-1.63013	-1.62616	-2.0018	-1.40474	-1.61254	15	15	15	P84099;A2A547	60S ribosomal protein L19;Ribosomal protein L19	Rpl19
0.443066	1.04065	0.223475	0.25324	0.345125	0.538744	0.0638162	0.583031	0.413135	0.72242	0.492667	0.445971	0.650363	0.455693	0.248828	0.592528	0.507501	0.345418	0.446266	1.06812	0.552516	0.321009	0.445873	0.343	1.20843	0.555291	0.144074	0.432864	1.14016	0.32733	20	20	13	A2A5R2		Arfgef2
3.65022	4.1041	3.68776	3.75657	3.82779	3.83564	4.10708	3.9763	4.40299	3.79132	4.31275	4.28358	3.60762	3.73747	3.38267	3.71151	4.51725	3.57608	4.15287	3.21947	3.83867	3.01392	3.34856	3.90172	3.56086	3.7946	3.38057	4.20967	3.89698	4.10892	30	30	4	A2A5Y6;P10637	Microtubule-associated protein;Microtubule-associated protein tau	Mapt
0.676987	0.503548	0.242362	0.48223	0.276992	0.275839	0.598632	0.831255	0.354926	0.819801	0.46333	0.536754	0.852798	0.52367	0.513934	0.537403	0.609288	0.561537	0.521059	0.794432	0.423797	0.355202	0.655353	0.488289	0.554549	0.321369	0.248194	0.18043	1.08565	0.551458	21	21	20	Q80UG5;A2A6U3	Septin-9	2016-09-09
-0.277866	-0.217355	-0.403377	-0.237441	-0.603407	-0.23008	-0.342327	-0.359521	-0.510658	0.0538981	-0.237319	0.0523712	-0.496309	-0.736821	-0.468844	-0.941707	-0.00575923	0.312671	-0.0990932	-0.0690147	-0.479127	-0.333996	-0.0612924	NaN	-0.169027	-0.0521377	-0.430178	-0.585155	-0.880019	-0.257373	8	5	5	A2A841;P48193;A2A842;A2A838;A2A839;A2AD32;F6S4K9;F7BUB8	Protein 4.1	Epb4.1;Epb41
0.661045	0.743472	0.510683	0.81624	0.683345	0.952713	0.692641	0.655876	0.763391	1.30711	0.538995	0.744342	0.631355	0.76518	1.05107	0.821279	0.579254	0.982534	0.477422	1.23831	1.19972	0.804274	0.838589	0.572415	0.964461	0.819241	0.44664	0.182049	1.30358	0.742241	6	6	6	Q9R0H0;A2A848	Peroxisomal acyl-coenzyme A oxidase 1;Acyl-coenzyme A oxidase	Acox1
1.15553	1.48507	0.743183	1.19185	0.837248	1.17965	NaN	1.37984	0.848193	NaN	1.11569	1.11697	NaN	1.56256	1.21699	1.35454	1.17338	1.31441	1.38203	1.20447	0.812257	NaN	1.3034	-0.0821575	1.37445	1.01762	NaN	0.633076	2.23705	1.21197	6	6	6	Q8BHG2;B7ZC71;B7ZC72;A2A8E2;D6REH4;A2A8E4	UPF0587 protein C1orf123 homolog	0610037L13Rik
-1.00425	-1.71747	-1.96721	-1.7732	-1.81225	-1.76469	-1.51405	-1.31232	-1.95133	-1.48656	-1.81406	-1.14594	-1.37434	-1.2199	-1.65622	-1.35643	-1.54295	-0.953675	-1.6828	-0.848638	-1.63599	-1.78383	-1.75206	NaN	-0.99139	-1.35614	-1.46863	-1.49881	-1.12783	-1.41706	8	8	8	Q52KI8;E9PUK6;A2A8V9;A2A8V8;E9QKA4	Serine/arginine repetitive matrix protein 1	Srrm1
-0.51924	-0.1503	-0.848157	-0.642378	-0.813525	-0.509341	-0.562767	-0.482435	0.314194	NaN	-0.522357	-0.8024	-0.336855	-0.246469	-0.528271	-0.810073	NaN	-0.339137	-0.892818	-0.298541	-1.85144	-0.522357	-0.685626	-1.40125	NaN	-0.559932	-0.553164	NaN	-0.235604	-0.853517	2	2	2	O35166;A2A9I0	Golgi SNAP receptor complex member 2	Gosr2
0.0338353	0.18531	-0.457857	-0.0519985	-0.349818	-0.215119	-0.0139267	0.366634	-0.0204844	0.208678	-0.057277	0.135507	0.0589237	0.225565	-0.0941009	-0.105142	0.23038	0.0865381	-0.107286	0.232803	-0.0639171	-0.131458	-0.0999011	-0.143524	0.0451636	-0.112633	-0.0374525	-0.117828	0.673141	-0.00317046	10	10	10	A2A9Q2;Q8BHG1;A6PWC3;Q3V3G9	Nardilysin	Nrd1
-1.04977	-0.931078	-0.953526	-1.22379	-0.826843	-0.235972	-1.00569	-0.959102	-1.09248	-0.95732	-1.67347	-0.721241	-0.931834	-0.811142	-0.76757	-1.4111	-1.36541	-0.697329	-1.19232	-0.434348	-0.985865	-1.51506	-0.738638	-1.12221	-0.793105	-0.802566	-1.07272	-1.02666	-0.459641	-0.747087	16	3	3	Q61701;A2A9S0;Q8BVA9;A2A9R6;A2A9R8;A2A9S2;A2A9S3	ELAV-like protein 4	Elavl4
0.256373	0.594182	0.232904	0.351847	0.243933	0.474112	0.289034	0.663305	0.387676	0.619293	0.230601	0.508588	0.483723	0.456009	0.42808	0.287977	0.178094	0.588509	0.147554	0.586103	0.113801	0.198792	0.297006	0.35393	0.596121	0.325051	0.207794	0.168074	0.883502	0.210146	5	5	5	Q9JM14;A2A9X5	5(3)-deoxyribonucleotidase, cytosolic type	Nt5c
-1.46347	-1.49605	-1.49825	-1.43744	-1.43733	-1.19975	-1.19074	-1.31319	-1.33228	-1.37267	-1.51894	-1.40779	-1.19036	-1.07683	-1.47856	-1.40436	-1.35406	-0.898247	-1.29278	-0.825867	-1.50939	-1.29754	-1.34409	-1.13087	-1.30935	-1.2956	-1.32717	-1.56959	-1.08658	-1.4007	13	13	13	A2ACG7;Q9DBG6	Dolichyl-diphosphooligosaccharide--protein glycosyltransferase subunit 2	Rpn2
0.478386	0.768223	NaN	NaN	0.51868	1.01162	0.866936	NaN	0.825517	1.3499	0.539247	1.17348	0.855432	1.16233	NaN	NaN	NaN	NaN	NaN	NaN	0.722467	NaN	NaN	1.01648	1.15528	NaN	NaN	-0.0691522	NaN	NaN	10	10	10	A2ACM0;Q8K4Q0	Regulatory-associated protein of mTOR	Rptor
-0.724476	0.0716486	-0.47415	-0.0357646	-0.579759	-0.0561673	-0.0926134	-0.119688	-0.436695	0.193024	-0.445727	-0.182947	-0.0949116	-0.192952	-0.0618453	-0.382944	-0.130404	-0.0844725	-0.528371	-0.0745054	-0.350497	-0.438931	-0.186881	-0.431356	-0.032383	-0.288299	-0.353775	-0.341417	0.041239	-0.374845	5	5	5	A2ADY9	Protein DDI1 homolog 2	Ddi2
-0.15069	-0.0999011	-0.430821	-0.232784	-0.413811	-0.270828	-0.442864	-0.137504	-0.487075	-0.226262	-0.409364	-0.306496	-0.192573	-0.330329	-0.336284	-0.0330883	-0.477781	-0.32239	-0.33754	-0.0677763	-0.361207	-0.280481	-0.231187	-0.390227	-0.0812032	-0.293017	-0.129349	-0.339137	0.0798135	-0.403377	22	22	22	A2AE27;Q9DBT5	AMP deaminase 2	Ampd2
3.44476	4.43104	3.68342	3.66047	3.75298	3.701	2.7291	3.94089	4.54069	3.76698	2.86986	4.14244	3.97867	4.08779	2.93434	3.82916	4.1426	2.85017	3.92551	1.80723	3.93777	3.15714	4.33812	3.50313	4.13868	3.63781	3.91311	4.14952	1.66635	3.6867	9	9	4	A2AEG6;P35803	Neuronal membrane glycoprotein M6-b	Gpm6b
0.733411	0.867015	0.655808	1.11142	0.554252	0.962491	1.13059	1.18754	0.80226	1.29853	1.01462	0.0354757	1.19902	1.17667	1	1.0588	0.879303	1.31133	0.85384	1.59549	1.03015	0.979459	1.03062	0.808564	1.27614	0.710897	1.01873	0.832796	1.37621	0.910827	21	21	1	A2AEW8;A2AEW9		Gripap1
1.24448	1.12586	0.46343	0.840113	0.757135	1.18436	0.970384	1.61551	0.78996	1.35868	1.11095	1.34209	1.11379	0.922101	1.25113	1.10976	1.32272	0.655467	1.04222	1.50738	1.03505	1.21732	1.24674	1.24318	1.28093	1.29279	1.36398	0.581173	0.793257	1.25484	15	15	15	A2AEX6;A2AEX8;P97447;A2AEY2;A2AEY1;A2AEX7	Four and a half LIM domains protein 1	Fhl1
1.50193	2.21907	1.72953	1.92451	2.13296	2.21444	2.16411	2.44576	2.07655	2.13112	2.07491	2.44308	2.40966	2.01625	2.41073	2.0041	2.39676	2.51647	2.23732	2.61043	2.38896	1.50799	2.19674	2.09573	2.40568	2.12124	1.37542	2.10874	2.31559	2.27265	20	20	19	Q6PGJ3;A2AFG8;A2AFG7;P11627	Neural cell adhesion molecule L1	L1cam
-1.09058	-1.69555	-1.48954	-1.61188	-1.59397	-1.46368	-1.73972	-1.43162	-1.88292	-1.43275	-1.74498	-1.69582	-1.54493	-1.50126	-1.93059	-1.43606	-1.31377	-1.55925	-1.48156	-1.57691	-1.92075	-1.62485	-1.77787	-1.7376	-1.70686	-1.55905	-1.60824	-1.83309	-1.37462	-1.50401	10	10	3	Q60973;A2AFJ1;A2AFI9	Histone-binding protein RBBP7	Rbbp7
-1.17428	-0.555227	-1.50914	-0.696973	-1.46639	-0.933195	NaN	-1.10353	-1.61814	0.103457	-1.44175	1.06597	-0.788936	-0.352984	-1.27876	-1.39753	-1.0059	-1.03914	-0.261832	-0.757791	-1.52817	-1.44419	-1.14835	-0.945008	-0.913493	NaN	-1.35879	-0.122209	-0.951289	-1.32711	4	4	4	A2AFP5;Q9R0M6	Ras-related protein Rab-9A	Rab9;Rab9a
-0.33514	-0.184598	-0.564427	-0.0522768	-0.457016	-0.288772	-0.194213	-0.115033	-0.49252	-0.146525	-0.405557	-0.224411	-0.129745	-0.0371714	-0.238298	-0.301822	-0.113967	0.0823925	-0.57415	-0.125783	-0.37362	-0.367595	-0.156785	-0.549718	0.178143	-0.280362	-0.124461	-0.56589	0.0281457	-0.295958	44	44	44	A2AFQ0;Q7TMY8	E3 ubiquitin-protein ligase HUWE1	Huwe1
1.22489	1.62879	0.903819	1.36338	0.78493	1.44105	1.3995	0.726162	1.26022	1.52916	1.24195	1.50291	1.34392	1.50459	1.31674	0.912782	1.04127	1.50381	0.897866	0.610191	0.635696	1.20407	1.53713	0.883076	1.26562	1.08219	0.942557	1.37411	1.6663	1.28852	9	9	9	A2AFQ2;Q99N15;O08756	3-hydroxyacyl-CoA dehydrogenase type-2	Hsd17b10
-2.47638	NaN	NaN	-1.42481	-1.70217	-1.81517	NaN	-1.89468	-1.87582	-1.72203	-2.79404	-2.26583	NaN	-1.38433	-2.60086	-2.50447	-2.52952	-1.43093	-1.82566	NaN	-2.1412	-2.4838	NaN	-2.04068	-2.39649	-2.1575	-1.15166	-1.81176	-1.88276	-1.74239	19	19	19	E9PUU4;Q8BX17;A2AFQ9	Gem-associated protein 5	Gemin5
NaN	NaN	-1.24993	NaN	-2.69214	NaN	-2.34585	-1.82505	-0.789688	-2.00669	-1.54533	-2.49273	-2.32662	NaN	-1.69853	NaN	-1.92793	NaN	-2.24126	NaN	NaN	NaN	-1.7853	-2.12101	NaN	-2.43293	-2.18748	NaN	NaN	1.0424	7	7	7	A2AFS3;V9GWR8	UPF0577 protein KIAA1324	Kiaa1324
1.26029	0.169745	0.261794	0.596361	0.290074	0.458545	NaN	0.349897	0.276957	0.78707	NaN	-0.0318186	0.193239	0.744898	-0.00317046	1.42449	0.364385	0.971657	NaN	0.837661	NaN	NaN	0.774429	0.281158	1.29538	-0.258579	0.583852	1.15952	0.986759	-0.295253	13	13	12	A2AG50;A2AG51	MAP7 domain-containing protein 2	Map7d2;Mtap7d2
2.58701	1.08678	NaN	2.29775	1.95076	NaN	NaN	2.78389	3.50685	1.53041	2.82705	NaN	1.52741	3.47339	1.68348	2.06196	2.50283	1.22864	3.17501	NaN	NaN	NaN	0.930243	NaN	0.393596	0.459913	2.61334	NaN	2.93269	0.959066	6	6	6	A2AGI2;Q8BYM5;A2AGI3;A2AGI0	Neuroligin-3	Nlgn3
2.2039	2.59841	2.38323	2.91159	2.75477	2.98954	1.73605	3.38171	1.79646	2.69013	2.54532	3.29576	2.66027	2.49891	2.82859	2.64025	2.58719	2.20357	1.52849	2.57768	2.1442	2.51862	2.53074	2.65653	2.77221	3.13809	2.51796	2.28237	2.10271	2.43082	21	21	21	A2AGQ4;E9QN47;A2AGQ6;A2AGR0;Q80U28;A2AGQ5;A2AGQ9;A2AGQ7;A2AGQ2;A2AGQ8;A2AGQ3;A2AGR1;A6PWP8	MAP kinase-activating death domain protein	Madd
-0.122739	0.222061	0.0177237	0.104186	-0.163885	0.135554	0.00823232	0.148657	-0.0234682	0.370919	-0.0896338	0.107788	0.225751	0.188233	0.0686951	-0.0831112	0.0730896	0.274372	-0.0551957	0.398323	-0.032242	-0.140779	0.274791	0.0437649	0.22238	0.199653	0.0230792	-0.135272	0.429576	-0.0209111	44	44	44	A2AGT5;K3W4R5	Cytoskeleton-associated protein 5	Ckap5
1.40293	1.24907	1.16702	0.66502	1.02257	1.26743	0.947612	1.30187	0.857913	1.20886	1.08381	1.14376	1.52891	1.24004	1.35993	1.24482	1.24011	1.40198	0.852381	1.14051	0.976447	0.946638	1.2121	1.31545	1.53944	1.09817	1.24134	1.00194	1.46961	1.44101	12	12	12	A2AH25;Q5FWK3	Rho GTPase-activating protein 1	Arhgap1
-1.21586	-1.21996	-1.56876	-1.08386	-1.5033	-1.66685	-1.04879	-0.745366	-1.47259	-1.2441	-1.37562	-1.63101	-1.44954	-1.38333	-1.34982	-1.5913	-1.43387	-0.913339	-1.71844	-1.10105	-1.20163	-1.22534	-1.33382	-1.30048	-1.33291	-1.24635	-1.24099	-1.54047	-0.856149	-0.919607	26	25	1	A2AH85;O08810	116 kDa U5 small nuclear ribonucleoprotein component	Eftud2
2.23841	NaN	1.41012	NaN	0.685083	1.78081	1.55941	1.60691	1.41319	1.64201	1.9502	1.67438	NaN	1.93826	0.31156	1.94486	NaN	2.22526	1.55457	NaN	1.80153	2.24516	0.65624	1.88103	1.32956	1.72175	1.5322	1.12246	2.5782	NaN	10	8	8	A2AHK0;A2AHJ7;Q80UP3	Diacylglycerol kinase zeta	Dgkz
0.407115	NaN	0.0433337	NaN	NaN	1.89937	NaN	0.835214	NaN	1.03295	NaN	1.38798	0.36829	0.748142	NaN	NaN	NaN	NaN	1.37441	1.50853	NaN	NaN	-0.290189	0.206662	0.633121	-0.449324	0.109795	0.905061	NaN	0.894	3	3	3	Q64373;Q9QWX2;A2AHX9;A2AHX8	Bcl-2-like protein 1	Bcl2l1
3.7077	2.51136	3.27844	2.34512	1.63308	2.29938	3.04656	4.38016	2.59658	2.36312	3.25801	3.42967	2.79786	2.51128	3.66023	3.00069	2.70661	2.90433	2.80722	2.11223	1.42508	2.72385	2.19548	2.00358	2.89068	1.9149	2.09154	3.33754	4.23778	2.92084	21	21	1	A2AI20;A2AI19		Grin1
-1.38703	-1.37823	-1.48574	-1.42401	-1.90589	-1.60497	-0.33514	-1.66457	-1.22287	-1.41322	-1.13014	-1.46231	-1.56452	NaN	-1.17255	NaN	-1.23695	-1.20696	-1.67978	-1.21599	-1.60402	-1.47819	-1.15698	-1.59053	-1.25792	-1.03527	-1.10501	-1.57022	-0.975924	-1.8484	14	11	11	Q3TIX6;A2AJ72		Fubp3
-0.509544	-0.166587	-0.11836	-0.228111	-0.53446	-0.0923428	NaN	-0.0901759	-0.434028	NaN	-0.549521	-0.200755	0.0719063	-0.393965	-0.25882	-0.442015	0.221657	0.233838	-0.45038	0.141669	-0.184978	-0.354001	0.281123	NaN	0.0115588	-0.260508	-0.411101	-0.522759	-0.0278618	-0.353436	4	3	3	O70311;A2AJH3;Q8CFK1	Glycylpeptide N-tetradecanoyltransferase 2;Glycylpeptide N-tetradecanoyltransferase	Nmt2
-0.31313	-0.0263043	-0.629566	-0.608431	-0.637007	-0.156267	-0.279174	0.0839208	-0.453965	0.145637	-0.407951	-0.574053	-0.131458	0.239822	0.347729	-0.561106	-0.340391	0.0711635	-0.6124	0.0542575	-0.233643	-0.527471	-0.168642	-0.306496	-0.450485	-0.389787	-0.385265	-0.399773	0.0938328	-0.214373	3	3	3	Q91Z38;A2AJK8	Tetratricopeptide repeat protein 1	Ttc1
1.50553	1.88326	NaN	3.17163	2.56175	NaN	NaN	2.27942	2.89916	2.17228	2.15232	2.18449	3.03528	1.21779	2.39047	3.05313	NaN	1.62785	1.91953	2.53483	NaN	NaN	NaN	2.64747	2.65417	NaN	NaN	2.47121	2.37176	2.24646	8	8	7	Q61234;A2AKD7	Alpha-1-syntrophin	Snta1
NaN	NaN	NaN	NaN	0.933849	1.08862	NaN	NaN	0.879807	0.681238	2.26896	NaN	NaN	1.34377	NaN	-1.98492	1.07273	2.77024	2.22918	NaN	0.611822	NaN	NaN	NaN	NaN	1.21203	1.05299	0.692898	1.26635	NaN	6	6	6	P43406;A2AKI5	Integrin alpha-V;Integrin alpha-V heavy chain;Integrin alpha-V light chain	Itgav
1.46642	2.09111	1.75975	1.96736	1.76926	1.72958	1.82608	NaN	1.78632	2.24318	1.5312	1.52699	1.94703	1.45253	1.96567	NaN	1.27129	NaN	1.27739	2.01316	2.01025	1.53793	1.94076	1.51453	1.06564	1.91409	1.79481	2.18574	2.08021	1.30084	4	4	4	A2AKW0;Q5HZI9;A2AKV9;G3UYJ3	Solute carrier family 25 member 51	Mcart1;Slc25a51
-0.825379	-0.660837	-1.02744	-0.713256	-0.904272	-0.722116	-0.723428	-0.581207	-0.991608	-0.578311	-0.927745	-0.638305	-0.504468	-0.660655	-0.726918	-0.691534	-0.747946	-0.461633	-0.898634	-0.37629	-0.86924	-0.667393	-0.796431	-0.877666	-0.529171	-0.748547	-0.641731	-0.858856	-0.338567	-0.740798	24	24	4	Q8BG05;A2AL12	Heterogeneous nuclear ribonucleoprotein A3	Hnrnpa3
-1.21537	-1.04159	-1.03569	-1.07183	-1.23162	NaN	-0.559247	NaN	-1.43184	-1.07046	-1.53963	-1.1978	-1.52095	-0.284277	-1.10581	-1.56657	-1.33033	NaN	NaN	-0.97497	-0.701416	NaN	-1.08536	-1.70664	NaN	NaN	NaN	-1.50223	-0.978708	-1.02588	8	8	8	Q6NZB0;A2ALF3;F6TQL3;A2ALF0	DnaJ homolog subfamily C member 8	Dnajc8
2.82613	2.34593	3.0138	2.42198	2.87853	2.88491	2.47875	3.20916	3.04967	2.80208	2.69628	2.27132	2.43339	3.29251	3.06226	3.40799	2.47674	3.19945	2.90812	2.94031	2.85653	3.64076	3.01975	2.69563	3.32222	2.99919	3.13657	2.31768	3.3291	2.62371	49	26	24	Q0VF55;A2ALL9;Q8C048		Atp2b3
3.21384	1.48056	2.86838	2.74246	2.77685	3.11092	1.9516	2.92807	2.88876	1.6642	1.89047	2.65599	2.95266	3.08681	2.53634	2.49899	2.89036	1.43281	2.64395	3.65868	2.66191	2.45894	2.74516	3.40868	2.03896	3.89484	3.26812	2.8329	1.41773	3.22445	10	10	4	A2ALS5;A2ALS4		Rap1gap
3.34985	4.2525	3.7658	3.39991	3.394	3.27007	3.77418	3.74714	4.33938	3.50206	3.22149	3.97046	3.75143	3.58419	3.1939	3.7352	3.66854	3.31775	3.83978	3.69067	4.01877	3.5207	3.95662	3.67381	3.3494	3.87521	3.37367	3.60674	3.706	3.52571	28	28	19	A2ALV3;Q62420;Q8BXU5;F6ZL13;A2ALV1	Endophilin-A1	Sh3gl2
NaN	3.02974	2.96872	NaN	NaN	2.80753	NaN	3.07133	NaN	2.69385	NaN	NaN	NaN	NaN	2.90649	NaN	3.34318	NaN	2.97438	2.64928	2.48495	NaN	NaN	2.99332	2.73514	NaN	NaN	2.5558	2.97313	2.87705	6	6	6	A2AMH5;A2AMH4;Q6X893;A2AMH3	Choline transporter-like protein 1	Slc44a1
0.768346	1.19241	0.536315	0.911288	0.711984	0.899076	1.11132	0.719685	0.856711	1.30215	0.598479	0.762828	0.895637	1.34887	0.956936	0.781777	0.76992	1.23148	0.420048	1.50705	0.587945	0.629724	0.553447	0.674314	1.11226	0.997809	1.21702	0.542437	1.34132	0.592593	22	16	16	A2AMI2;Q80XI3;A2AMI7	Eukaryotic translation initiation factor 4 gamma 3	Eif4g3
1.23046	1.30843	0.989421	1.38116	1.13454	1.2578	1.33807	1.48402	1.00454	1.44871	1.08128	1.13274	1.27893	1.48386	1.07969	1.44729	1.19608	1.48144	1.09025	1.43129	1.12501	1.20863	1.36933	1.22854	1.30276	1.21937	1.1574	1.1666	1.59754	1.27474	20	20	6	A2AMW0		Capzb
0.64982	-0.427499	1.28402	-1.21319	1.6144	-2.18269	-0.591488	-1.0861	-1.04977	-0.569491	-1.3784	NaN	-2.06705	-2.26891	1.12488	-0.891186	-0.614474	-1.54434	-1.19541	NaN	-1.16086	-2.63724	-0.53047	-1.57367	-0.897086	-0.731618	-2.36084	0.72977	NaN	-2.56199	9	9	9	Q91VX2;A2AMY5	Ubiquitin-associated protein 2	Ubap2
-0.140517	-0.038998	-0.429643	0.113988	-0.167358	-0.0102069	0.0239443	0.12202	-0.206268	0.0850681	-0.244644	-0.00633399	0.12477	-0.0651587	0.113504	-0.111699	-0.0734089	0.235059	-0.331132	-0.0193461	-0.0837921	-0.040682	0.00482669	-0.11836	-0.0457225	-0.063641	-0.283329	-0.407081	0.173986	-0.304861	34	34	34	A2AN08	E3 ubiquitin-protein ligase UBR4	Ubr4
NaN	-1.76948	-1.19862	NaN	-1.41797	-1.60393	-2.76863	NaN	NaN	-1.75219	-1.79764	2.5003	-2.69004	NaN	-1.59822	-1.95665	NaN	NaN	-1.71255	-1.73296	NaN	-1.56759	-1.77121	NaN	NaN	NaN	NaN	2.61901	NaN	NaN	16	16	16	A2ANY6;J3QMC5	Midasin	Mdn1
1.91457	1.3267	1.46538	2.02809	0.602723	2.02803	1.08853	2.07388	1.87652	1.85168	1.64007	1.40369	2.26923	1.41438	NaN	1.88534	1.68024	1.47823	1.84601	1.01313	1.72781	1.40072	1.87092	1.99522	2.42252	2.05517	1.43917	1.85267	1.81157	2.0282	4	4	4	Q3UIU2;A2AP32	NADH dehydrogenase [ubiquinone] 1 beta subcomplex subunit 6	Ndufb6
0.491855	1.02885	-0.899717	-1.16614	0.169647	-2.57761	NaN	0.629278	-0.251931	0.637985	-1.15458	0.837687	-0.562572	0.26453	0.725828	0.250526	0.610565	-0.856149	0.302208	NaN	0.304167	-2.59369	0.866173	0.313549	-2.5987	-0.372506	NaN	0.297484	0.814387	0.441673	6	6	5	A2APV2;F8VPR2;E9PXE6;F6XR20;Q6ZPF4;D3Z7A7	Formin-like protein 2;Formin-like protein 3	Fmnl2;Fmnl3
-0.309758	0.286639	0.00924841	-0.120219	-0.0216219	0.204516	-0.105544	0.0113117	-0.191184	0.494678	-0.0874628	0.299205	0.252862	0.144345	-0.026021	-0.0519985	0.149393	0.297449	0.021204	0.357659	-0.180275	0.0198869	0.158816	0.128424	-0.19131	0.256252	-0.351741	-0.131194	0.207844	-0.0532505	12	12	12	A2AQN4;A2AQN5;Q9QXG4	Acetyl-coenzyme A synthetase, cytoplasmic	Acss2
NaN	NaN	-1.34902	NaN	-1.20652	NaN	NaN	-0.57947	-1.7629	-1.1488	-1.35828	-1.37022	NaN	-1.17709	-0.961549	-1.2661	-0.16877	NaN	-0.37529	NaN	NaN	NaN	-1.3072	NaN	-0.954271	-1.21618	-1.29284	NaN	NaN	NaN	8	8	8	A2AR02;A2AR01	Peptidyl-prolyl cis-trans isomerase G;Peptidyl-prolyl cis-trans isomerase	Ppig
2.96872	2.91517	3.16488	3.19747	3.29704	3.36441	2.74817	3.27118	2.88268	2.82511	3.25346	3.1286	2.62861	3.43152	3.29775	2.91844	2.51622	2.61326	3.28785	2.89927	2.70453	2.8292	2.829	3.02867	2.83918	3.23379	2.84788	3.13771	3.05553	2.97812	99	99	96	A2ARP8;Q9QYR6	Microtubule-associated protein 1A;MAP1 light chain LC2	Mtap1a;Map1a
-1.53466	-2.36188	-1.45686	-1.67694	NaN	-2.59024	-2.26496	-1.88029	-2.92433	-3.02262	-1.3471	-1.75031	-1.11143	-2.99467	-3.31745	-2.61089	-1.9335	-1.90643	-2.8771	-2.00148	-2.50782	-1.5034	-2.44146	-1.60625	-2.90138	-1.34472	-2.49219	-2.44241	-2.2542	-2.80079	5	5	5	A2ARZ3	Fibrous sheath-interacting protein 2	Fsip2
2.37707	2.42353	2.31043	2.24352	2.39199	2.50103	2.34059	2.60358	2.12268	2.55945	2.27341	2.52218	2.48859	2.60647	2.36372	2.64774	2.12841	2.73629	2.10768	2.65827	2.35181	2.33279	2.27816	2.53659	2.62478	2.34212	2.54145	2.28983	2.75994	2.39433	40	40	39	A2AS98;P28660	Nck-associated protein 1	Nckap1
2.52102	3.11341	3.34496	2.45419	2.96635	2.58104	2.15708	2.86807	NaN	NaN	2.26687	NaN	NaN	NaN	2.55478	2.72748	NaN	2.68548	2.67061	2.63837	NaN	2.42508	NaN	NaN	2.79686	2.80591	2.6559	2.71378	2.75477	2.67613	1	1	1	A2ASJ3;A2ASJ6;Q810Z0;Q3ULC4		Pramel4;Pramel5
-0.624616	-0.0633648	-0.657548	-0.398132	NaN	0.198378	-0.660746	-0.305912	0.160443	-1.67667	NaN	0.235824	-0.319155	0.187921	-3.14599	-0.446256	-0.040682	-0.665938	-0.281787	-1.01293	-1.97486	-0.662752	-0.149129	0.036452	-0.763327	-0.185105	-0.405012	-2.04761	-0.274053	-1.70496	14	12	12	A2ASS6;E9Q8K5;E9Q8N1	Titin	Ttn
2.0187	2.81502	1.58511	0.392724	1.94675	2.1186	NaN	2.46538	1.50349	1.5992	1.25405	2.63594	2.60025	1.92802	2.02838	1.14398	2.92467	1.87181	1.71128	NaN	1.54878	NaN	2.36498	1.82506	1.96911	2.06552	1.56145	2.52774	2.49557	1.16007	8	8	6	A2ASZ8	Calcium-binding mitochondrial carrier protein SCaMC-2	Slc25a25
0.146851	-0.0513025	-0.0802483	0.204599	-0.0271541	0.109904	0.136173	-0.239276	0.0459378	-0.110497	0.0730594	0.267826	-0.271545	0.339546	-0.000576859	-0.0233263	0.0455207	0.245266	-0.144438	0.696097	0.123654	0.0685136	-0.0411028	0.0785942	0.472709	0.0241498	0.0619326	0.0406897	0.630863	-0.0103502	6	6	5	Q99JX3;A2ATI9;A2ATI6;A2ATI8	Golgi reassembly-stacking protein 2	Gorasp2
-0.543199	-0.386038	-0.488824	-0.385928	-0.459641	-0.299831	-0.353662	-0.31034	-0.563549	-0.232784	-0.625364	-0.425674	-0.272382	-0.330903	-0.329181	-0.520749	-0.477884	-0.0776532	-0.409038	-0.0997664	-0.638027	-0.49968	-0.428678	-0.441165	-0.245252	-0.390558	-0.456596	-0.47892	-0.0662615	-0.31742	19	19	19	Q8C854;A2ATP6;A2ATP5;G8JL68;F6XJA1	Myelin expression factor 2	Myef2
-3.99865	-3.11363	-1.96636	-1.81007	-2.98422	-2.9181	-1.09167	-5.42801	-2.34826	-1.61885	-3.31603	-4.01507	-1.56106	-2.01796	-2.60931	-2.04436	-3.2801	-2.88585	-2.70644	-2.89968	-3.37086	-2.43176	-1.93017	-1.82875	-2.67068	-3.79348	-2.74306	-3.19931	NaN	-2.90495	6	6	6	A2ATU9;Q8BY71	Histone acetyltransferase type B catalytic subunit	Hat1
-1.83706	-1.70677	-1.8846	-1.84463	-1.69617	-1.90943	-1.55149	-1.74468	-1.79602	-1.75992	-2.14362	-1.45702	-1.69434	-1.88045	-1.99371	-1.90234	-1.60848	-1.78346	-1.81938	-1.58227	-2.11942	-2.07543	-2.05904	-2.11557	-1.73418	-1.87373	-1.77395	-1.96831	-1.45833	-1.68773	16	16	16	A2AU61;Q64012;A2AU62;A2AU60	RNA-binding protein Raly	C130057N11Rik;Raly
-0.78157	-0.843502	-2.43082	-0.958806	-1.12711	-0.775851	NaN	-1.04222	-0.6107	-0.805045	-1.13744	-1.11583	NaN	-0.86758	-0.826599	-0.853357	-1.18371	-0.795435	-1.08916	-0.493545	-0.935309	-0.998701	NaN	-0.605968	-0.777956	-1.03499	-1.0995	-1.12994	-0.391548	-1.09248	9	9	9	A2AU91;P70399;A2AU89	Tumor suppressor p53-binding protein 1	Trp53bp1;Tp53bp1
-0.476226	0.172766	-0.411318	-0.437441	-0.190678	-0.15562	-0.234869	0.0977488	0.0462208	0.00150114	-0.329526	0.232633	0.231617	0.0384952	-0.217231	-0.112767	-0.000432773	0.238272	-0.212134	-0.0590784	-0.193204	-0.518132	-0.125651	-0.231187	-0.0699771	-0.198871	-0.339365	-0.678973	-0.125651	-0.162726	8	8	8	A2AUD5;Q9CYZ2;Q3TAI4;Q8BKP1;Q3TUJ9;V9GWU5;F6VQ81	Tumor protein D54	Tpd52l2
2.58849	2.79837	2.25925	2.54507	2.28307	2.6206	2.50087	2.34447	2.40721	2.34806	2.42997	2.73514	2.83413	2.67355	2.426	2.79947	2.60894	2.93567	2.56218	2.80652	2.75848	2.3761	2.66896	2.57021	2.14829	3.03718	2.5586	2.67144	3.11891	2.46085	32	30	10	A2AUK5;Q9Z2H5;A2AUK8;A2AUK7;A2AUK6	Band 4.1-like protein 1	Epb4.1l1;Epb41l1
0.374692	-0.625177	-1.09795	-0.959993	-1.09187	-0.215368	-1.08644	0.0797676	-0.081067	-0.458697	-1.25574	-0.83875	-0.772393	-0.539432	-0.82024	-0.111565	-0.308011	0.149761	-0.89817	-0.324811	-0.755229	-0.305912	-0.31429	-0.881665	-0.575119	-0.603217	0.346977	-1.01371	-0.203264	-0.818605	7	7	7	Q01730;Q9D031;A2AUR7	Ras suppressor protein 1	Rsu1
-1.00267	-1.08366	-0.816968	-0.904349	-0.532965	-0.893285	-0.877901	-0.721679	-1.28771	-0.850639	-0.952483	-0.768078	-0.71642	-0.744333	-1.24811	-1.02262	-0.907814	-0.788602	-1.02446	-0.677441	-1.40893	-0.984699	-1.05714	-1.24172	-0.741316	-1.00187	-1.06936	-1.19465	-0.891652	-0.879863	45	45	45	Q99PL5;A2AVJ7	Ribosome-binding protein 1	Rrbp1
0.579404	0.0333185	0.0999738	0.328652	-0.0378742	0.216602	NaN	1.18233	0.792257	NaN	1.16534	0.630841	0.0709059	0.848947	0.468272	0.522799	0.305628	1.00309	0.374655	1.28279	0.59501	0.502567	0.703924	0.490862	0.935669	0.273413	0.839519	0.24448	0.814108	0.554782	11	11	11	A2AWA9	Rab GTPase-activating protein 1	Rabgap1
2.46706	3.08155	2.70059	2.80269	2.76405	2.8647	2.3824	2.84934	2.76985	2.91496	3.06891	2.60586	2.42538	2.73102	2.80834	2.30073	2.81817	2.75428	2.56439	1.95607	2.5519	2.46411	3.07692	2.53049	2.90293	2.8456	2.57441	2.91148	2.99585	2.90617	17	17	16	A2AWI7;Q8R3V5;A2AWI9	Endophilin-B2	Sh3glb2
-1.43381	-1.73036	-1.14978	-1.72295	-2.1853	-1.43813	-1.61716	-1.40969	-1.87931	-1.50034	-0.948601	-1.57512	-1.48429	-1.53456	-1.37345	-1.77151	-1.19226	-1.20527	-0.990084	-0.841651	-1.85044	-1.56487	-1.54587	-1.51838	-1.37812	-1.10105	-1.17236	-1.91165	-1.27781	-1.01942	14	14	14	P25976;A2AWT5;A2AWT7;A2AWT6	Nucleolar transcription factor 1	Ubtf
0.744632	NaN	NaN	0.458366	NaN	NaN	-0.455544	NaN	0.899534	-0.437441	-1.06371	-0.78115	NaN	-0.102725	-0.667665	0.835265	0.968294	-0.609471	-0.60046	0.0112827	NaN	0.511896	-0.571434	-0.381394	NaN	-0.215244	-0.168385	NaN	-0.146395	NaN	2	2	2	A2BDX3	Adenylyltransferase and sulfurtransferase MOCS3;Molybdopterin-synthase adenylyltransferase;Molybdopterin-synthase sulfurtransferase	Mocs3
2.65745	2.66694	1.95775	5.06912	2.76513	2.62549	2.55148	2.67218	2.6175	2.40362	2.68836	2.12023	2.20397	1.90969	2.81147	3.93901	2.38413	3.35165	2.63926	1.82016	3.11304	1.53805	1.23824	2.78807	3.35206	2.14867	2.19502	2.97642	2.29803	2.11036	26	23	23	P70175;A2BEE9;Q52KF7;A2BEF2	Disks large homolog 3	Dlg3
-0.478092	0.225582	-0.355467	NaN	NaN	-0.405992	0.4948	-0.526369	-0.716771	-0.10809	-0.501719	NaN	-0.475085	0.148817	NaN	-0.332622	NaN	-0.70044	NaN	0.166989	NaN	-1.04194	-0.268913	-0.607863	-0.630499	NaN	-0.730575	-0.973281	-0.195852	-0.788769	9	4	4	A2BFF9;A2BFF5;Q3TPJ8;O88487;A2BFF8	Cytoplasmic dynein 1 intermediate chain 2	Dync1i2
-1.40681	-1.55773	-1.07437	-0.893751	-1.49016	-1.58665	-1.75566	-1.59278	-1.51728	-1.30842	-1.66312	-1.6792	-1.54335	-1.29948	-1.33377	-1.2993	-1.33931	-1.51783	-1.35873	-1.2455	-1.27519	-1.73609	-1.51056	NaN	-1.51202	-1.82595	-1.39567	-1.03012	-1.05832	-1.94092	3	2	2	P97863;A2BG77;A2BG75;I7HIP8;A2BG76;A2ADI3	Nuclear factor 1 B-type	Nfib
NaN	-0.64284	NaN	NaN	-1.25441	-0.424277	NaN	-1.10776	-1.10091	-0.535754	-1.20671	-0.941482	NaN	-0.899021	NaN	-1.32659	-1.15976	-0.681854	NaN	-0.541019	-1.08841	-0.762732	NaN	NaN	-0.630126	-1.07389	0.732956	-1.27679	-0.426426	-0.0127833	8	5	5	Q9D868;A2BGI8;A2BGI9	Peptidyl-prolyl cis-trans isomerase H;Peptidyl-prolyl cis-trans isomerase	Ppih
-1.29801	-1.1273	NaN	NaN	-1.57831	-0.768333	NaN	-1.02751	NaN	NaN	NaN	-0.851359	-1.33725	NaN	NaN	NaN	-0.753776	-4.81517	NaN	NaN	-1.05374	NaN	-1.03104	-0.661932	NaN	-0.880881	NaN	-1.15043	NaN	-1.13297	8	8	8	E9QAQ7;A2BH40	AT-rich interactive domain-containing protein 1A	Arid1a
-1.06743	-2.61308	-2.16334	-1.86758	-3.10076	-3.46832	-4.27702	-1.55503	-2.24775	-1.29125	-2.8953	-3.79285	-1.50833	-0.820159	-1.39094	-3.94467	-2.06702	-1.45318	-2.54982	-3.13578	-1.28877	-1.71857	-1.97907	-2.67545	-2.39449	-3.51992	-1.6955	-2.37041	-1.4392	-2.06043	11	11	1	A2BI02;B1AV09;B1AVZ5;B1AZM2;B1B0X0;L7MU67;Q62012;L7N236;A2BI72;E9Q1L3;E9QA14;A2AJU2;B1B0X6		Gm15080;Luzp4;Gm15127;Gm15091;Gm15107;Ott;OTTMUSG00000018984;Gm15128;Gm15097;Gm10439;Gm15114
2.53608	1.72633	2.42314	1.8483	2.91387	2.33235	2.52708	2.15412	2.02662	2.77744	2.16081	3.1093	2.06969	3.49435	2.93302	2.13112	3.18036	3.15187	2.73169	1.00332	3.04371	2.02345	2.96578	2.22972	3.09628	1.67089	1.13892	2.17814	2.76405	2.35513	18	18	13	A2CG49;F6QYT9;B1B1A7;D3Z559;D3Z560	Kalirin	Kalrn
1.4274	1.35561	1.06305	1.79186	1.40419	1.74744	1.73011	1.53395	0.850584	1.68293	1.33603	1.35432	1.25432	1.76297	NaN	1.39293	1.0696	1.44003	1.23855	1.56743	0.915282	1.26625	1.1116	1.10123	1.19297	1.38639	1.60362	1.35027	1.6202	1.77122	3	3	3	A2RSQ0	DENN domain-containing protein 5B	Dennd5b
0.100793	1.92489	1.54263	-0.37629	-0.678973	-0.358509	NaN	0.045759	-0.274769	-0.211137	-0.492622	-0.777872	1.88087	-0.999062	2.20038	3.87284	-0.488618	-1.01521	-0.343578	NaN	1.07628	-0.373954	-0.549127	-0.349479	-4.25588	0.267496	-0.791022	-0.264597	NaN	-0.0647449	9	9	1	A2RSX9;E9Q3G5;E9QAY5		Arfip1
2.47786	3.56998	2.69013	NaN	2.99597	2.31933	NaN	3.1488	2.37542	2.4155	-0.492827	2.71862	0.481989	1.80193	3.07595	2.61149	NaN	1.54544	0.401292	1.67489	2.69311	1.88459	NaN	2.2986	2.20297	NaN	0.873186	NaN	2.42934	NaN	13	13	13	A2RT62	F-box/LRR-repeat protein 16	Fbxl16
0.988247	1.2996	1.34373	1.61162	1.18429	1.3259	1.40331	1.39775	1.04136	1.52193	1.21685	1.19538	1.25815	1.41793	1.20693	1.37041	1.09376	1.6569	1.00358	1.51998	1.1982	1.12652	1.27275	1.48798	1.6685	1.39722	1.2227	1.38432	1.89063	1.33054	7	7	7	A2RTH5		Lcmt1
1.79997	0.779323	1.07285	1.59392	NaN	1.53767	1.61242	1.72109	2.46642	NaN	NaN	NaN	1.34623	2.28729	NaN	1.76332	NaN	NaN	0.276957	0.165645	NaN	NaN	0.0418329	NaN	NaN	1.41465	2.41396	NaN	1.86654	NaN	10	9	7	P54763;A3KG00;A3KG02;A3KG01	Ephrin type-B receptor 2	Ephb2
-2.01482	-1.7663	-2.19972	-1.85762	-2.35519	-1.79452	-2.31258	-2.35041	-1.91567	-1.89391	-2.50764	-2.19708	-1.95468	-2.11603	-1.98648	-1.76511	-1.98917	-1.89867	-2.04376	-1.6446	-2.26613	-2.16292	-2.26285	-1.9936	-1.78174	-2.28389	-2.25982	-2.25302	-1.58371	-2.28271	10	10	10	F6W687;A3KGL9;P09602;Q5XK38;B7ZCQ3;J3QM43;E9Q2Z4	Non-histone chromosomal protein HMG-17	Hmgn2;Gm16494
NaN	1.85178	1.99252	NaN	1.91229	2.22938	2.04638	2.29732	1.89271	1.89164	2.05248	0.885793	1.91713	2.38022	2.351	2.11504	1.9072	2.22945	1.68511	2.01578	1.90158	1.81594	0.163058	2.00329	2.28356	1.80158	1.77019	1.98199	2.38926	1.7818	7	7	7	A3KGQ6;Q9D898	Actin-related protein 2/3 complex subunit 5;Actin-related protein 2/3 complex subunit 5-like protein	Arpc5l
-1.92828	-2.37773	-2.81022	-2.44363	-3.15873	-2.12168	-1.73218	-2.03896	-2.28021	-2.09474	-2.39547	-2.64046	-2.01493	-1.76205	-2.30355	-2.37259	-2.01575	-2.12247	-2.68666	-1.69452	-1.99501	-2.56423	NaN	NaN	-1.95591	-2.25807	-2.25891	-2.46401	NaN	-2.53304	3	3	3	Q9D8V0;A3KGR9;Q6PGJ8	Minor histocompatibility antigen H13	Hm13;H13
0.732812	-0.591679	-0.571337	0.676526	0.797864	-0.227371	NaN	NaN	0.560558	1.1713	0.841844	1.12926	NaN	0.670658	1.10874	0.631444	NaN	-0.234011	NaN	0.857861	NaN	0.499851	0.874772	0.742362	0.815834	0.88937	0.551501	-0.544288	NaN	0.546224	1	1	1	A5A4Y9;Q8K1L5;G3UZ30	Protein phosphatase 1 regulatory subunit 11	Ppp1r11
0.557051	-1.23909	-1.16954	-1.08468	-1.31568	-0.816395	-0.998196	-0.864018	-1.30661	NaN	-1.13238	-1.17428	-1.08896	-0.584097	-1.34942	-1.1044	-1.04313	-0.698663	-1.16607	-0.556699	-1.10675	-1.1811	-0.847837	-0.955164	-0.544288	-0.749491	-1.01835	-1.25737	-0.213627	-1.1615	5	5	5	Q8VE22;Q3TI14;A7M7Q8;F7ARZ1;Q5SXC9	28S ribosomal protein S23, mitochondrial	Mrps23
4.28055	4.92178	4.31764	3.95373	4.52218	3.90194	4.3219	5.06569	4.91877	4.94657	4.57076	4.85596	5.11829	4.41086	4.61691	4.57196	4.85463	3.98793	5.17158	4.11411	4.3029	4.76149	4.89763	4.78779	3.98347	4.47756	4.73021	4.92994	4.16519	5.22437	15	13	13	A8DUK4;E9Q223;P02088	Hemoglobin subunit beta-1	Hbb-b1
1.37482	1.53195	1.5934	1.93501	0.565481	1.78961	NaN	0.546498	1.57377	2.18036	1.66511	1.30386	1.82286	1.40782	NaN	1.06779	0.977781	1.8863	1.58979	1.8045	1.57008	1.60371	0.113317	1.40019	1.8221	1.99269	-0.109427	NaN	2.10749	NaN	16	16	15	A8Y5P4;A2AJI0;A2AJI1;F6WF36	MAP7 domain-containing protein 1	Mtap7d1;Map7d1
1.86139	3.60809	2.58346	3.70166	2.96725	NaN	3.29378	2.97188	1.41492	3.42687	3.11429	NaN	3.60246	1.66566	1.70552	3.65868	3.89995	2.9295	2.01537	0.689497	NaN	NaN	2.64007	1.71109	2.23189	2.01194	1.31879	1.79746	2.92226	2.70614	11	11	9	A9DA50;Q9D1T0	Leucine-rich repeat and immunoglobulin-like domain-containing nogo receptor-interacting protein 1	Lingo1
3.81815	3.24059	3.36171	3.7847	3.84245	3.40825	3.2231	3.5252	3.90833	3.42549	2.99585	3.77742	3.89094	3.45065	3.51464	3.74735	3.00185	3.54127	3.56831	3.80747	3.78815	3.9125	3.66883	3.84168	4.17987	3.3166	3.5985	4.1993	3.69119	3.84069	9	9	4	B0QZN5;P63044	Vesicle-associated membrane protein 2	Vamp2
1.08106	NaN	-0.165944	NaN	0.964179	0.943222	1.2411	1.58862	0.942307	1.38654	2.19133	1.9849	0.507788	0.775095	1.2256	1.05068	1.22189	1.01826	0.779893	1.45308	1.1479	NaN	0.237694	NaN	2.11942	1.21887	0.67888	0.767388	2.02333	1.18154	17	12	12	B0V2N1	Receptor-type tyrosine-protein phosphatase S	Ptprs
2.99045	2.88076	2.65472	2.28441	2.89894	3.27285	2.67567	2.3471	2.95937	2.37849	2.75244	3.00613	2.64928	2.48092	2.25629	2.5751	2.58182	3.15598	2.98931	2.3929	2.10284	2.62016	2.39138	2.65854	2.34132	2.63567	2.82378	2.7361	2.60999	2.75215	62	62	59	B0V2P5;Q8BPN8;F6RYL8	DmX-like protein 2	Dmxl2
NaN	NaN	NaN	-1.56954	NaN	-1.21996	-1.42889	-1.45307	-1.51258	NaN	-1.55802	0.13768	NaN	-1.26801	NaN	-1.51248	-1.41435	NaN	-1.65988	-1.09153	-1.3905	NaN	-0.896078	-1.65077	NaN	-1.5475	NaN	NaN	NaN	-1.33725	7	5	2	Q3UH70;Q9ESU6;B0V2V8;B0V2V6	Bromodomain-containing protein 4	Brd4
2.22668	1.9066	2.42299	1.50914	2.38375	1.99292	1.25267	2.1315	2.24872	2.43199	1.96494	2.66713	2.61529	2.13378	2.35905	2.48552	2.45466	1.82016	2.15438	1.79231	1.8788	1.60358	2.44081	1.9637	2.62158	2.3148	2.13138	2.54414	2.09209	2.32005	5	5	5	B1AQF4;Q9D7X3;H3BKL8;H3BKD1;Q3V2Y9	Dual specificity protein phosphatase 3	Dusp3
3.30529	3.02339	2.89014	3.83619	3.41787	3.56121	3.13962	3.37457	3.2425	2.95456	2.68696	2.95333	2.64214	3.10098	3.28546	2.73677	3.39417	3.32535	3.52654	3.64846	3.43397	2.85371	2.60463	3.18981	3.25484	3.30757	3.05733	3.22055	3.84485	3.88636	53	53	0	B1AQX9		Srcin1
NaN	NaN	-2.25172	3.39876	-1.58299	NaN	NaN	1.075	NaN	-0.470407	0.174442	-0.869556	-0.60966	2.58433	NaN	NaN	NaN	NaN	-0.837055	NaN	-1.29637	-1.31272	NaN	NaN	NaN	NaN	NaN	-1.08182	-0.260026	1.98399	6	6	6	B1AQY2;Q69ZH9;F8VQ11;D6RDB5	Rho GTPase-activating protein 23	Arhgap23
2.60051	2.32996	2.82808	2.49598	2.76386	1.94536	1.65535	2.66649	1.64792	2.01572	3.04883	2.11779	1.54523	2.97098	2.82357	1.73476	3.24168	1.65481	2.45269	1.66639	2.15952	2.44961	2.70331	3.23135	2.6918	2.0508	2.15862	1.98724	2.02885	2.75955	25	18	17	B1AQZ0;B1AQY9;B7ZC46;Q8CHH9	Septin-8	2016-09-08
1.11986	1.46419	1.11929	0.99312	0.546161	0.838383	1.03389	1.31624	0.89092	0.717714	0.716789	0.43224	1.03673	0.0129702	0.880126	0.482735	0.711063	1.32854	0.863179	1.22156	0.740432	0.784011	0.989592	0.652947	1.21337	0.672635	0.691849	-0.391548	0.0332889	0.987503	10	10	9	B1AQZ2;P28741;Q3UI47;Q3TET1	Kinesin-like protein KIF3A	Kif3a
-1.37668	-0.910656	-1.38769	-1.42347	-1.37167	-1.14307	-1.13704	-0.971737	-1.45491	-0.96066	-1.17358	-1.03822	-1.13901	-1.10366	-1.05102	-1.23499	-1.40332	-0.909274	-0.981049	-0.961031	-1.21207	-1.27679	-0.922274	-1.15413	-0.866077	-1.01771	-1.00533	-0.935611	-0.704695	-1.11816	5	5	5	B1AR13;B2RWE3	CDGSH iron-sulfur domain-containing protein 3, mitochondrial	Cisd3
2.19205	1.88843	1.59222	1.72518	1.10609	2.26043	1.80657	2.34747	1.66036	2.61079	1.49908	1.37771	1.63361	1.93628	1.58511	1.92879	0.864386	2.28574	1.14631	1.99332	1.64314	1.63657	1.58493	0.361083	2.13612	1.83733	0.603249	1.47005	2.18817	2.09086	54	53	30	E9PVY8;Q9QXZ0;B1ARU4;E9QA63;E9QNP1;F7ACR9;F6Q750;B1ARU1	Microtubule-actin cross-linking factor 1	Macf1
NaN	3.13467	1.11039	NaN	3.571	2.71691	1.30961	NaN	1.82194	NaN	1.88705	2.74294	2.05301	2.3687	2.32243	1.75375	NaN	NaN	3.0613	1.68112	1.91262	1.31161	NaN	4.5362	1.73605	1.50263	2.39996	3.24072	1.28564	2.99309	12	10	10	Q6PFD5;B1AS06	Disks large-associated protein 3	Dlgap3
1.63698	1.95736	1.75843	1.79411	2.21063	1.9889	1.8199	1.96889	1.81092	2.15798	1.59157	1.88497	1.71539	1.84814	1.98433	1.6983	2.4192	1.99017	2.2184	1.972	1.65299	1.5383	1.63774	1.71639	1.81188	1.82159	1.87461	1.50316	2.02985	1.90541	5	5	5	Q9DCZ4;B1ASQ2;Q9D186	Apolipoprotein O	Apoo
-0.309293	-0.256165	-0.325962	-0.230818	-0.294077	-0.239154	-0.260508	-0.715103	-0.220701	-0.0545011	-0.20989	-0.233765	-0.233152	-0.180148	-0.172616	-0.441802	-0.155361	-0.0859685	-0.31545	-0.0791561	-0.457962	-0.698841	-0.356482	-0.680324	-0.202888	-0.102457	-0.554736	-0.529671	0.0116316	-0.250476	8	8	6	B1AT82;Q9D0M1;B1AT84	Phosphoribosyl pyrophosphate synthase-associated protein 1	Prpsap1
1.4353	1.64223	1.36079	1.82797	1.40163	1.55487	1.49127	1.79141	1.44116	1.6742	1.4804	1.56149	1.64937	1.5871	1.52367	1.45083	1.37224	1.66497	1.56179	1.67365	1.41866	1.29092	1.3075	1.51095	1.52862	1.60353	1.5368	1.48451	1.79982	1.40247	14	14	14	Q60631;B1AT92	Growth factor receptor-bound protein 2	Grb2
0.345711	0.7117	0.569372	0.628698	0.353708	0.825185	0.238936	1.11039	0.263404	0.472509	0.372879	0.642842	0.571472	0.772308	0.917107	0.585107	0.563476	0.68022	0.174263	0.923195	0.435807	0.247063	0.131661	0.616393	0.569736	0.39722	0.320558	0.140603	0.569865	0.440303	8	8	7	B1ATI0;B1AV77;P47740	Aldehyde dehydrogenase;Fatty aldehyde dehydrogenase	Aldh3a2
1.02982	0.528469	NaN	NaN	NaN	1.40667	1.16618	2.43479	0.747148	0.870941	NaN	NaN	NaN	1.42888	1.73121	1.73788	2.20503	0.983019	NaN	1.21977	NaN	3.0166	0.808993	NaN	1.63147	2.22223	1.3276	1.80758	2.69339	0.562964	8	8	8	Q60780;Q3U432;B1ATI9	Growth arrest-specific protein 7	Gas7
NaN	-1.46189	-1.51162	-1.50253	-0.940204	-1.66889	-1.24683	-0.293959	-1.70929	NaN	-1.74011	-1.21338	-0.315218	-1.66216	NaN	-0.550014	-1.21649	-1.04691	0.497507	NaN	NaN	-1.22731	-1.60758	-1.38637	NaN	-1.72613	-1.09187	-0.535854	NaN	0.0608036	8	8	8	Q80Y81;B1ATP7	Zinc phosphodiesterase ELAC protein 2	Elac2
0.858933	1.22546	0.546077	0.924426	0.838074	1.05913	0.985645	1.46602	0.959066	1.20477	0.950174	1.17612	1.15492	1.44863	1.12838	1.0485	1.01663	1.2732	0.796937	1.46355	0.988104	1.37958	0.823933	1.05283	1.44752	1.09968	1.0686	0.972506	1.62576	0.904305	15	15	15	Q3UMA3;Q99LI8;B1ATZ1;B1ATZ0;B1ATY9	Hepatocyte growth factor-regulated tyrosine kinase substrate	Hgs
0.583204	1.15557	0.421148	0.832642	0.679665	0.919533	0.960103	1.09157	0.588075	1.38011	0.780958	1.10852	0.805736	0.919479	0.93005	0.576433	0.814539	0.973611	0.558857	1.24342	0.820183	0.679642	1.02606	0.564862	1.06794	0.955088	0.864386	0.529052	1.24127	0.824035	10	10	10	Q9Z0X1;B1AU25	Apoptosis-inducing factor 1, mitochondrial	Aifm1
-2.84812	-2.12191	-2.24592	-2.89472	-2.41408	-2.77539	-1.82717	-2.70545	-1.93153	-2.63315	-1.22262	-2.98424	-1.98218	-3.04684	-2.29804	-1.81787	-1.99284	-2.62019	-2.48834	-2.97216	-2.22321	-2.32749	-2.25996	-2.61358	-1.92288	-1.43237	-2.60383	-2.40177	-2.48589	-2.49927	12	12	12	B1AU75;Q99MD9;B1AU76	Nuclear autoantigenic sperm protein	Nasp
-0.791856	-0.783498	-1.23174	-0.647453	-1.18998	-0.82122	NaN	-0.622087	-1.19604	-0.824646	-1.14268	-0.973134	NaN	-0.960289	-0.710173	-0.914182	-0.764431	-0.581496	-0.50121	-0.637657	-0.795601	-1.19023	-0.830986	-0.878922	-0.809497	-0.852718	-1.21126	-0.655627	-0.360645	-0.230572	11	11	11	B1AUN2;Q3UKV0;B1AUN3		Eif2b3
-1.20702	-1.0579	-1.40665	-1.10494	-1.2199	-1.15166	-1.01878	-0.706022	-1.16047	-0.74123	-1.12479	-1.15166	-0.997039	-0.939904	-1.18314	-1.02411	-1.30556	-0.845028	-1.22989	-0.580049	-0.759582	-1.20044	-1.08052	-1.29584	-0.981853	-1.12214	-1.26165	-1.03288	-0.710173	-0.886589	17	17	16	B1AUX2;Q61191	Host cell factor 1;HCF N-terminal chain 1;HCF N-terminal chain 2;HCF N-terminal chain 3;HCF N-terminal chain 4;HCF N-terminal chain 5;HCF N-terminal chain 6;HCF C-terminal chain 1;HCF C-terminal chain 2;HCF C-terminal chain 3;HCF C-terminal chain 4;HCF C-terminal chain 5;HCF C-terminal chain 6	Hcfc1
-1.03773	NaN	NaN	NaN	-1.27047	-0.897473	-1.05693	-0.6124	NaN	-0.279055	-0.879863	-1.07478	-0.967095	NaN	-0.52085	-1.09741	NaN	NaN	-1.05019	-0.498455	NaN	NaN	-0.947853	-0.751635	NaN	-1.04285	-0.1595	NaN	-0.450697	NaN	7	7	2	Q9QY36;B1AUY7;B1AUY8;B1AUZ1;B1AUY9;Q9CQX6;Q3UX61	N-alpha-acetyltransferase 10;N-alpha-acetyltransferase 11	Naa10;Gm16286;Naa11
2.00538	2.39077	2.09875	2.10346	2.13138	2.09579	2.2361	2.50783	2.09388	2.36461	1.99608	2.22149	2.48892	2.1556	1.98576	2.21618	2.06927	2.30265	2.07333	2.48859	1.83846	1.95881	2.0782	2.36676	2.37355	2.24325	2.11335	2.14369	2.52375	2.19615	15	15	1	Q6PFA2;B1AWE0		Clta
2.63424	3.42481	3.60097	2.4155	2.89701	2.17795	3.96376	3.40077	2.54852	3.01929	4.241	3.61723	4.90047	2.31948	3.12961	3.1538	3.62181	2.92599	2.95098	2.8291	2.95355	2.19767	4.20697	2.08137	2.44261	3.86777	1.14334	2.57269	2.48076	3.60767	22	22	13	B1AWN6;A2ASI5		Scn2a1;Scn3a
2.34439	1.69722	4.30221	3.12406	NaN	3.18942	1.51433	1.4066	NaN	3.16605	NaN	2.4661	NaN	1.72881	4.47949	2.18246	3.38586	2.91746	2.25884	2.48584	NaN	3.40911	3.57417	2.07741	1.78359	2.3105	2.40645	NaN	3.30786	3.06287	16	15	8	Q5DTL9;B1AWV9	Sodium-driven chloride bicarbonate exchanger	Slc4a10
1.8197	1.55017	1.56098	1.68603	1.59964	1.59383	2.14369	2.30016	1.6325	1.76312	1.67369	1.8761	1.93016	1.98182	2.31488	1.65927	1.75176	2.51342	1.64751	2.11766	1.87567	1.66694	2.00891	1.81051	2.05763	1.72972	1.6175	1.74817	2.55792	1.91001	23	23	19	B1AX58;Q99K51	Plastin-3	Pls3
3.19548	2.27467	3.31977	3.71338	2.06046	3.8975	3.20463	3.69005	2.25168	3.24072	2.69413	1.87303	NaN	3.58241	3.78727	2.9845	2.82501	2.83702	NaN	-0.895845	1.60248	2.84591	1.47831	2.31294	4.89673	3.79518	NaN	1.86486	2.34747	NaN	5	5	5	Q8BUN9;B1AXF2;Q14BI1;B1AXF3;F6RT95		Slc24a2
0.871363	0.840009	0.570336	0.930078	0.751004	0.716315	1.26784	1.20201	1.03981	0.961086	0.46971	0.735644	0.713308	0.853136	0.906413	0.920789	0.782744	0.900853	0.653537	1.0048	0.70038	0.501157	0.540946	0.425966	1.44348	0.911044	0.544898	0.427285	1.16475	1.02782	5	5	5	B1AXP6	Mitochondrial import receptor subunit TOM5 homolog	Tomm5
-0.94733	-0.708849	-0.894294	-0.954271	-0.916477	-0.697151	-0.788352	-0.445833	-0.798673	-0.657457	-1.05381	-0.529371	-0.657091	-0.581207	-0.62527	-0.901649	-0.729531	-0.497127	-0.842537	-0.186627	-0.762647	-0.952483	-0.782157	-0.84559	-0.504468	-0.757621	-0.962068	-1.08923	-0.437334	-0.599699	18	17	5	B1AXZ5;B1AXZ4;B1AXZ6;Q80Y51;Q60899;Q3UR02;Q80UJ0;B1AXZ0	ELAV-like protein 2	Elavl2
-1.43904	-0.602457	-0.0426443	NaN	NaN	-1.49411	-0.155231	0.737591	-2.13583	-1.44106	-0.670659	-1.87472	-1.39589	-1.0165	-0.971957	-0.404685	-1.55542	-1.08468	-1.67726	-0.581592	-0.751978	-0.935762	-2.05724	-1.52777	NaN	-0.896155	-1.58957	-2.14815	-1.42299	-1.19137	1	1	1	Q9Z0T9;B1AYG6;B1AYG7	Integrin beta-6;Integrin beta	Itgb6
2.65644	3.13011	3.10098	3.13239	3.02609	3.05613	2.84996	2.7618	2.76926	3.28167	3.17124	2.92194	3.13315	2.9947	2.94153	3.15303	2.85079	3.30116	3.17332	2.98931	2.85946	3.11929	2.79536	2.8687	3.21907	2.99919	2.95747	3.15008	2.6435	3.4447	29	29	29	Q8BKX1;B1AZ46	Brain-specific angiogenesis inhibitor 1-associated protein 2	Baiap2
1.86623	1.72872	1.87583	1.86997	1.57953	1.75463	1.83929	1.95076	1.71705	1.94386	1.74415	1.8686	1.67057	1.83069	1.55453	1.80294	1.74381	2.265	1.3065	1.92418	1.57051	1.40901	1.67936	1.4802	1.96821	1.74986	1.64996	1.46252	2.40011	1.83233	8	7	7	B1AZP2;B7ZNS2	Disks large-associated protein 4	Dlgap4
0.669763	0.966545	0.565588	0.922101	0.592136	0.835729	0.746688	1.03588	0.14135	1.09013	0.110916	0.988418	0.664082	0.833824	0.98965	0.66246	1.20726	1.20373	0.376152	1.15679	0.218045	0.387336	0.701435	0.540505	0.853397	0.852928	0.340788	0.0181181	1.1539	0.682001	5	5	5	B1B1A8;Q6PDN3	Myosin light chain kinase, smooth muscle;Myosin light chain kinase, smooth muscle, deglutamylated form	Mylk
NaN	-0.596744	-1.50914	-1.11363	NaN	NaN	NaN	-0.645056	-0.595408	-0.296898	-1.12704	NaN	NaN	-0.647084	-1.03851	-0.874285	-0.757706	-0.488515	-0.814674	-0.365581	-0.59846	-0.99458	-0.566279	-0.671203	-0.329296	-0.57124	-1.03928	-1.16105	0.067833	-0.971074	3	3	3	Q9D773;B1B1D8;B1B1D7	39S ribosomal protein L2, mitochondrial	Mrpl2
-1.15633	-1.00144	-0.934177	-1.23671	-1.23964	-0.591488	-1.32706	-0.779722	-0.52296	-0.663572	-0.683831	-1.27358	-1.34022	NaN	-1.18148	-1.0207	-0.854475	0.421496	-0.700883	-1.72037	NaN	-1.10655	-1.31979	NaN	-0.764346	-0.702126	-1.44562	-1.65223	-0.555718	-1.3097	2	2	2	Q505B7;B2KGA7;A8Y5E9	Protein archease	Zbtb8os
-0.526269	-0.34301	-0.594931	-0.477367	-0.669299	-0.393416	-0.422664	-0.279174	-0.496923	-0.201885	-0.685985	-0.441483	-0.289716	-0.325387	-0.480369	-0.447103	-0.441377	-0.147176	-0.582171	-0.120219	-0.614192	-0.460795	-0.424492	-0.488104	-0.214249	-0.47467	-0.485633	-0.562865	-0.0356239	-0.448478	26	26	1	B2M1R6;H3BKD0;H3BK96;H3BKI8		Hnrnpk
1.95512	2.3207	-1.14861	1.50308	NaN	1.87504	1.44293	2.6589	1.79151	1.80657	1.78255	2.13619	1.40553	2.29378	1.0194	2.09758	2.17098	1.82849	0.0670923	1.77635	1.74763	4.36563	2.03345	2.16974	1.87604	1.6063	1.66703	0.0251624	2.55343	1.60599	13	13	8	E9PWR4;B2RQ71;B7ZMZ7		Dip2c
0.844613	1.51713	NaN	NaN	NaN	0.945138	NaN	NaN	NaN	1.40408	1.54578	NaN	1.44458	0.835806	1.64408	1.3979	NaN	NaN	NaN	1.65141	1.1911	1.48876	1.48471	1.55474	1.83774	1.30614	0.595445	1.59536	1.5262	NaN	19	14	13	B2RQ80;B9EKN8;E9PUL9;P83510;E0CY98;E0CXD6;E0CZD7;E0CZF8	Traf2 and NCK-interacting protein kinase	Tnik
-2.37504	-1.76401	-2.15889	-1.65604	-2.10715	-2.44954	-2.13264	-2.26745	-2.27116	-2.34733	-2.30912	-2.30299	-2.06357	-1.87251	-0.99581	-2.32866	-1.85024	-2.36303	-2.18027	-2.15429	-2.1463	-1.88745	-2.51288	-2.3512	-2.27691	-1.81946	-2.14594	-2.6567	-1.47845	-2.26927	31	31	31	B2RQC6;E9QAI5;G3UWN2		Cad
0.12323	1.13828	1.52546	0.766284	-0.559639	0.908659	NaN	0.898404	0.551268	1.01751	NaN	NaN	0.80299	0.627984	0.583744	0.239941	0.750373	0.652833	0.615795	0.965643	-0.0443242	0.189943	0.659312	0.663214	0.57233	0.369818	0.359398	0.214558	1.13619	0.465261	8	4	4	Q9ERG2;B2RQS1	Striatin-3	Strn3
0.220564	0.499932	1.2856	0.369166	0.576476	-0.116098	-0.590338	1.65417	0.193437	0.785527	-1.60113	0.664951	-0.491083	0.580742	1.05373	0.774454	-0.0885487	0.861369	0.304897	0.880764	1.98017	0.201825	-0.247198	-0.218967	1.10519	0.787642	-0.358171	-0.98863	1.14331	0.208678	36	36	36	E9QAX2;Q9JMH9;B2RRE2;K3W4L0;E9Q405;E9QA74	Unconventional myosin-XVIIIa	Myo18a
2.58606	3.96043	4.06019	2.35638	3.61315	4.76168	NaN	3.71499	3.28814	2.77408	3.98608	2.69759	3.98821	4.82378	2.9531	2.86617	2.62335	3.26202	2.94064	2.03795	2.63424	3.63358	2.29032	2.71038	3.61851	3.90498	4.13664	3.62469	3.72543	2.66502	18	8	8	B2RSH2	Guanine nucleotide-binding protein G(i) subunit alpha-1	Gnai1
0.608386	2.47546	NaN	2.34703	2.76464	0.567767	1.52239	NaN	NaN	2.7117	1.20803	0.426819	2.78617	1.68715	1.24551	0.779348	NaN	1.2536	2.96906	2.59214	NaN	1.51272	2.10743	1.04549	NaN	0.754066	NaN	0.592571	NaN	0.846973	5	5	5	S4R221;Q8C0D4;B2RUJ8;S4R248;S4R203;S4R1B0	Rho GTPase-activating protein 12	Arhgap12
-0.596744	-0.0313952	-0.561106	NaN	NaN	NaN	NaN	NaN	-0.193961	0.0657478	-0.492827	0.0695881	0.282685	0.0581875	-0.0556121	-0.282736	NaN	NaN	-1.29655	0.196607	-0.53087	NaN	0.0217752	-0.160791	0.479955	-0.123136	NaN	-0.60862	0.303792	-0.108491	8	8	8	B2RXS4	Plexin-B2	Plxnb2
NaN	NaN	-1.73721	0.0216139	NaN	-1.39928	NaN	NaN	-1.37651	NaN	-1.54789	NaN	NaN	-1.61598	-1.4566	-1.29608	NaN	-0.980245	NaN	1.70406	NaN	-0.388906	-1.9327	NaN	-1.31533	NaN	-1.74442	-1.014	NaN	-1.40179	11	11	11	B2RY56;S4R2B0	RNA-binding protein 25	Rbm25
-1.98025	-2.14766	-2.3247	-2.37398	-2.29414	-2.26571	-2.15439	-2.07625	-2.05085	-2.17942	-2.30454	-2.22283	-2.11443	-2.18409	-2.35769	-2.29652	-2.024	-2.22512	-2.27596	-2.21263	-2.04404	-2.07512	-2.54129	-2.53399	-2.07334	-2.25583	-2.14476	-2.3637	-2.16951	-2.13037	78	78	71	Q8BTM8;B7FAU9;B7FAV1	Filamin-A	Flna
2.03937	1.58606	0.589637	2.14759	-0.977756	0.895073	1.42822	0.417193	0.550064	1.20776	1.79496	0.615773	NaN	1.49119	1.48209	NaN	0.659449	NaN	1.80364	NaN	0.795784	NaN	1.87345	0.238493	NaN	1.73298	NaN	0.662826	3.17645	1.44348	10	10	10	B7ZBV9;B7ZBW1;B7ZBW2;F6UC55;B7ZBV4;B7ZBV6;B7ZBV8;B7ZBV3;B7ZBV7;Q9Z351;G5E900;B7ZBV5	Potassium voltage-gated channel subfamily KQT member 2	Kcnq2
-1.07601	-1.27005	-2.89006	-1.50218	NaN	NaN	NaN	-1.07991	NaN	NaN	NaN	-1.18884	NaN	-0.926455	-1.27578	-1.40218	NaN	-0.374845	NaN	-0.462576	NaN	NaN	-1.12009	-0.925847	NaN	-1.57536	-1.25084	-1.31423	-0.852159	-1.36882	5	5	5	Q8BXQ2;B7ZC19	GPI transamidase component PIG-T	Pigt
2.16443	2.28666	1.9885	2.43144	2.1024	2.20896	2.46849	2.40232	1.74338	2.38949	2.21337	2.5667	2.44599	2.03818	2.19985	2.50898	2.10178	2.47137	2.12576	3.19364	2.52899	2.22129	2.51548	2.75916	2.65109	2.18922	2.21464	2.14	2.54574	2.305	16	16	14	J3QNK8;Q8CBW3;B7ZCU0;B7ZCU3;B7ZCU4;B7ZCU5;B7ZCU2	Abl interactor 1	Abi1
-1.21661	-0.938775	-1.37674	-0.962364	-1.24458	-0.992478	-0.802566	-0.76757	-1.11836	-0.815821	-1.44589	-0.950842	-1.10212	-0.764261	-1.1846	-1.09498	-1.12671	-0.838266	-1.15685	-0.49334	-1.44424	-0.919073	-1.0561	-1.3769	-1.2509	-1.14261	-1.03745	-1.41316	-0.655627	-1.26562	28	28	28	Q6ZQ08;B7ZWL1	CCR4-NOT transcription complex subunit 1	Cnot1
0.756843	1.02069	0.727786	0.862287	0.340094	0.72855	0.562154	1.23705	1.46247	1.41735	0.660179	0.848791	1.07756	1.04585	0.603117	1.22122	0.93005	0.690614	0.735428	0.363624	1.1065	0.889503	1.39555	1.28135	1.1771	0.81947	0.699162	0.682858	1.37955	1.07701	21	17	8	B8QI34;Q8BSS9	Liprin-alpha-2	Ppfia2
1.74207	1.64318	1.63801	3.26548	1.82072	1.92101	1.83352	1.78155	1.54473	1.79571	1.96229	1.70632	2.11604	1.92895	1.60951	1.94408	1.49692	2.08773	1.56978	2.17052	1.80763	1.33224	2.07121	0.865069	1.76425	1.57876	1.74773	1.59101	2.20477	1.60007	40	40	36	B8QI35;P60469;F6UYF1	Liprin-alpha-3	Ppfia3
0.462257	0.985702	0.772333	-0.153805	0.797538	0.826361	NaN	0.935917	0.620313	0.842879	0.594509	0.584025	1.04847	1.01086	0.775663	0.683345	0.856319	1.19681	0.168252	1.20503	0.666691	-0.172744	0.859143	0.763465	0.932141	0.741156	0.125054	0.989936	-0.396488	1.03549	12	12	11	P39447;B9EHJ3	Tight junction protein ZO-1	Tjp1
-1.47545	-1.3739	-1.61979	-1.6481	-1.86995	-1.23426	-0.819423	-1.35485	-1.52537	-1.39704	-1.32614	-1.34375	-1.05873	-1.30544	-1.26027	-1.41916	-1.52055	-1.03858	-1.57937	-0.352307	-1.35637	-1.35868	-1.16079	-1.52442	-0.378844	-1.54942	-0.987394	-1.39451	-0.653243	-1.43136	20	20	20	B9EJ54		Nup205
0.839596	1.21347	0.443066	1.63236	0.026117	0.853397	1.28807	0.470909	1.13552	1.1621	1.26604	1.73058	1.46093	0.855301	0.899426	0.112787	0.234737	1.51899	0.579706	1.69073	0.195352	1.47213	-0.135009	1.31699	1.46256	0.349309	1.1427	0.120828	1.63258	0.847025	7	7	7	B9EJ80		Pdzd8
2.64413	3.03186	NaN	NaN	1.47887	3.0768	3.79484	3.29138	2.29414	2.83516	NaN	3.46881	NaN	2.67089	3.17566	3.26951	2.74846	2.67807	3.20383	-0.734395	NaN	2.50717	NaN	1.37153	2.76916	3.43322	NaN	NaN	3.63993	NaN	13	13	12	B9EJA2		Cttnbp2
2.16391	2.72709	1.95433	2.60867	2.56525	2.84954	3.04835	2.36416	2.75799	3.08241	3.07303	2.86902	2.4669	3.36751	3.08792	2.70388	2.90844	2.24059	3.50965	3.81854	3.13467	2.39259	2.53032	3.52874	1.90963	2.48948	2.553	2.52832	4.9924	2.77942	23	23	18	B9EJA3;E9PVW8;E9Q7I7;G3UWK6;G3UX60;G3UYU6;Q64487;G3UY75;Q5SPA9	Receptor-type tyrosine-protein phosphatase delta	Ptprd
-0.544584	-0.347099	-0.769856	-0.540821	-0.666302	-0.588133	-0.498762	-0.184725	-0.852558	-0.175173	-0.863621	-0.423202	-0.284633	-0.191436	-0.653794	-0.413377	-0.466236	-0.0799754	-0.751378	0.00959697	-0.750349	-0.501923	-0.386259	-0.587653	-0.32987	-0.60027	-0.391328	-0.618896	0.0144559	-0.635058	6	6	6	D3YTQ3;F6VQH5;Q9Z130	Heterogeneous nuclear ribonucleoprotein D-like	Hnrpdl
-2.11783	-1.7533	-1.81504	-0.585732	-1.87653	-1.7677	-1.83297	-1.69015	-1.89294	-1.4253	-2.1122	-1.85599	-1.43962	-1.50797	-1.62653	-1.59851	-1.38714	-1.6173	-2.0633	-1.91751	-2.03101	-1.83135	-1.55287	-1.73833	-1.30696	-1.86497	-1.96251	-1.71984	-1.79535	-1.52206	8	8	8	D3YTS1;Q9R0P6;D3YWT0;D3Z569	Signal peptidase complex catalytic subunit SEC11A	Sec11a
1.80702	2.06806	0.706747	1.7005	1.31577	1.80299	1.51866	1.75147	1.4454	2.21156	1.39969	1.72142	1.94625	0.196211	1.2894	0.661136	1.4593	2.15528	0.847882	1.74169	1.38315	1.37621	1.50787	0.460767	1.53283	1.42795	1.71213	0.692921	1.78538	1.57557	13	13	13	D3YTT4;Q9D7B6	Isobutyryl-CoA dehydrogenase, mitochondrial	Acad8
NaN	NaN	3.24318	NaN	NaN	4.36831	NaN	3.35181	NaN	2.78031	4.55476	5.26829	1.8042	NaN	4.06156	NaN	0.47905	NaN	3.41729	NaN	3.32756	NaN	3.07497	NaN	3.99004	3.42667	NaN	NaN	NaN	3.15676	6	3	3	D3YTU0;Q62442	Vesicle-associated membrane protein 1	Vamp1
-0.809579	-0.447103	-0.501108	-0.622274	-0.927821	-0.803723	-0.606726	-0.626486	-0.71563	-0.341644	-0.885262	-0.816804	-0.296898	-0.465818	-0.835924	-0.442652	-0.852718	-0.275603	-0.728312	-0.640343	-1.99935	-0.471864	-0.665393	-0.467488	-0.541614	-0.566474	-0.430392	-0.993131	-0.485942	-0.712904	10	10	10	Q8K2T1;D3YU12;G5E8S7	NmrA-like family domain-containing protein 1	Nmral1
-0.642008	-0.573956	0.476478	-0.407951	-0.476641	-0.704075	0.389357	-0.382723	-0.777115	-0.132379	-0.756682	-0.698841	-0.413052	-0.51339	0.79621	-0.697151	-0.483364	-0.320773	-0.809415	-0.33674	-0.377179	-0.748032	-0.100709	-0.339707	-0.423202	0.364496	-0.327457	-0.596458	-0.0633648	-0.411969	10	10	10	Q8VCM8;D3YU17	Nicalin	Ncln
3.21571	3.67525	3.37932	2.42686	2.91311	3.59163	NaN	2.06257	0.847025	3.3707	NaN	3.04668	2.2258	3.70136	1.22715	2.99528	2.82194	1.2306	2.86428	2.3333	NaN	3.97044	2.30479	NaN	2.57184	3.77871	2.08339	NaN	2.29796	2.33905	7	7	7	Q8BGN3;D3YU63	Ectonucleotide pyrophosphatase/phosphodiesterase family member 6;Ectonucleotide pyrophosphatase/phosphodiesterase family member 6 soluble form	Enpp6
0.130255	0.381404	-0.336169	NaN	-0.0506062	0.682928	0.190042	1.00445	0.51678	0.800149	0.447957	0.545361	0.954221	0.454032	0.590506	-0.356595	0.278024	0.673831	0.395967	1.00523	0.581281	-0.189666	0.715036	0.583549	1.05212	0.864071	NaN	-0.507922	NaN	0.246532	7	7	7	D3YU89;E9QL53;P49025;D3Z1U0;F6SBR5	Citron Rho-interacting kinase	Cit
0.496712	-1.07018	-0.113034	-0.495798	2.10259	2.33927	0.490193	-0.657	-0.347666	0.879038	-0.392647	1.00804	0.626803	0.417155	2.02239	0.430373	-0.434562	1.26077	NaN	-0.392427	-1.03323	2.0331	1.59784	NaN	0.82928	2.94775	0.997953	0.428644	-1.65965	NaN	11	11	11	D3Z230;D3YUL8;D3YUD3;Q9EPW0;E9Q9A0;D3YTM1;E9QAD0;F6R4N2	Type I inositol 3,4-bisphosphate 4-phosphatase	Inpp4a
2.00405	2.41958	2.05685	2.32005	2.11142	2.36863	2.09013	2.48625	2.20463	2.33854	2.24824	2.56022	2.39646	2.26805	2.20763	2.22014	2.34124	2.33206	2.13213	2.54802	2.34747	2.1279	2.34315	2.30486	2.45095	2.08694	1.75804	1.86638	2.13283	2.34909	23	23	23	Q91YT0;D3YUM1;D3Z1U9	NADH dehydrogenase [ubiquinone] flavoprotein 1, mitochondrial	Ndufv1
-0.236829	0.219824	0.573574	0.211264	0.262037	0.0400815	0.0632284	0.798592	-0.0724488	0.199554	0.170151	0.301408	0.0483227	0.0454612	-0.0409626	0.0568963	-0.0867838	0.653673	-0.143394	0.502893	-0.121944	0.0840585	0.38116	-0.135272	0.693971	-0.115433	0.045625	-0.0661237	NaN	0.516429	7	7	7	D3YUP1;Q9WVG6	Histone-arginine methyltransferase CARM1	Carm1
2.04186	2.82797	1.29509	2.00231	2.25594	2.40179	2.95668	3.70042	1.29438	2.63388	2.50734	3.25374	2.24653	2.79786	2.94253	1.65599	3.12193	1.6719	2.25746	2.34894	1.52899	1.52147	NaN	3.71319	2.64449	2.93258	3.66971	2.84767	2.37917	3.56805	17	17	17	Q9R1V6;D3YUP9	Disintegrin and metalloproteinase domain-containing protein 22	Adam22
NaN	0.920516	1.83805	1.63684	2.01683	NaN	2.14778	0.421766	NaN	NaN	NaN	-0.510354	2.46387	1.69694	3.03694	1.13708	NaN	1.96607	NaN	1.76234	0.377032	NaN	3.23257	NaN	1.12601	2.45016	2.65899	2.16262	1.39047	0.690963	13	13	13	H3BIV5;D3YVF0	A-kinase anchor protein 5	Akap5
0.623532	0.781826	0.690172	0.82207	0.67992	0.753969	0.684434	0.926509	0.658424	1.18148	0.620734	0.723992	0.905494	0.891295	0.81046	0.854884	0.744874	1.03115	0.699747	1.0598	0.631824	0.89451	0.746664	0.851599	0.741324	0.869438	0.89451	0.576949	0.984959	0.700826	24	24	24	D3YVN7;Q8BFR5	Elongation factor Tu;Elongation factor Tu, mitochondrial	Gm9755;Tufm
2.1191	2.34373	1.88273	2.16683	1.92654	2.32952	NaN	2.59179	1.72733	2.46204	1.92807	2.33061	2.2691	2.33701	2.25601	2.31029	1.99137	2.54406	1.9812	2.58623	2.43456	1.77754	NaN	NaN	2.34059	2.16146	2.18988	1.99097	2.70614	2.00654	2	2	2	P62069;D3YVU0;Q9D9M2	Ubiquitin carboxyl-terminal hydrolase 46;Ubiquitin carboxyl-terminal hydrolase 12	Usp46;Usp12
NaN	0.932389	0.262832	-0.178364	-0.154324	0.607727	-0.251447	0.147601	NaN	0.200449	0.535144	-0.263395	0.0522216	-0.0328061	0.0458931	0.715604	-0.456911	0.103984	-0.0701146	-0.364909	-0.0263043	0.414634	0.583117	0.384715	-0.686702	-0.358284	-0.929715	-0.0147838	0.139903	0.00702864	9	9	9	G3UYX3;D3YVV7		Nova2
-1.35265	-1.62256	-1.79273	-1.29484	-2.15843	-1.57952	-1.72892	-1.46665	-1.62246	-1.35135	-1.80752	-1.51803	-1.42105	-1.55454	-1.94355	-1.29502	-1.61424	-0.970191	-1.80546	-0.942158	-1.9159	-1.25453	-1.65769	-1.78793	-1.52336	-1.42964	-1.37807	-1.68023	-1.11016	-1.7592	9	9	9	G3UVU2;D3YW09;Q62203	Splicing factor 3A subunit 2	Sf3a2
1.2975	1.28606	0.991456	1.24729	1.00973	1.43878	1.33694	1.40557	1.19271	1.51507	1.27935	1.32077	1.35982	1.40205	1.37827	1.22401	1.37116	1.50463	1.15843	1.32601	1.2091	1.1181	1.4281	1.36023	1.52338	1.41196	1.28754	0.916018	NaN	1.45557	6	6	6	O88456;D3YW48;Q9D7J7	Calpain small subunit 1;Calpain small subunit 2	Capns1;Capns2
2.30472	3.79977	1.42488	2.14114	1.67075	3.19959	3.084	3.67689	0.818859	2.34344	1.95405	1.02815	2.67006	NaN	NaN	NaN	2.7538	2.80188	1.08436	0.774059	3.35498	2.12841	3.21478	3.47991	NaN	1.42372	2.37333	3.70934	0.0884695	1.72614	12	11	10	D3YW52;Q61838	Alpha-2-macroglobulin;Alpha-2-macroglobulin 165 kDa subunit;Alpha-2-macroglobulin 35 kDa subunit	Pzp;A2m
-1.18174	-2.09829	-1.54804	NaN	-1.79394	-3.06974	-2.01346	-3.52281	-1.06585	-0.784169	0.284195	-3.2753	-0.939828	-1.48599	-1.11257	-1.47768	-1.51597	-0.632547	-0.161823	-1.67573	-0.733268	-1.52542	NaN	-1.29202	-0.387362	-0.0374525	-2.09764	-1.4224	-1.33959	-2.85451	18	13	13	D3Z576;Q8VHX6;D3YW87	Filamin-C	Flnc
NaN	1.22691	0.502607	NaN	-0.798258	0.340897	-1.91476	1.54785	-0.120219	1.38752	-1.82766	0.89459	NaN	NaN	NaN	NaN	0.925303	NaN	0.753945	NaN	1.72304	NaN	-0.300417	0.478065	NaN	1.34231	NaN	0.660361	NaN	0.656308	4	4	4	Q80W47;D3YWK1	WD repeat domain phosphoinositide-interacting protein 2	Wipi2
1.18932	1.33646	1.00709	1.16929	1.1512	1.40446	1.41185	1.65449	1.27463	1.57012	1.08278	1.48189	1.09946	1.36554	1.67913	1.26257	1.28521	1.78712	1.2615	1.51445	1.33628	1.08887	1.20227	NaN	NaN	1.25422	1.18836	1.55839	1.63343	1.36658	10	10	8	D3YWQ0;D3Z2W1;D3Z519;S4R2G0;S4R215		Dgki
0.471609	0.363586	0.518929	0.520625	0.00511617	0.528136	0.543488	0.766701	0.166163	0.9218	0.17542	0.506476	0.713994	0.511464	1.1012	0.617808	0.306109	0.892339	0.360509	0.982221	0.0977181	0.509615	0.430159	0.16775	0.752073	0.603314	0.558347	-0.0483758	0.526556	0.528178	6	5	5	D3Z3N4;D3YWT1		Hnrnph3
0.0965144	0.332589	0.22164	0.245608	-0.0593554	0.209612	0.400549	0.324112	-0.0554733	0.476498	-0.0092038	0.382607	0.00872576	0.238749	0.0966532	0.049636	-0.0821575	0.448056	-0.0606008	0.41781	-0.0344974	0.0858182	0.376995	0.10293	0.488188	0.206462	0.19593	0.125793	0.497384	0.195236	8	8	8	O70252;D3YX62	Heme oxygenase 2	Hmox2
3.22001	NaN	4.86746	3.52229	4.11669	3.66275	3.75362	2.57338	6.35946	5.71543	4.48297	5.04945	4.55673	3.95655	NaN	4.57701	4.70061	3.46169	2.73822	4.16302	4.26108	4.31158	5.11114	4.39565	4.12414	2.84435	3.23189	4.14642	2.85904	5.18889	4	4	4	D3YXH0;P63054	Purkinje cell protein 4	Igsf5;Pcp4
NaN	2.61927	1.79666	2.17958	2.14293	NaN	NaN	2.54069	1.90931	2.28174	NaN	2.16366	2.2033	2.78508	2.45617	1.78573	1.95517	2.90293	1.83259	2.46116	1.90406	2.99378	2.26486	1.78423	1.05035	NaN	NaN	2.23746	NaN	2.99171	4	4	4	D3YXJ0		Dgkh
-0.931759	-0.77804	-1.07183	-0.880881	-1.26279	-0.997328	-1.01949	-0.872632	-1.17492	-0.973795	-1.21897	-0.7122	-0.922274	-0.891186	-0.967611	-1.1475	-1.00669	-0.780562	-1.12724	-0.639325	-1.04628	-0.921665	-0.866473	-1.12671	-0.53047	-0.874443	-0.983823	-1.2581	-0.639417	-1.03238	24	24	18	S4R1M2;D3YXK2	Scaffold attachment factor B1	Safb
NaN	0.236062	-0.310689	-1.22719	-3.01462	-1.68652	NaN	-0.244887	-1.71739	-0.982218	-1.70146	-2.11493	-1.81365	-0.178237	-2.68235	-0.887135	-0.351289	0.493459	-2.23867	NaN	-1.22645	-2.9708	-0.587749	-0.931078	NaN	-2.36483	-1.18479	-1.00849	-1.26015	0.254806	10	10	10	Q9D1G2;D3YXP6	Phosphomevalonate kinase	Pmvk
0.361639	1.39798	1.1146	NaN	0.899157	1.66251	NaN	NaN	0.865937	1.50328	1.18557	1.83177	1.08375	1.34718	1.35384	0.957944	1.15136	1.11116	1.09628	1.39494	0.765327	0.991685	1.03857	0.604016	1.06915	1.63769	0.439324	NaN	1.68029	1.44446	13	7	7	Q91YS4;D3YXZ3;O88448	Kinesin light chain 2	Klc2
0.151122	NaN	-1.33102	0.697827	NaN	-0.515208	1.02245	0.991542	NaN	NaN	-0.262433	NaN	0.780562	-0.123269	-0.249627	-0.361768	-0.426855	-0.349479	NaN	-0.243182	NaN	-0.400538	NaN	NaN	1.59793	-0.137897	-0.0163536	-0.361768	-0.108491	0.0419963	4	4	4	D3YY09;Q9D6N5;F6T9K1;G3UXH5;D3YYC2	Dr1-associated corepressor	Drap1
0.559898	0.766112	0.349787	0.673325	0.442967	0.612549	0.495959	0.751611	0.348721	0.603358	0.408761	0.904197	0.660156	0.651156	0.611469	0.79794	0.293766	0.823933	0.491166	1.10169	0.503466	0.582987	0.607661	0.536085	0.588487	0.457217	0.45038	0.445833	0.989592	0.58853	8	8	8	D3YYD5;Q9QZ88;D3Z645;D3YW98	Vacuolar protein sorting-associated protein 29	Vps29
5.60858	5.45387	NaN	5.24441	4.35264	3.54608	3.57551	5.32389	2.39456	2.8365	4.18647	2.56064	3.08436	3.18574	2.38489	6.08951	NaN	5.13138	4.22986	4.07658	3.23664	4.18498	3.80226	1.92467	4.47438	2.16586	6.15565	4.15848	4.22715	1.92747	8	8	8	Q3U125;Q9CYH2;D3Z252;D3Z398;D3YYG8;D3Z0A8;D3YWL4	Redox-regulatory protein FAM213A	5730469M10Rik;Fam213a
1.65813	3.1689	1.3803	2.57158	0.385281	2.14516	1.46845	1.78677	1.70774	1.60463	2.22959	1.79616	1.96224	2.0443	0.487358	1.71914	1.40828	1.42291	2.18712	2.10818	1.9221	1.31111	1.58372	2.13327	1.74154	2.05547	2.36142	1.6333	1.87097	1.505	7	7	7	F8SLQ3;D3YYH0;F8SLP9;Q8C437;D3YYH1	PEX5-related protein	Pex5l
1.98753	2.10563	1.71392	2.14452	1.96894	2.1042	2.1495	2.2684	1.6642	2.21417	1.877	1.79426	2.35942	2.34132	2.22189	1.96827	1.85105	2.28983	2.03996	2.39866	1.92336	1.82997	2.18174	2.02844	1.90277	2.16773	2.22546	1.96095	2.39988	1.99418	16	13	13	Q8R001;E9Q6X0;D3YYK8;Q3TG90	Microtubule-associated protein RP/EB family member 2	Mapre2
-0.228111	0.595097	0.421554	0.611094	NaN	0.305378	NaN	0.505676	-0.115699	NaN	NaN	NaN	-0.722553	0.216166	-0.133037	-0.0313952	-0.170566	0.525393	NaN	-0.302992	0.601234	-0.217231	0.30203	NaN	0.402455	-0.121546	0.756258	-0.311387	-0.108491	0.601847	12	9	2	E9PVY0;Q3UU96;D3YYN8;H7BX44;F6Q5A5;F6YZJ7	Serine/threonine-protein kinase MRCK alpha	Cdc42bpa
-0.242572	0.529677	-0.0784732	NaN	NaN	NaN	NaN	NaN	0.110651	NaN	-0.0059029	0.375235	NaN	0.217071	NaN	0.19075	0.122884	0.513275	0.400663	NaN	NaN	0.233481	NaN	NaN	0.321928	0.425559	-0.164915	NaN	NaN	NaN	2	2	2	Q9Z2D3;E9Q5V3;D3YYP5	Non-syndromic hearing impairment protein 5 homolog	Dfna5
NaN	1.46945	1.28543	NaN	2.41204	1.47001	0.544561	2.20869	1.48495	0.828409	2.10656	2.22384	0.966855	2.27035	0.977895	2.8687	1.6325	1.61374	2.72776	1.13315	1.30593	1.05835	1.45194	1.51087	0.856267	2.77201	3.3387	0.891081	2.2614	1.38406	8	8	8	D3YYS6;E9Q3B9;O35678;Q3UFN1	Monoglyceride lipase	Mgll
-1.2939	-0.772223	-0.839718	-0.940806	-1.48882	-0.491186	NaN	NaN	-0.783415	-0.471864	-1.28966	-1.04817	-0.827575	NaN	NaN	-0.871055	-0.897628	NaN	NaN	-0.600555	-1.18631	-0.960363	-0.790856	-1.17453	-0.506297	-0.94875	-1.21257	-0.931683	0.326624	-1.19711	4	4	4	D3YYT1;Q922P9	Putative oxidoreductase GLYR1	Glyr1
-1.97918	-1.57976	-2.48568	-1.7988	NaN	-1.99335	NaN	-2.2742	-1.54166	-1.58842	1.81102	-2.17409	-1.55925	-1.94576	-1.83151	-2.31217	-1.72722	-1.54265	NaN	-1.5202	NaN	NaN	-2.17504	1.23382	-1.76328	-1.79514	-1.99512	-2.07245	-1.69608	-1.8709	6	6	6	Q9CY66;D3YZ09	H/ACA ribonucleoprotein complex subunit 1	Gar1
2.23848	2.57897	2.12954	2.46753	2.05553	2.31186	2.25312	2.50963	2.3128	2.48068	2.1245	2.50775	2.4115	2.35868	2.23644	2.12312	2.28307	2.58407	2.11266	2.46825	2.33403	2.0523	2.3202	2.25312	2.22546	2.39851	2.11848	1.99407	2.66905	2.27292	80	80	77	D3Z4J3;Q99104;D3YZ62	Unconventional myosin-Va	Myo5a
2.59214	1.80581	2.6006	NaN	1.94959	2.82869	3.0424	3.13049	NaN	3.41095	2.2043	NaN	1.24657	3.08168	2.92445	1.19522	NaN	2.10135	2.43168	2.77932	NaN	2.49842	NaN	2.5999	3.09062	1.98034	3.08608	2.34835	2.54372	NaN	8	8	8	D3YZI9;G3UX58;D3Z077		Pgbd5
-0.507211	0.228064	-0.42503	-0.196481	NaN	-0.41792	NaN	-0.436162	-0.125519	-0.142087	-0.882604	-0.271426	0.353985	-0.441271	-0.539729	-0.135535	NaN	NaN	-0.723864	-0.401521	-0.451963	-0.109561	0.118743	-0.658463	-0.187641	-0.379621	-0.415218	-0.303225	0.287924	-0.557386	10	10	10	D3YZP9	Coiled-coil domain-containing protein 6	Ccdc6
-0.508124	-1.57294	-0.734916	0.430412	-0.64524	1.84363	-0.98652	-0.0206266	NaN	3.34824	1.19826	-0.785927	0.492058	-0.471968	2.65426	0.907305	1.16056	2.18823	-1.35541	1.81188	1.25787	1.60388	-0.978415	1.74347	1.40779	-0.45133	1.9215	4.02125	1.07631	0.611601	24	24	21	D3YZU1;D3YZU4;D3YZU5	SH3 and multiple ankyrin repeat domains protein 1	Shank1
0.189401	0.0164827	-0.168514	-0.250113	-0.398788	-0.205768	-0.449641	-0.164786	-0.617769	-0.193582	-0.66029	-0.007913	-0.226509	-0.266277	-0.340847	-0.268195	-0.304161	0.321513	-0.359071	0.194592	-0.481816	-0.304161	-0.519039	-0.260989	-0.0727233	-0.247198	-0.0294175	-0.795351	0.472369	-0.283092	7	7	7	D3YZZ5;E9Q7G1		Tmed7
-0.00475299	0.10324	-0.278223	-0.0551957	-0.095722	-0.0399806	-0.199625	0.0388212	-0.054779	0.316043	-0.291721	-0.024036	0.0609841	0.128077	-0.10165	-0.0669503	-0.104068	0.280475	-0.198745	0.226476	-0.301705	-0.452385	-0.00619028	-0.213378	0.188102	0.0338501	-0.133432	-0.478299	0.394202	-0.121015	20	20	17	D3Z041;P41216	Long-chain-fatty-acid--CoA ligase 1	Acsl1
-0.715366	-0.562474	-0.643764	-0.493237	-0.44297	-0.422771	-0.419431	-0.260748	-0.586885	-0.222063	-0.645794	-0.268794	-0.214125	-0.460061	-0.289362	-0.768502	-0.561204	-0.0574155	-0.400101	-0.0264459	-0.442227	-0.464355	-0.382169	-0.529571	-0.354903	-0.251447	-0.228234	-0.840201	-0.189287	-0.361656	13	13	13	Q8C7R4;D3Z061	Ubiquitin-like modifier-activating enzyme 6	Uba6
NaN	NaN	2.51358	2.12557	1.33905	2.18705	NaN	NaN	NaN	2.95199	2.2501	0.819801	NaN	2.48165	2.2229	2.26091	NaN	2.76788	0.590723	1.42353	1.50385	NaN	NaN	2.32568	2.18698	1.57872	2.39882	NaN	2.70877	NaN	11	10	10	Q8K400;D3Z079;D3Z2Q2	Syntaxin-binding protein 5	Stxbp5
-1.40654	-1.19232	-1.65521	-1.30615	-1.52035	-1.44446	-1.43371	-1.27703	-1.71251	-1.17466	-1.6597	-1.38836	-1.13297	-1.42621	-1.53899	-1.20351	-1.61758	-1.35163	-1.63417	-1.10192	-1.62354	-1.36949	-1.55129	-1.51541	-1.37111	-1.46189	-1.38526	-1.66712	-0.984115	-1.40817	15	15	13	Q9JIF0;D3Z0A2;F8WH01;D3Z3N0	Protein arginine N-methyltransferase 1	Prmt1
0.134588	0.143357	0.0114426	0.231109	0.106094	0.27631	0.0462952	0.276101	0.141287	0.378551	-0.0687396	0.0772542	0.224772	0.170426	0.102884	0.185146	0.0802556	0.413942	-0.00259445	0.449927	0.103767	0.170914	0.1922	0.229162	0.335372	0.150609	0.215781	0.093956	0.537299	0.0977798	7	7	7	O88545;D3Z0F5	COP9 signalosome complex subunit 6	Cops6
0.380953	0.384038	0.134588	0.846454	0.173498	0.557667	0.273326	0.660087	0.339126	0.866936	0.432377	0.421708	0.345748	0.619803	0.620002	0.526369	-0.0784732	0.862785	0.397277	0.820871	0.344758	0.315881	0.387865	0.261154	0.695909	0.476177	0.453222	-0.102457	0.933739	0.356624	5	5	5	Q9EQ80;D3Z0G0	NIF3-like protein 1	Nif3l1
1.01572	1.06821	0.233905	0.703619	0.706441	0.567019	1.16647	0.839286	0.636257	0.789362	0.487177	0.844717	0.766873	0.886113	0.309431	0.863231	0.173515	1.16482	0.636863	1.68409	0.653196	0.917188	0.368849	0.876652	1.12205	1.10293	0.900907	0.886113	1.85695	0.72311	13	13	8	D3Z0M6;O88485;Q3TYJ3	Cytoplasmic dynein 1 intermediate chain 1	Dync1i1
-1.8337	-1.6509	-1.76592	-1.49733	-2.0616	-1.74962	-1.64413	-1.87113	-1.85842	-1.46582	-1.76689	-1.49912	-1.53531	-1.69822	-1.52717	-1.32141	-1.69145	-1.41673	-1.82346	-1.2394	-1.80859	-1.87617	-1.892	-1.93678	-1.4742	-1.6893	-1.85384	-1.6492	-1.29231	-1.86116	17	17	17	D3Z0M9		Ddx23
1.31671	1.61198	1.87891	2.57897	1.02224	1.52966	2.32294	2.45712	1.80506	2.52193	2.6027	1.75458	1.58524	1.79977	2.22203	0.807452	2.17769	1.97092	1.13084	2.77034	1.21786	0.878719	1.87811	1.53274	2.18666	1.49606	NaN	1.86617	2.35616	2.70604	6	6	4	E9QLZ1;P62500;D3Z0V7;D3YW86;E9Q7M2;H3BLI9	TSC22 domain family protein 1	Tsc22d1;Tsc22d2
0.341153	-0.310922	NaN	0.160201	-0.266636	0.152452	0.244856	0.592767	0.0838597	-0.135404	-0.317767	NaN	-0.213129	0.344923	0.5391	0.210329	0.325811	-0.304745	-0.121679	1.13464	0.441791	NaN	NaN	-0.0027385	0.702116	0.53247	-0.0177795	0.276538	0.541177	NaN	8	8	7	P97411;D3Z118;S4R217;D3Z119;D3Z376	Islet cell autoantigen 1	Ica1
-1.52316	-0.633013	-1.06495	-0.906737	-1.41386	-0.916094	NaN	-0.739762	-0.0812032	NaN	-0.316493	-0.408494	-0.90589	-0.791356	-0.913722	-0.971001	NaN	-0.638398	0.887447	-0.922959	-0.617769	NaN	-1.2416	-0.958657	-1.12519	-0.851759	NaN	NaN	-0.80653	NaN	4	4	4	Q8BHI7;D3Z136;D3Z0Z6	Elongation of very long chain fatty acids protein 5	Elovl5
-1.2181	-0.985282	-1.20439	-1.34704	-1.52256	-1.00231	NaN	-0.78442	-1.27668	-0.813032	-1.32539	-1.20151	-1.05533	-1.07553	-1.30498	-1.30036	-1.24367	-0.896776	-1.34852	-0.787934	-1.0825	-1.34096	-1.13435	NaN	-0.932364	-0.837136	-1.1477	-1.43792	-0.665393	-1.2587	1	1	1	Q9CQE3;D3Z198	28S ribosomal protein S17, mitochondrial	Mrps17
2.99378	2.8456	2.65663	2.70482	2.09702	2.55351	3.63786	3.14344	2.24955	3.04216	3.10954	3.47833	3.35616	3.70292	2.73928	1.51276	3.74368	1.90169	3.44878	1.40732	2.05367	3.25209	2.8485	2.98462	3.00903	2.86124	3.23202	2.3013	1.1327	2.30593	9	9	9	Q9JL62;D3Z1H9;D3Z1H8	Glycolipid transfer protein	Gltp
-0.491391	-0.276675	-0.799833	-0.180912	-0.696083	-0.287591	-0.499272	-0.345396	-0.482435	-0.20989	-0.679424	-0.597507	-0.323312	0.0226394	-0.434241	-0.684729	-0.468323	-0.100843	-0.471552	-0.240986	-0.581303	-0.566377	-0.491391	-0.536749	-0.24732	-0.131589	-0.414027	-0.850479	-0.164014	-0.380286	8	8	8	D3Z1M3;Q6ZQI3	Malectin	Mlec
-0.404903	-0.131721	-0.397365	-0.186247	-0.473943	-0.00374608	-0.177854	0.272175	-0.442015	-0.15017	-0.296545	-0.157691	-0.118094	-0.127633	0.0144266	-0.0756011	0.071209	-0.342896	-0.638213	-0.0203421	-0.36042	-0.397693	-0.10017	-0.0183493	-0.219834	-0.414352	-0.543793	-0.372172	-0.233029	0.0395772	9	9	8	O54916;E9Q632;D3Z2E3;F6R6F1	RalBP1-associated Eps domain-containing protein 1	Reps1
0.254737	0.530927	0.178126	0.550507	0.0646609	0.550444	0.38964	0.65888	0.00582583	0.473691	0.415807	0.609618	0.293182	0.449355	0.426664	0.596143	0.338706	0.712788	0.0959592	0.769158	-0.101784	0.260186	0.547742	0.312043	0.503671	0.47905	0.335918	0.348795	0.913026	0.428527	43	11	0	D3Z2H9		Tpm3-rs7
0.784806	-0.454492	-0.466027	1.82485	-0.0874628	-0.227125	NaN	-0.329296	NaN	-0.574538	-0.401849	0.751611	-0.480885	-0.431248	0.0125918	0.156884	0.343165	-0.432318	0.151538	NaN	NaN	-1.0644	-0.625364	-1.35643	-0.304511	-0.785844	1.34667	-0.234992	0.397752	-1.03182	17	17	17	Q99PU8;D3Z2J3	Putative ATP-dependent RNA helicase DHX30	Dhx30
0.538492	0.703713	0.343696	0.570122	0.426606	0.589985	0.570957	0.714586	0.339363	0.77549	0.37574	0.553342	0.597933	0.33219	0.398208	0.204881	0.333752	0.768764	0.447702	0.784607	0.491673	-0.00633399	0.382607	0.456663	0.859143	0.612726	0.367043	0.378607	0.877897	0.597256	8	8	8	Q9D710;D3Z2J6	Thioredoxin-related transmembrane protein 2	Tmx2
0.917488	1.03685	0.849804	0.693131	0.931068	0.744536	0.827461	1.11441	0.875169	1.09403	0.705053	0.757525	1.1025	1.35698	1.30825	0.936469	0.935283	1.10247	-0.264957	1.20224	0.541828	0.734827	1.04653	0.606386	1.02435	0.756892	0.775342	0.355978	1.42527	1.06978	25	25	22	F8WIA1;D3Z2Z1;Q922J3;D3Z3M7;F6RCU2;Q8C0S5	CAP-Gly domain-containing linker protein 1	Clip1
NaN	5.09345	3.48031	3.34104	NaN	3.03446	2.88044	3.58248	2.63478	3.89739	4.0647	3.46923	3.36537	3.63898	2.12645	2.65227	3.97517	3.46822	2.28476	3.22634	3.24236	3.0308	NaN	NaN	4.1538	3.22959	3.52854	4.25481	3.12961	5.49096	9	5	1	Q8BG33;Q99PJ0;D3Z396	Neurotrimin	Ntm
0.91531	0.81241	0.305949	1.15281	0.538408	1.0576	0.938155	1.17625	0.702163	0.980654	0.702844	0.859588	1.13692	0.845728	0.755259	0.908821	0.782695	1.15383	0.774602	1.20786	0.67367	0.997117	0.826821	0.601693	1.16867	0.916262	0.707454	0.301977	1.18938	0.805283	4	4	4	Q9DCL8;D3Z3A0	Protein phosphatase inhibitor 2	Ppp1r2
0.369967	0.587294	0.31054	0.499687	0.111991	0.467214	0.444027	0.488168	0.231786	0.669717	0.287765	0.546835	0.523878	0.698904	0.472549	0.431637	0.218145	0.581864	0.219572	0.829434	0.210095	0.246669	0.357363	0.554188	0.754358	0.414384	0.390075	0.418234	0.811827	0.375515	7	7	7	F6Y616;Q8VE62;D3Z3J6;G3UYE5;G3UZ67	Polyadenylate-binding protein-interacting protein 1	Paip1
-1.85216	-1.87472	-2.04569	-1.9658	-2.14832	-1.77631	-1.95453	-1.88534	-2.03735	-1.63213	-1.94886	-1.85228	-1.6298	-1.52722	-2.07704	-1.68979	-1.85336	-1.63627	-1.93406	-1.4654	-2.07427	-1.77833	-2.06581	-2.02715	-1.68863	-1.60961	-1.85016	-2.02098	-1.52411	-1.93127	10	10	10	D3Z3K1;E9PYL9;Q9CXW4;E9PZB3;A2BH06;D3YW69	60S ribosomal protein L11	Gm10288;Gm10036;Rpl11;Gm5093;Gm7589
0.00614456	0.322415	0.0608036	0.260636	0.164076	0.338415	0.119322	0.350486	0.18449	0.464923	0.0972702	0.339601	0.377294	0.447426	0.3026	0.344905	0.0885308	0.348868	0.00776814	0.456761	0.15756	0.0818886	0.133306	0.320072	0.391815	0.571944	0.156868	0.107788	0.651949	-0.0132121	7	7	7	Q9CZ04;D3Z440;D3YVI6	COP9 signalosome complex subunit 7a	Cops7a
-1.01564	0.277534	1.40656	-0.00374608	NaN	0.137473	0.281562	0.747294	1.06761	1.02656	1.49961	NaN	-0.377179	NaN	-0.0717627	1.32362	0.507131	NaN	NaN	NaN	-0.567545	NaN	NaN	NaN	-0.0988237	0.772382	-0.134484	-0.611172	NaN	-0.357834	3	3	3	Q9CQY6;D3Z4C9;D3Z4D6	Mitochondrial nucleoid factor 1	Mnf1;2900010M23Rik
0.413615	NaN	NaN	1.34898	NaN	1.11757	NaN	NaN	NaN	NaN	NaN	0.94178	1.36427	NaN	0.0824078	1.25195	0.782273	1.51672	-0.126709	NaN	NaN	1.10305	NaN	NaN	NaN	1.20071	0.591006	-0.0238941	1.11813	0.857469	5	5	5	Q3TCJ1;D3Z4D8	BRISC complex subunit Abro1	Fam175b
2.75575	3.38867	2.98142	1.87345	2.03617	2.39487	2.35387	2.7067	2.94364	3.75608	2.90963	3.81097	3.54844	1.83779	1.65754	2.55343	2.38112	2.18141	2.87419	3.42184	NaN	2.3684	3.10519	3.5464	NaN	3.36982	NaN	3.80739	2.68668	2.65299	3	3	3	D3Z4E2;Q8CFV4	Neuritin	Nrn1
-0.640621	NaN	-0.163499	0.279144	-0.347666	0.0123007	-1.08896	0.156547	-0.500904	0.387393	-0.145221	-0.466444	-0.305679	0.287184	-0.591488	-0.486251	-0.252294	-0.532566	0.495105	-0.289244	-0.0169242	-0.608052	-0.168642	-0.126841	-0.212632	NaN	-0.55395	-0.744506	0.0575867	0.132309	7	3	3	P52912;D3Z4H6;Q80ZW7;G5E8L2;Q8CII5;D3YY02	Nucleolysin TIA-1	Tia1
NaN	-0.26123	-0.602172	0.291557	0.35463	-0.508226	-0.20364	0.661844	NaN	0.523898	-0.567351	-0.777535	-0.404685	NaN	-0.487178	-0.648005	-0.541614	NaN	0.332408	0.854075	NaN	NaN	0.594291	NaN	0.73598	-0.847436	0.0580073	-0.0727233	0.0616616	0.14108	4	4	4	D3Z4P2;P59481;F6QN75	VIP36-like protein	Lman2l
-1.03168	-0.797677	-1.1121	-0.78375	-1.1584	-0.736908	-0.641823	-0.828956	-0.847356	-0.755657	-1.03478	-0.767655	-0.722553	-0.773153	-1.04222	-1.23824	-1.01014	-0.632454	-0.690819	-0.772477	-0.953452	-1.18441	-0.850959	-0.999639	-0.81746	-0.975557	-0.977756	-1.04705	-0.562572	-0.911577	9	9	9	D3Z4T9;D3Z4U0;Q9R020;E9PUD0	Zinc finger Ran-binding domain-containing protein 2	Zranb2
NaN	-1.59884	-1.38874	-1.57609	-1.64076	NaN	NaN	-1.23266	-1.11809	-1.1137	NaN	-1.51874	-1.54883	-1.34381	-1.48021	-1.44726	-1.51121	-1.16806	-2.23392	NaN	-1.51999	-1.43685	-1.54543	-1.10044	-1.64344	-1.19849	NaN	-2.05797	-1.06922	-1.57221	11	11	11	Q922V4;D3Z4V1;F8WI31	Pleiotropic regulator 1	Plrg1
3.09382	2.27795	1.39187	1.13679	3.70544	3.65294	1.32724	2.60402	2.6246	2.82041	2.66832	4.08319	2.40118	3.41988	4.24285	2.09037	NaN	2.85841	2.86786	2.02697	1.90109	NaN	1.63133	1.76425	3.20756	NaN	3.27481	2.36038	2.79176	3.80279	16	14	14	E9QN98;Q6NXK7;D3Z5I7	Inactive dipeptidyl peptidase 10	Dpp10
-0.272382	-0.39835	-0.771209	0.120043	0.134841	0.417617	NaN	-0.159629	-0.17479	-0.467488	-0.320658	-0.413052	0.0484421	0.317373	-0.348232	-0.037312	-0.413377	0.0418627	0.34225	NaN	-0.530171	-0.742265	-0.0842003	-0.604641	-0.195977	-0.353662	-0.23842	NaN	0.063364	-0.436268	3	3	3	Q9CQV7;D3Z5K6;G3X8S1	Mitochondrial import inner membrane translocase subunit TIM14	Dnajc19
NaN	-2.02892	-2.07063	NaN	NaN	-2.50891	NaN	NaN	NaN	-1.79065	-2.60599	-2.51263	-1.8746	NaN	-2.15918	NaN	-1.58361	NaN	-2.90188	NaN	-2.24358	-1.50802	NaN	NaN	-1.44668	-2.17651	NaN	-2.51521	NaN	-2.45581	1	1	1	D3Z5N6;Q61103	Zinc finger protein ubi-d4	Dpf2
1.93766	2.74275	2.06004	2.7386	2.81675	2.12765	2.30294	0.93868	1.41158	2.86838	2.40759	2.9118	2.01217	2.3419	2.3317	2.53433	2.84042	2.70953	2.44733	2.46387	2.26569	2.48221	1.95893	2.58632	2.50537	2.25168	1.87821	1.73586	1.49005	2.308	10	10	1	D3Z5R4		Wipf3
0.81459	0.732236	0.38562	0.751344	0.531865	0.905386	0.573123	0.924645	0.570014	0.864071	0.428449	0.556712	0.735067	0.686568	0.717999	0.730847	0.644487	1.05038	0.692129	0.887633	0.843733	0.493845	0.642729	0.447662	0.903603	0.627204	0.538744	0.489038	1.21417	0.702069	7	7	7	Q91VM9;D3Z636;G8JL76	Inorganic pyrophosphatase 2, mitochondrial	Ppa2
-1.4798	-1.7023	-1.89329	-1.63348	-1.97559	-1.66726	-1.73898	-1.69345	-1.80736	-1.56662	-1.92105	-1.46921	-1.52587	-1.58092	-1.95416	-1.37256	-1.62256	-1.47928	-1.58212	-1.29801	-1.90358	-1.48388	-1.85719	-1.87923	-1.65503	-1.89724	-1.68796	-2.03231	-1.2509	-1.76702	32	32	32	D3Z6C3;P97351;D3Z7W7	40S ribosomal protein S3a	Gm10119;Rps3a;Gm9000
NaN	NaN	-0.47861	NaN	-0.350384	0.392819	-0.0368901	0.0655514	NaN	-0.431783	0.36829	0.0193459	0.0419666	0.0345444	-0.0643311	-0.187514	NaN	NaN	0.347674	0.0730138	NaN	NaN	NaN	0.280615	-0.0104934	NaN	0.479955	-0.659833	NaN	0.607463	4	4	4	Q921W4;D3Z6I4;D3YZD6;D3YU21	Quinone oxidoreductase-like protein 1	Cryzl1
0.494211	0.909011	0.483259	0.806922	0.654036	0.814007	0.729459	1.02738	0.584587	0.959037	0.545234	0.812004	0.725494	0.856633	0.790534	0.810435	0.61542	0.877685	0.571257	1.15869	0.485741	0.645074	0.708915	0.733531	0.909201	0.705947	0.776231	0.612439	1.20756	0.572758	46	46	8	D3Z6I8;E9Q7Q3		Tpm3
-0.96916	-0.813525	-1.08896	-0.88534	-1.14111	-0.756767	-0.245252	-0.657548	-1.25084	-0.398132	-1.15316	-1.00806	-0.588517	-0.657732	-0.666484	-0.69323	-0.858538	-0.271784	-0.908429	-0.387473	-0.767909	-1.26201	-0.981341	-0.758815	-0.297955	-0.852958	-0.842778	-0.913875	-0.251447	-0.749062	8	6	6	P35922;Q6AXB7;E9QNF5;D3Z6U8;E9QAT0;E9QAS8;E9QAS9	Fragile X mental retardation protein 1 homolog	Fmr1
1.06142	NaN	2.58104	3.73727	3.6749	0.562453	0.80821	1.49216	1.31732	0.784508	1.01715	NaN	3.2121	4.15848	0.742603	1.79136	1.78727	1.47943	1.45545	1.94342	3.77207	1.08446	2.74574	0.996081	3.45342	2.43316	1.91942	2.95937	3.5183	0.643563	15	15	5	Q9D415;D3Z709	Disks large-associated protein 1	Dlgap1
-1.27101	-1.28913	-1.44371	-1.2753	-1.59851	-1.50665	-1.3916	-1.13934	-1.44716	-1.17887	-1.33971	-1.36771	-0.995231	-1.25568	-1.23591	-1.3729	-1.23738	-1.29995	-1.51005	-1.00569	-1.62054	-1.34778	-1.43365	-1.37028	-1.38604	-1.25653	-1.34699	-1.40201	-0.987903	-1.37139	8	8	8	Q9R0Q7;D3Z7C6	Prostaglandin E synthase 3	Ptges3
2.7051	1.76342	1.66548	2.05481	NaN	NaN	NaN	NaN	NaN	NaN	NaN	NaN	2.36216	2.44646	1.70958	1.64629	2.06612	NaN	NaN	NaN	NaN	2.17645	1.99493	2.19873	2.64711	2.07467	2.31022	NaN	3.14038	1.98467	11	4	4	Q2NL51;D3Z7E5	Glycogen synthase kinase-3 alpha	Gsk3a
-1.26939	-0.491904	-1.24926	-1.12314	-1.49493	-0.935762	-0.91265	-0.681854	-1.06046	-0.848317	-1.19497	-0.948975	-0.688673	-1.10802	-0.978196	-1.29308	-1.1125	-0.686881	-1.0145	-0.597412	-1.12261	-1.02744	-1.00216	-0.894294	-0.671565	-1.13113	-1.43157	-1.19774	-0.651683	-1.3888	5	5	5	Q61205;D3Z7E6	Platelet-activating factor acetylhydrolase IB subunit gamma	Pafah1b3
-1.64265	-1.08841	NaN	-4.92001	-1.68943	-2.11813	NaN	-2.24571	-0.940054	-0.760349	NaN	-1.93028	-0.605968	-2.22817	NaN	-0.639047	-1.51551	-1.32596	NaN	NaN	-2.47965	-2.37094	-1.12895	NaN	-1.62765	-0.723952	-1.85627	-1.42148	NaN	-1.23192	7	7	7	D3Z7M5;Q9CPT5	Nucleolar protein 16	Nop16
-0.0729976	-0.0936954	-0.15082	0.0760978	-0.224658	0.199139	0.113895	NaN	-0.0787464	-0.0104934	NaN	-0.054779	0.0537032	-0.479231	0.0803015	-0.449429	NaN	0.253326	-0.368489	0.309145	NaN	-0.598746	0.22825	-0.206393	NaN	-0.192825	-0.404358	0.136173	0.836089	-0.205393	5	5	5	D3Z7P0;Q8K3W0;E9Q0U3	BRCA1-A complex subunit BRE	Bre
1.28923	1.68896	1.42453	1.46985	1.41908	1.71028	1.52251	1.89132	1.26823	1.676	1.3012	1.53805	1.59649	1.65209	1.49863	1.56444	1.41615	1.80975	1.28574	1.83666	1.6878	1.3876	1.54734	1.52226	1.65331	1.54958	1.45613	1.27115	1.93087	1.57755	23	23	19	D3Z7P3;D3Z7P4	Glutaminase kidney isoform, mitochondrial	Gls
-2.38391	-3.38653	-2.8829	NaN	-3.90977	-2.58178	NaN	-3.53817	-2.46048	NaN	NaN	-3.27848	-2.72714	-2.73123	-3.35346	-2.24199	-2.73993	-2.55998	-3.65409	-2.76335	-3.3014	NaN	NaN	NaN	-2.05561	-2.67152	-2.50378	-3.90622	NaN	-3.10098	6	6	2	Q99KD5;D6RIN1	Protein unc-45 homolog A	Unc45a
-2.277	-2.6185	-2.01214	-2.05991	-2.34613	-2.67771	-2.08712	-2.36597	-2.63701	-2.0377	-2.51773	-1.70819	-2.03249	-2.09636	-2.66294	-2.20358	-2.17795	-1.90261	-2.02354	-2.16646	-2.44379	-2.3039	-2.53371	-2.47171	-2.22974	-2.4916	-2.04415	-2.45744	-2.02786	-2.58715	6	6	6	E0CX20;Q6PGH1	Protein BUD31 homolog	Bud31
NaN	NaN	NaN	0.242174	1.33272	0.0608638	NaN	0.260636	1.27718	1.8823	NaN	1.5917	1.69134	0.759576	1.11998	0.591745	0.284599	NaN	0.38562	1.18988	NaN	1.46777	1.12149	NaN	1.73121	0.665249	NaN	NaN	NaN	NaN	4	4	4	Q6PEB6;E0CXA9;E0CYJ0;G8JL35	MOB-like protein phocein	Mob4
-1.09315	-1.26903	-1.1783	-0.733875	-1.37674	-1.03147	-1.18606	-1.08794	-1.23413	-1.17562	-1.28611	-1.104	-1.05915	-1.3356	-1.14058	-1.57981	-0.756425	-1.00877	-1.36664	-0.902807	-1.40877	-1.43477	-0.82171	-1.06233	-1.07724	-1.29036	-1.40714	-1.46101	-0.872632	-1.39687	16	16	15	Q91YI0;E0CXM2;E0CY49	Argininosuccinate lyase	Asl
3.46436	3.32379	2.96196	3.81249	2.73937	3.57624	2.96612	2.84498	3.0757	2.78468	3.46285	3.57016	3.55187	3.60133	2.10018	3.22135	3.04943	3.20463	3.16644	2.05547	2.94786	4.21596	2.59614	3.59301	2.59353	3.75975	3.07741	3.08632	3.57371	3.61253	17	17	16	P13707;E0CXN5	Glycerol-3-phosphate dehydrogenase [NAD(+)], cytoplasmic	Gpd1
-0.604356	-0.0399806	-0.29725	-0.297015	-0.460376	-0.404685	-0.368713	0.11926	-0.339137	-0.33674	-0.773574	-0.0261627	-0.307545	0.0928324	-0.350271	-0.264116	-0.418244	0.00993093	-0.330558	0.350523	-0.184598	0.126297	-0.194717	-0.0586628	0.0790817	-0.451963	-0.246712	-0.521754	-0.0858326	-0.844225	11	11	11	Q8BYN5;F8WGT4;E0CXZ1;J3QM95	FSD1-like protein	Fsd1l
4.78568	1.70585	4.01319	4.88547	2.94209	4.01919	2.57708	5.00801	3.38117	3.13873	2.85507	3.93934	4.45755	2.8879	2.91899	2.44371	3.57517	3.41689	3.40531	4.65759	4.85981	3.62515	1.71265	5.20535	3.9394	4.89763	2.74294	2.37415	2.88034	4.81016	18	18	17	E0CXZ9;P62482;Q3UPV6	Voltage-gated potassium channel subunit beta-2	Kcnab2
-0.573181	-0.318346	-0.736388	-0.710349	-0.669208	-0.57947	-0.708231	NaN	NaN	-0.247927	NaN	-0.514703	-0.6345	-0.537843	-0.287118	-0.159242	-0.652785	-0.426104	-0.865998	-0.260387	NaN	-0.746313	NaN	NaN	NaN	-0.689389	-0.805127	-0.852718	NaN	-0.837539	3	3	3	E0CZB3;E9QJZ1;Q9EPV8;E0CY38;E0CYW1;E0CY91	Ubiquitin-like protein 5	Ubl5;Gm2001
1.91197	2.33032	NaN	2.06867	NaN	0.831615	NaN	NaN	NaN	NaN	1.45577	NaN	NaN	2.35387	NaN	1.66214	NaN	NaN	0.933739	2.9729	2.24332	2.07376	NaN	NaN	2.33686	NaN	1.6515	1.71748	2.40454	NaN	4	4	4	E0CYB9;Q6PCP5;F7CTF8;E0CYI3	Mitochondrial fission factor	Mff
0.0246487	NaN	-0.245131	-0.36614	NaN	0.147074	NaN	0.160153	-0.213254	0.410332	NaN	-0.389236	0.593681	-0.0246034	0.222953	-0.357158	-0.152248	0.0198869	NaN	0.352197	0.0962522	-0.245617	-0.299714	-0.287472	0.0951267	0.432338	-0.1595	-0.455334	0.69129	0.151234	5	5	5	Q8C6G8;E0CYH4	WD repeat-containing protein 26	Wdr26
3.33945	4.90289	4.48597	3.05361	5.15987	2.78807	4.81141	3.08314	5.55307	3.89718	3.41081	3.66555	4.13538	2.61026	3.56299	2.95624	4.47268	2.69134	4.97883	2.79967	4.44423	3.92807	4.02959	3.47926	2.86397	4.36317	3.00717	3.09136	3.41718	3.75658	11	11	11	E0CYM8;Q6P6I8;P97797	Tyrosine-protein phosphatase non-receptor type substrate 1	Sirpa
-1.41278	-1.16511	-1.25966	-1.39451	-1.66662	-1.192	-1.25737	-1.34869	-1.4864	-1.24544	-1.93346	-1.12221	-1.18954	-1.25623	-1.59235	-1.2581	-1.72072	-1.1151	-1.62443	-1.47119	-1.33411	-1.45975	-1.27679	-1.30568	-1.60022	-1.55842	-1.15329	-1.01271	-1.28042	-1.54676	7	7	7	Q9CQ48;E0CYQ2	NudC domain-containing protein 2	Nudcd2
0.745333	0.990194	0.768568	0.981622	0.965221	0.928402	0.908659	1.08106	0.725398	1.29424	0.633099	0.892178	0.854231	0.986531	0.881481	0.993953	0.730177	1.14647	0.802436	1.13917	0.575186	0.7859	0.956096	0.854857	0.982506	0.892687	0.981167	0.944638	1.30697	0.636391	12	12	4	E0CYV0;E9PWE0;F7D432;P23506	Protein-L-isoaspartate O-methyltransferase;Protein-L-isoaspartate(D-aspartate) O-methyltransferase	Pcmt1
0.988476	1.28146	1.10619	1.34117	1.03035	1.18915	1.1488	1.39494	1.08446	1.41166	1.03419	1.28729	1.0994	1.14711	1.21197	1.06818	1.14605	1.43585	0.993235	1.63258	1.10737	0.922374	1.2041	1.08997	1.13255	1.35513	0.926235	1.01333	1.52496	1.2454	25	25	22	E0CZ72;P28740;F8VQ42	Kinesin-like protein KIF2A	Kif2a
3.92342	3.11204	3.71361	2.97211	3.47831	3.86838	3.03233	2.91029	3.00752	3.7639	2.48374	2.58277	3.21411	3.33608	3.79192	2.93203	3.52122	2.83609	3.22014	2.64142	3.64106	3.82374	3.9878	3.59024	3.51744	3.03576	3.53309	3.00601	4.09539	3.21974	23	13	13	P48453;E0CZ78;G3X8U7;E9Q6P2	Serine/threonine-protein phosphatase 2B catalytic subunit beta isoform;Serine/threonine-protein phosphatase	Ppp3cb
0.400435	1.15434	0.433487	0.504264	1.32333	0.42616	0.304986	0.573317	0.357807	0.689241	0.362084	0.889476	0.927633	0.450025	0.533785	0.257856	0.527304	1.11173	0.57336	0.988504	1.32229	0.493337	0.73286	0.739276	0.70908	0.607836	0.0452081	0.054632	NaN	0.411464	8	8	8	Q8VBW6;E0CZE0	NEDD8-activating enzyme E1 regulatory subunit	Nae1
NaN	-0.199248	0.815148	1.10553	0.407402	0.442144	1.9407	-0.213005	NaN	2.06873	0.382833	0.655172	1.91056	0.73574	1.30319	1.66319	0.986302	NaN	0.908524	1.63684	NaN	0.585929	2.0985	1.64097	1.68432	0.554845	1.27725	1.54949	NaN	1.59514	10	10	10	E9PU87;F6S7W6;Q6P4S6;F6U6U5;F6U8X4	Serine/threonine-protein kinase SIK3	Sik3
2.0598	2.16004	2.54053	1.54456	2.6719	2.33105	-0.249263	2.54095	2.45601	2.33723	2.39973	2.17469	2.58727	2.02421	1.24735	2.42376	2.05643	1.96111	2.04895	1.6647	1.56832	1.28034	1.71005	2.24742	1.45427	1.6708	1.93247	2.5632	2.20716	1.72294	30	30	24	E9PUA3;Q8R0S2	IQ motif and SEC7 domain-containing protein 1	Iqsec1
0.507891	0.870308	0.400073	1.10759	0.507234	0.671439	1.25298	0.99246	0.479231	1.04507	0.696167	0.870994	0.922867	0.707831	0.621955	0.817511	0.746664	0.816469	0.484732	1.0896	0.43374	0.567767	0.861788	0.441419	0.985559	0.669694	0.770068	0.400663	1.04635	1.09308	7	7	7	E9PUA7;F8WHQ1;Q62393;D3Z7X7;D3Z125;D3Z637;D3Z2U2	Tumor protein D52	Tpd52
3.02104	3.711	3.06576	3.71191	3.03398	2.58502	3.62119	3.58173	3.75395	3.14778	3.26937	2.65317	2.96128	3.61061	3.26896	3.35498	3.87675	4.13107	2.74053	3.73079	3.3143	4.05558	2.5944	2.08045	2.69283	2.82736	2.86197	3.43222	2.77833	3.15585	21	21	3	E9PUC5;Q8C0E9		Psd3
1.3023	1.62838	1.4155	1.46514	1.41531	1.55661	1.43304	1.75438	1.48483	1.56905	1.38658	1.55724	1.58823	1.68265	1.55597	1.54671	1.47493	1.58602	1.42717	1.75409	1.33152	1.22102	1.55847	1.37359	1.53675	1.58346	1.42407	1.32132	1.95719	1.42101	32	32	1	E9PUD2		Dnm1l
4.06946	3.96025	3.63963	5.43135	4.66094	4.19008	3.25608	4.13685	4.08102	2.56363	3.7545	4.26748	3.24223	4.65004	3.77121	4.25994	4.49841	3.16385	4.37644	3.19403	3.32443	5.09325	4.19667	3.73278	2.74207	4.13277	3.03872	3.34176	3.14127	4.57525	9	9	9	E9PUL5	Proline-rich transmembrane protein 2	Prrt2
0.745067	0.628608	0.906007	0.618938	1.16971	1.00546	0.898	1.4911	0.545761	1.02673	0.494109	0.817079	1.33712	1.07142	1.54397	0.512678	0.914467	1.49244	0.553363	1.13169	1.03893	0.631869	1.08122	1.07409	1.04255	1.95629	0.773393	1.53374	1.08501	1.85272	62	62	46	E9PUM4;Q71LX4	Talin-2	Tln2
-1.81201	-1.8534	-2.04544	-1.69055	-1.97948	-2.13471	NaN	-1.72618	-2.15737	-1.69497	-2.18472	-1.50574	-1.65049	-1.93889	-1.65956	-1.27256	-1.96103	-1.54147	-1.98899	-1.3017	-2.18167	-1.66721	-1.92159	-2.27274	-1.71418	-1.46388	-1.15439	-2.25644	-1.32469	-1.93059	3	2	0	B8JJY3;Q7M6W8;Q7TMC9;F6UQD0;E9PUT0;Q9EQB9;Q5SVS9;E9PVW1;Q6DFU8;E9Q459;F8VPP0;F2Z422;Q497V9;E9QAG8;D3YV88;D3Z5Z2;E9Q1L8	Zinc finger protein 287	Zfp85-rs1;Zfp273;3110052M02Rik;Znf287;Zfp287;Zfp167;Zfp948;Zfp160;Zfp708;Zfp791;Zfp932;Zfp493
-0.582171	-0.228973	-0.598651	-0.302992	-0.487075	-0.337311	-0.428464	-0.177727	-0.759412	-0.34301	-0.605968	-0.482539	-0.460795	-0.353888	-0.522859	-0.335026	-0.717298	-0.25882	-0.458067	-0.201007	-0.657091	-0.646716	-0.514905	-0.523963	-0.351176	-0.437867	-0.57415	-0.533862	-0.0298416	-0.573472	17	17	17	E9PV22;Q505F5	Leucine-rich repeat-containing protein 47	Lrrc47
0.117928	NaN	0.32478	NaN	0.232362	-0.694925	NaN	0.234856	NaN	-1.37072	-1.38344	-0.183582	-0.454597	-0.479851	0.0875035	-1.36961	-0.450908	0.0956507	NaN	NaN	-1.05714	-1.30293	NaN	-0.23952	-1.22231	-0.205643	0.113614	NaN	-0.712376	NaN	11	11	11	E9PV41;E9PXV7;O08808;D3Z074;Q6NS79	Protein diaphanous homolog 1	Diap1;Diaph1
1.28835	1.56247	1.15653	1.47461	1.24718	1.77937	1.51974	1.74855	1.21521	1.63361	1.32717	1.56627	1.46061	1.45395	1.7126	1.3506	1.41904	1.70581	1.31172	2.01771	1.43999	1.29999	1.53767	1.38907	1.6904	1.47469	1.36082	1.33079	1.98479	1.49106	14	14	14	O35143;E9PV44	ATPase inhibitor, mitochondrial	Atpif1
-2.08797	-2.1279	-2.17849	-1.87236	-2.2006	-2.00155	-2.03101	-2.08814	-2.21422	-1.69131	-2.06267	-2.03893	-1.83661	-1.89906	-1.94024	-2.22527	-1.92357	-1.87137	-2.1379	-1.7968	-2.13435	-2.16037	-2.12191	-2.27781	-2.00151	-1.85933	-2.38778	-2.28712	-1.69857	-2.07454	83	83	82	E9PVA8		Gcn1l1
-1.39017	-1.29942	-1.51369	-1.16021	-1.02404	-1.26021	-1.44938	-1.08188	-1.44079	-1.03499	-1.44106	-1.1044	-1.0686	-1.35072	-1.46999	-1.33411	-1.22175	-0.936817	-1.37407	-0.907121	-1.40114	-1.25363	-1.1117	-1.2189	-1.0352	-1.40888	-0.944334	-1.48161	-0.906198	-1.24829	42	42	2	Q6NZJ6;E9Q9E1;E9PVC6	Eukaryotic translation initiation factor 4 gamma 1	Eif4g1
3.10905	2.92752	2.40698	2.89658	3.14816	3.03907	3.06407	3.1614	3.18837	2.61193	2.91779	3.03765	2.5592	1.31653	3.13252	2.63191	2.10967	3.5188	3.18194	2.87557	3.12885	1.11126	3.04752	3.11666	1.93793	3.67376	3.1488	2.36952	3.41313	3.34448	4	4	4	E9PVE8;P70205;E9Q968;E9Q4B3;Q6NXJ9;E9Q3E8	Pituitary adenylate cyclase-activating polypeptide type I receptor	Adcyap1r1
-1.39495	NaN	-1.09734	NaN	-3.46192	NaN	-1.63459	-0.511063	NaN	NaN	NaN	NaN	-0.558562	0.37329	-1.05998	-0.55454	-1.0467	-2.10397	NaN	NaN	-1.02112	-1.75009	1.16611	-1.07697	NaN	-0.644687	NaN	-0.997473	-0.708496	NaN	23	23	23	E9PVX6		Mki67
-1.12492	NaN	NaN	NaN	-0.811389	-0.77273	-0.630965	-0.922731	-1.07997	-0.643117	NaN	NaN	NaN	-0.757706	NaN	NaN	-0.874049	-0.581785	-0.746313	-0.516822	-0.885184	-1.26484	-1.00187	-0.711142	-0.736128	-0.637657	NaN	-0.973281	0.212049	-1.07745	2	2	2	Q9WTK3;E9PW03	Glycosylphosphatidylinositol anchor attachment 1 protein	Gpaa1
-1.05297	-1.22114	-1.79519	-1.49973	-1.37184	-1.5366	-1.57836	-1.08413	-1.70385	-0.940806	NaN	-1.37334	-1.81176	-1.27358	-1.57918	NaN	-2.15218	-1.40567	-1.77838	-0.929488	-1.84205	-1.66111	-1.2189	-1.13014	-0.886433	-2.24092	-1.31702	-1.50111	-0.486251	-2.35606	4	4	4	Q9JMD0;E9PW12;Q99LA2;M0QWF0;Q8CCB2;B1AQG7		Zfp207
-0.180657	0.280878	-0.203013	0.315343	0.0316068	0.385658	0.424552	0.270191	-0.174534	0.486792	-0.0662615	0.0576469	0.257373	0.193948	-0.0412431	0.0873808	0.0623392	0.446895	0.0138876	0.238596	-0.126312	0.145765	-0.422448	0.211966	0.319171	-0.014641	-0.190552	0.00495696	0.994931	-0.0258793	10	10	10	E9PWG2;E9PY51		Trappc8
-0.66102	-0.675545	-1.27065	-0.703012	-0.950543	-0.539928	-0.572502	-0.574247	-1.01185	-0.697596	-0.89569	-0.536749	-0.616452	-0.695816	-1.0197	-0.73933	-0.851919	-0.635801	-0.777788	NaN	-0.744506	-0.801242	NaN	-0.813525	-0.302407	-0.706022	-1.02864	NaN	-0.341075	-0.652418	1	1	1	P09542;P05977;E9PWG4	Myosin light chain 3;Myosin light chain 1/3, skeletal muscle isoform	Myl3;Myl1
-0.358284	-0.27965	-0.728487	-0.358959	-0.464145	-0.254836	-0.56774	-0.465922	-0.678973	-0.392207	-0.585924	-0.595599	-0.447844	-0.958806	-1.15873	-1.2787	-0.145482	-0.325617	-0.826437	-0.565987	-0.805705	-0.351402	-0.608998	-1.19484	-0.430071	-1.02765	-0.383829	-1.29072	-0.370053	-0.61155	14	14	14	Q9D379;E9PWK1;F6YTS6	Epoxide hydrolase 1	Ephx1
-1.36687	-0.78442	-0.953228	NaN	-1.1978	-1.1753	NaN	NaN	-0.90134	-0.581014	-1.00339	-0.437121	NaN	NaN	-0.865919	-1.05825	-1.27352	-0.831148	NaN	-0.205518	-0.954271	NaN	NaN	-0.713608	NaN	NaN	-1.03259	NaN	-1.02162	NaN	4	4	4	O88986;E9PWY6	2-amino-3-ketobutyrate coenzyme A ligase, mitochondrial	Gcat
-1.40185	-0.849199	-0.962142	-0.849359	-1.55454	-0.332049	-0.116897	-1.09532	-0.950842	-0.53824	-1.41976	-1.1131	-0.521252	-0.9151	-1.03012	-1.30059	-1.40719	-0.487692	-1.27953	-0.415326	-1.2584	-0.804632	NaN	-1.146	-0.896233	-1.05005	-1.05547	-1.62321	-0.659833	-1.81869	15	10	7	Q8K4B0;E9PX23;F8WHY8	Metastasis-associated protein MTA1	Mta1
0.358084	0.678026	-0.982364	1.90785	-1.13494	2.33243	-0.533165	-0.620774	-1.21157	-0.831877	-0.843341	-0.791106	1.06284	2.79356	2.12885	2.25767	-0.997907	1.55835	0.949171	2.12287	1.2558	0.445853	-0.756511	3.32261	1.20986	-0.220578	1.09314	1.06715	1.2875	0.652833	10	8	3	Q8CFI0;E9PXB7	E3 ubiquitin-protein ligase NEDD4-like	Nedd4l
0.8477	1.24657	0.180414	0.966517	0.715296	1.29889	0.948308	0.877897	0.939316	0.896173	0.814692	0.81084	1.43807	1.34953	1.19515	0.775021	0.944027	1.03659	0.877924	1.30066	0.838177	1.32193	0.944804	0.777121	1.19472	1.03682	0.936193	0.792782	1.43694	0.962716	30	28	1	S4R1P5;E9Q9X1;E9PXE5;E9QL23		Dst
-0.982875	-0.812621	-1.70549	-0.867343	-1.37418	-0.977243	-0.763157	-0.750521	-1.15801	-0.681404	-1.32993	-1.1115	-0.720891	-0.84543	-0.822363	-1.24775	-1.014	-0.502229	-1.03408	-0.594071	-1.12082	-1.29954	-0.813443	-0.951439	-0.76562	-1.14965	-0.898015	-1.17894	-0.626673	-0.902421	6	6	6	Q91W90;E9PXX7	Thioredoxin domain-containing protein 5	Txndc5
1.53137	1.90196	2.5255	2.31516	2.09875	1.37729	2.15901	2.6398	2.02762	2.31854	0.936387	1.40347	2.7732	2.15374	2.68279	1.4204	1.39616	1.79201	0.913705	3.05721	2.07698	NaN	1.81777	1.57544	3.13112	1.0733	NaN	3.05134	1.87139	NaN	11	11	11	E9PY16		Adap1
0.244617	-0.191563	0.97943	NaN	-0.632082	0.152933	NaN	0.543026	NaN	NaN	NaN	NaN	0.157834	NaN	-0.0278618	-0.211884	NaN	0.774849	NaN	0.350688	0.118602	-0.163499	-0.149129	-0.1153	0.139013	0.138188	0.386336	0.7071	NaN	NaN	6	6	6	E9PY58;Q60649	Caseinolytic peptidase B protein homolog	Clpb
0.0812627	0.486307	0.417984	0.520749	0.0903575	0.349805	0.48997	0.428003	0.236164	0.565097	0.142194	0.0944796	0.506517	0.42225	0.251917	0.352511	0.407287	0.517916	0.0648722	0.539792	0.0538232	0.257321	0.211014	0.169534	0.477181	0.172181	0.309789	0.0952655	0.78339	0.18079	12	12	12	Q8VCT3;E9PYF1	Aminopeptidase B	Rnpep
2.51589	3.42294	2.79346	2.90412	2.76307	3.40969	3.34584	3.40121	1.23413	1.7537	3.241	3.59078	3.49145	3.0889	1.42938	3.5576	0.495186	3.69229	1.91986	2.41212	NaN	2.63603	4.4597	3.51237	3.50978	3.87073	3.36785	1.59702	2.12645	1.75672	19	19	18	E9PYH0;E9QMK2;Q62059;G3XA35;E9QMK3	Versican core protein	Vcan
1.64593	1.64214	1.26223	1.52562	1.56081	1.651	1.31004	1.76572	1.31739	1.79972	1.32956	1.74371	1.4981	1.73389	1.45482	1.60296	1.52903	1.69353	1.5391	1.77873	1.45001	1.37277	1.52608	1.57566	1.7292	1.44839	1.57235	1.22712	1.93887	1.49565	18	18	18	E9PYH2;Q91V12	Cytosolic acyl coenzyme A thioester hydrolase	Acot7
-0.349365	-0.543793	-0.639602	-0.379843	-0.695816	-0.300299	-0.398132	-0.25882	-0.479024	-0.153546	-0.535555	-0.348799	-0.163499	-0.0318186	-0.904734	-0.194087	-0.345623	0.0192288	-0.52667	0.116019	-0.530071	-0.297602	-0.534161	-0.452174	-0.231924	-0.345964	-0.287709	-0.511873	-0.0267293	-0.422233	16	16	16	Q9JMA1;E9PYI8	Ubiquitin carboxyl-terminal hydrolase 14;Ubiquitin carboxyl-terminal hydrolase	Usp14
NaN	2.35646	NaN	2.57192	0.942529	2.05559	2.14714	1.83609	NaN	2.01853	NaN	1.42775	1.52945	2.16728	NaN	2.38941	0.49983	3.20052	1.975	0.494434	NaN	NaN	NaN	NaN	0.419546	2.30614	NaN	1.80581	2.30622	NaN	11	11	10	Q6ZPQ6;E9PYJ7	Membrane-associated phosphatidylinositol transfer protein 2	Pitpnm2
1.3749	1.9397	1.55389	2.01427	1.45736	1.58178	1.58654	1.83238	1.58936	1.93539	1.51103	1.79186	1.89207	1.5652	1.80869	1.38934	1.37109	1.83965	1.31384	1.96623	1.85851	1.22722	1.65272	1.52467	1.77784	1.49476	1.5832	1.55809	1.87848	1.79897	6	6	2	E9PYN1;Q8R5M8	Cell adhesion molecule 1	Cadm1
-1.13205	-0.944559	-1.046	-0.458697	-0.907352	-0.968644	NaN	-0.782073	-0.0117819	-0.649937	-0.24732	-0.588901	NaN	-0.606347	-0.789938	-0.803062	-0.406537	-1.02871	-1.05936	-1.08427	-1.0474	-0.396707	-0.963918	-0.654527	-0.80149	-0.729879	-0.794021	-1.57352	-0.812621	-0.420078	5	4	4	Q91YH5;E9PYT3	Atlastin-3	Atl3
-2.072	-2.9699	NaN	-2.76899	-1.91284	-1.81377	-2.83151	-3.16319	-2.34854	-3.23258	-2.70777	-2.49034	-2.9292	-2.93081	NaN	-3.30394	-2.8679	-1.74704	-2.41552	NaN	-2.30804	-2.37337	NaN	-2.27534	-2.18345	NaN	NaN	-2.67288	NaN	-1.69782	9	9	9	Q3UW53;E9PYV4;D3Z233	Protein Niban	Fam129a
-0.349139	0.301888	-0.583904	-0.19774	-0.0394191	-0.0593554	-0.012211	NaN	-0.130535	0.788863	-0.179511	0.581994	-0.0453032	-0.0728604	0.0499198	-0.0686019	-0.360196	0.436412	-0.475085	-0.107286	-0.0550568	-0.64284	0.284142	-0.396927	0.306573	0.495329	-0.581207	0.0358158	1.02903	-0.00647763	14	14	13	E9Q9C3;Q9QZQ1;E9Q852;E9PYX7	Afadin	Mllt4
-0.00288247	-0.104471	-0.32964	-0.0621217	-0.207018	0.0265871	-0.0329472	0.105427	-0.194717	-0.0214797	-0.135009	-0.0230425	0.0506518	0.135539	-0.408603	-0.166715	-0.116232	-0.0615688	-0.0743683	0.141589	-0.119555	-0.00173015	-0.033793	-0.198117	-0.0375931	-0.163112	-0.107822	-0.576087	0.179025	0.0841808	20	20	20	J3QPG5;Q61207;K3W4L3;Q8BFQ1;E9PZ00	Sulfated glycoprotein 1	Psap
1.77487	1.82767	1.88779	1.8248	1.5583	1.96241	1.58467	2.22142	1.50762	2.0427	1.82705	1.51899	1.98251	1.94053	1.73793	2.08216	1.7574	1.96578	1.87086	1.94164	1.72652	1.86696	1.83501	1.62558	1.69895	1.71128	1.87599	1.76165	2.00445	1.86449	43	43	16	E9PZ43;E9PWC0	Microtubule-associated protein	Mtap4
2.80108	1.68112	0.418639	NaN	-0.0353423	1.38752	NaN	2.72557	2.56636	NaN	2.6303	1.86691	1.69446	NaN	NaN	2.75001	NaN	1.49293	2.7441	1.08822	NaN	0.536482	NaN	3.19192	2.52044	0.757013	2.55123	2.60718	-3.34937	0.89663	9	9	3	E9PZA8		Syt7
-0.501108	-0.432425	-1.08223	-0.720629	-0.713608	-0.473527	-0.629007	-0.213378	-0.757621	-0.305212	-0.866868	-0.388906	-0.0633648	-0.503959	-0.919836	-0.653427	-0.725261	0.00306182	-0.335026	-0.255199	-0.634686	-0.537147	-0.668755	-0.586404	-0.410558	-0.601031	-0.524164	-0.7554	-0.179893	-0.514703	15	15	5	E9PZF0;Q01768	Nucleoside diphosphate kinase;Nucleoside diphosphate kinase B	Gm20390;Nme2
2.3979	2.28638	2.25884	1.58879	1.74923	1.84529	2.45135	2.38873	2.1754	NaN	2.45158	2.42059	2.62584	2.69469	1.95148	2.49989	2.5206	1.65795	2.58243	1.41816	2.46522	2.34828	2.31072	2.32742	2.68706	2.96117	2.61901	2.39464	1.43542	2.51589	3	3	3	E9PZM4;P40201;Q8C7Q2;G3V014	Chromodomain-helicase-DNA-binding protein 1	Chd2;Chd1
-0.491802	0.0321231	-0.126709	-0.495183	-0.518132	2.11785	-0.513289	0.467813	-0.577054	NaN	-0.217727	0.447092	-0.218471	-0.274411	1.88273	-0.41045	0.619581	-0.390448	0.0532392	-0.492827	NaN	NaN	-0.165944	0.944527	2.29463	-0.00144202	-0.634036	1.4489	1.32554	0.359842	6	6	5	E9PZS5;Q8C163	Nuclease EXOG, mitochondrial	Exog
NaN	-1.25858	-1.40365	-0.994	-1.60341	-0.638027	-1.82477	-0.967242	NaN	-1.14326	-1.24574	NaN	-1.45117	NaN	-1.51874	NaN	-1.42761	NaN	-1.73946	-0.698396	NaN	0.999971	NaN	-1.70947	-1.4031	-1.39199	NaN	-1.3278	NaN	-1.91464	3	3	3	E9PZS8;Q61387	Cytochrome c oxidase subunit 7A-related protein, mitochondrial	Cox7a2l
-1.70655	-1.60564	-1.72831	-1.53908	-1.6554	-1.45223	-1.37067	-1.32354	-1.66685	-1.41538	-1.72448	-1.54646	-1.12651	-1.3069	-1.66225	-1.47737	-1.49595	-1.28676	-1.38504	-1.2784	-1.48584	-1.50513	-1.71282	-1.78107	-1.43301	-1.4224	-1.36553	-1.73439	-1.18606	-1.62765	15	15	15	E9Q070;P14869;D3YVM5;S4R1N1	60S acidic ribosomal protein P0	Gm8730;Rplp0
1.0723	1.07455	1.34531	NaN	1.77152	1.46172	NaN	1.33224	1.30818	1.53985	0.457593	2.08737	2.3499	1.89776	2.68668	1.61361	1.82567	1.84944	0.572844	1.51317	NaN	NaN	NaN	1.5934	1.84798	1.15277	1.33705	1.98336	NaN	1.75526	12	12	11	E9Q0B0;B9EKP8;B7ZWM6;Q3UTJ2;D3Z080;B2RXQ9;E9Q8K9	Sorbin and SH3 domain-containing protein 2	Sorbs2
0.257769	-0.166844	NaN	0.379357	NaN	0.175012	NaN	NaN	0.0253532	NaN	NaN	1.55903	NaN	0.456821	0.153703	0.271635	NaN	0.568901	NaN	NaN	NaN	0.437721	-0.370053	NaN	0.162331	NaN	-0.525668	-0.461424	NaN	-0.0508848	4	4	4	Q9CQJ6;E9Q0G1	Density-regulated protein	Denr
2.54187	3.25456	3.08694	3.15329	2.47569	4.24444	3.16036	3.70187	3.60623	3.47817	4.19802	2.82879	4.50931	2.88609	4.23517	3.17919	3.14637	3.71072	3.55361	4.45527	4.82329	3.16929	4.2568	3.30386	3.0228	3.75205	3.42381	4.25931	3.20903	3.3994	7	7	7	E9Q0H6;P51880	Fatty acid-binding protein, brain	Fabp7
2.42368	3.34274	2.96443	2.77942	3.07668	3.54337	2.56482	2.58883	2.59066	3.16372	2.96241	2.81919	2.16611	2.21605	2.75244	2.94797	2.73552	2.51235	3.05062	3.07595	2.73121	3.31315	3.27677	2.93887	2.91169	3.0166	2.80068	3.47888	1.83913	3.15933	25	25	22	E9Q0J5;Q9QXL2;F8WGN6	Kinesin-like protein KIF21A	Kif21a
0.948976	3.69554	4.9408	3.99555	2.74855	2.9985	NaN	3.11478	3.78805	2.57072	3.51657	3.50334	5.07378	2.28391	2.86229	1.79436	3.74602	1.27	1.02918	1.81705	3.71522	2.03872	2.36595	2.9853	1.60538	3.14778	1.88689	3.90559	1.83002	3.5757	10	10	1	E9Q0W6;F6VVW4		Ablim2
1.42527	1.31621	1.33975	1.58975	1.60718	1.74183	1.30251	1.43983	1.40358	1.69348	0.982021	1.27809	1.88694	1.06109	1.54069	0.837532	1.44646	1.56802	0.772037	2.094	1.44054	1.15207	1.40572	1.3345	1.79791	1.4767	1.34315	0.343	1.70444	1.27463	18	18	18	V9GX76;V9GXM4;E9Q174;E9PVU0;E9Q3L1;E9Q175;Q64331	Unconventional myosin-VI	Myo6
-0.233643	-1.91976	-2.21173	-1.40963	0	-1.06846	0.506886	-1.869	-1.12015	NaN	-2.01271	-2.10615	-0.781737	NaN	NaN	-1.70394	-1.46926	0.382984	-1.42401	NaN	-0.53037	-2.1745	-0.887291	-0.371057	NaN	-1.14828	-1.88354	-1.01293	NaN	-2.07601	7	7	7	Q8C5Q4;E9Q179	G-rich sequence factor 1	Grsf1
2.2182	2.40278	1.93302	2.30493	2.25932	2.29237	2.18554	2.53299	2.32113	2.57235	2.03552	2.38775	2.32626	2.4362	2.33301	2.18935	2.30379	2.53157	2.07631	2.3411	2.12797	2.21471	2.19054	2.16676	2.54667	2.25346	2.2043	2.11923	2.39464	2.25065	29	29	1	E9Q1G8		2016-09-07
0.291009	0.938984	0.676226	1.34194	0.740095	0.806746	1.32489	1.04106	0.711937	0.792382	0.726902	0.763195	1.11482	-0.218843	0.843241	0.277097	0.811777	0.0417587	0.434539	1.08838	0.593877	1.10513	1.04997	0.494414	0.851782	0.857861	-0.0531114	0.495858	1.4344	0.509718	14	13	13	Q01405;E9Q1S3	Protein transport protein Sec23A	Sec23a
1.19542	1.46124	0.998356	1.55975	1.26836	1.43874	1.68372	1.93479	1.79341	1.46769	1.33435	1.7135	1.69507	1.55703	1.63841	1.1207	1.35679	1.87377	1.10454	2.03505	1.20201	1.1979	1.36531	1.44595	1.60735	1.47081	1.43265	1.1644	1.76719	1.71397	19	9	9	E9Q1T1;E9Q1V9;Q6PHZ2;E9Q1W0;E9PXV3;Q8CCM0	Calcium/calmodulin-dependent protein kinase type II subunit delta	Camk2d
1.83367	1.92128	1.75385	1.26413	1.97036	1.81487	1.57278	2.19014	1.92232	2.17729	1.77137	2.0604	1.7668	1.79366	1.92445	1.84601	1.51928	2.33403	1.44367	2.42275	1.2684	1.46813	1.47662	1.73802	1.96213	1.75555	1.65295	1.66196	2.136	1.76337	24	24	24	O08532;E9Q1X8	Voltage-dependent calcium channel subunit alpha-2/delta-1;Voltage-dependent calcium channel subunit alpha-2-1;Voltage-dependent calcium channel subunit delta-1	Cacna2d1
-2.80566	-2.85854	NaN	NaN	-3.13411	NaN	NaN	NaN	NaN	NaN	-1.15471	NaN	NaN	-3.15945	NaN	-1.39835	-3.47897	-2.19997	0.0925094	NaN	-2.40762	-2.73383	NaN	-1.64777	-2.56735	NaN	NaN	-2.81592	-3.30144	-2.95327	7	5	5	E9Q414;E9Q1Y3		Apob
1.14172	1.39771	0.136648	-0.252052	0.986531	2.66566	0.27364	1.44772	1.27554	2.42329	0.473831	0.617012	1.43776	0.242209	1.581	2.37049	1.16362	1.55165	2.13384	2.40301	0.821024	-0.49252	1.05847	2.37842	1.21384	1.7152	0.800149	1.61883	2.18547	0.191969	30	30	29	Q9QVP9;Q3UDE9;E9Q2A6;F7CCX1	Protein-tyrosine kinase 2-beta	Ptk2b
NaN	NaN	-0.622837	NaN	-1.54513	-1.54883	-1.62695	-1.44906	NaN	NaN	-1.54315	NaN	-1.17037	-1.78035	-1.35868	-1.46158	NaN	NaN	-1.18891	NaN	-1.1159	-1.3598	NaN	NaN	NaN	NaN	-0.933573	-1.15303	NaN	-1.82615	9	9	8	Q80TR4;E9Q2P0;E9QAW9;E9Q117	Slit homolog 1 protein	Slit1
-0.303693	NaN	NaN	-0.102591	-0.495695	-0.255199	-0.0969364	-0.0866479	-0.761881	NaN	-0.0478175	NaN	-0.0930191	0.0638615	-0.248899	NaN	-0.502942	-0.137635	NaN	0.344227	-0.667937	-0.368265	NaN	-0.910119	-0.229342	0.318991	-0.431569	NaN	NaN	-0.258941	7	6	6	E9Q2U6;E9PWB2;E9Q3W1;Q8BK63;E9Q4G7;H7BXB1	Casein kinase I isoform alpha	Csnk1a1
-0.92562	-1.19837	-1.20245	-1.57541	-1.89379	-1.09768	NaN	NaN	-1.19774	-1.69862	-1.82822	NaN	-0.41565	-1.79336	-1.59989	-1.51869	-2.05797	-0.473319	-1.70323	-1.02326	-1.98717	-1.15069	-2.44215	-1.88014	-0.484705	-1.58636	-1.39605	-1.66766	-0.967611	-1.69501	10	10	10	E9Q3G8		Nup153
2.13803	1.96629	1.18158	1.87498	2.20383	2.14631	2.29506	2.56593	2.47883	2.0477	1.99464	2.04484	1.26569	1.7519	2.57854	2.20963	1.39783	3.03292	2.42391	2.4182	1.90466	1.43725	2.53742	2.96421	2.16146	2.00688	1.93027	1.54048	2.03517	1.85481	32	32	32	E9Q3L2		Pi4ka
0.624088	-1.09018	-1.23137	-1.42325	-1.57114	-1.47508	-1.60008	-1.11317	-1.46399	-0.640158	-1.29502	-1.57308	-1.16588	-1.1961	-1.75924	NaN	-1.3944	-1.426	-1.1127	-1.35174	-1.82024	-1.59402	-1.44837	-2.0274	-0.299127	-1.15956	-1.4526	-0.771209	-1.01614	-1.34733	5	5	2	Q62432;E9Q3M0;E9Q5P9;E9PXA8	Mothers against decapentaplegic homolog 2	Smad2
0.660224	0.938487	0.496183	0.732764	0.621022	0.671692	0.86331	0.950676	0.597191	1.01412	0.557837	0.761507	0.938127	0.89749	0.811194	0.773985	0.55074	0.870097	0.602197	1.08042	0.60621	0.586059	0.846895	0.695326	0.771298	0.859326	0.744052	0.577896	1.27764	0.612306	40	40	39	O08788;E9Q3M3;E9Q586;D3YX34	Dynactin subunit 1	Dctn1
1.21592	1.46805	1.0982	1.30957	1.06682	1.44985	1.34509	1.48681	1.2709	1.54069	1.07649	1.44965	1.57355	1.36387	1.46446	1.14216	1.3559	1.74429	1.06217	1.94253	1.28616	1.15447	1.31951	1.25381	1.45573	1.31179	1.24955	1.19945	1.80874	1.40916	18	18	18	Q61490;E9Q3Q6;E9Q4G8	CD166 antigen	Alcam
0.119119	0.227321	-0.143132	0.266489	-0.0768328	0.253859	0.181526	0.206046	-0.0184918	0.345125	-0.0588014	0.0664576	0.205946	0.287448	0.097579	0.173954	0.0600514	0.586428	0.0925094	0.386035	-0.0687396	0.101118	0.226932	0.049651	0.38481	0.134572	0.178469	-0.0586628	0.439833	-0.120219	12	12	12	P42208;E9Q3V6;D3Z3C0;D3YYB1;F6WYM0	Septin-2	2016-09-02
2.9412	2.33723	1.76058	6.13127	2.90185	2.73812	1.99464	2.97109	3.08718	2.80884	2.27132	1.60586	1.60586	3.56102	2.08394	2.43729	1.01316	3.93963	2.99666	1.76038	3.24304	3.82867	2.47602	2.38466	3.84581	2.04895	3.32353	1.85658	1.93716	3.90905	46	46	41	E9Q401;F6U7V1	Ryanodine receptor 2	Ryr2
NaN	NaN	NaN	NaN	NaN	-1.15023	NaN	NaN	-1.06874	-1.04614	NaN	-1.4537	NaN	-0.25181	-1.36278	-1.14209	-0.882995	-0.434348	-1.10842	-1.19547	-0.690015	-1.37139	NaN	NaN	-0.913263	-1.05589	NaN	-1.34181	-0.42825	-1.4393	10	9	9	E9Q411		Nbas
-1.3505	NaN	-1.40185	-0.948078	NaN	-1.12631	NaN	NaN	-1.30935	-0.901031	-1.45154	NaN	NaN	-1.17345	NaN	-1.05915	NaN	-0.956726	NaN	-0.287236	NaN	-1.3446	-0.617675	-1.08141	-0.893751	-1.03189	-1.22595	NaN	-0.944184	NaN	2	2	2	Q8BL63;Q9CXY9;Q8BXX3;E9Q421	GPI-anchor transamidase	Pigk
-1.18663	-0.624241	-1.99157	-0.622837	NaN	-1.85902	-1.76039	-1.30655	-1.42288	-1.22694	-0.0214797	-1.01956	-1.28659	-1.43685	-2.11543	-1.97944	-1.55832	-1.04691	-0.930624	-0.490981	-1.52787	-0.245252	-1.49759	-1.83406	-0.678883	-1.35755	-1.22971	-2.29725	-1.36687	-1.6564	8	8	4	E9Q481;Q6P2K6	Serine/threonine-protein phosphatase 4 regulatory subunit 3A	Smek1
-1.28315	-1.40599	-1.66271	-1.14861	-1.4283	-1.21226	-1.75138	-1.10057	-1.63974	-1.56686	-1.82444	-1.23818	-1.46853	-1.06908	-1.62424	-1.31435	-1.24172	-0.971074	-1.45581	-0.785425	-1.0861	-1.63678	-1.1281	-1.99787	-1.017	-1.46027	-1.3259	-1.5375	-0.872632	-1.54997	12	12	12	E9Q4Q2;Q64213;D3YZD0;D3YZC9;D3YVH4	Splicing factor 1	Sf1
-1.00985	-1.58419	-0.597126	NaN	-2.14493	-1.11143	0.0682111	0.504223	-1.87747	-1.54794	-0.520347	-1.60046	-1.50325	-0.673737	-1.34908	-1.20489	-1.74541	0.689707	-1.72443	0.5799	-1.40746	0.392232	-1.45117	-1.76469	-0.483261	-1.48047	0.734731	-0.932666	1.49957	-0.638769	11	11	11	Q8BH74;E9Q4V9	Nuclear pore complex protein Nup107	Nup107
0.389602	-2.68246	-1.69995	1.81264	-2.60994	-0.133432	1.8932	-1.9895	-1.05582	-1.21437	1.52866	-0.636265	-2.25363	-1.33697	-0.956503	-1.46451	1.61936	-1.48388	-0.835277	0.165354	-0.493545	-0.647269	-0.273695	0.664791	-1.30334	-1.65737	-1.6596	-0.338567	0.792132	-1.13783	10	10	10	F7A6H4;E9Q555	E3 ubiquitin-protein ligase RNF213	Rnf213
NaN	-1.57216	NaN	0.369669	-1.7294	-1.55645	-1.21313	-1.31505	0.627293	-1.10487	0.42254	NaN	-0.619178	-1.25393	NaN	-0.886979	NaN	NaN	NaN	-0.525367	-1.33811	-1.05054	1.29913	-1.7039	-0.727528	-1.41316	0.799596	-1.07847	3.25856	0.606826	16	16	16	E9Q557;E9PZW0	Desmoplakin	Dsp
NaN	0.31011	-0.444561	NaN	2.30572	-0.161823	NaN	1.09727	-0.226878	-0.617205	-0.98178	0.851808	0.355608	NaN	NaN	NaN	NaN	0.441321	NaN	0.194377	NaN	-0.551688	0.322253	0.0638465	-0.00173015	-0.355129	-1.24093	0.690381	1.08921	0.0757784	9	8	8	Q7TQD7;P46735;E9Q580;E9QNH6	Unconventional myosin-Ib	Myo1b
-2.28202	-2.14903	-2.85768	-2.40703	-2.23903	-2.04485	-1.91804	-1.43984	-2.38341	-1.85448	-2.63218	-2.26436	-2.0994	-1.87251	-2.39039	-1.94313	-2.43691	-2.10158	-2.37721	-1.5635	-2.02485	-2.06354	-1.89616	-2.58431	-1.95792	-2.77448	-2.17722	-2.03573	-2.22104	-2.07437	22	22	22	E9Q5C9		Nolc1
0.733603	0.776182	0.585626	NaN	0.629612	0.904791	0.983989	0.980825	0.737831	1.03949	0.550909	0.859038	0.946361	1.16136	0.346536	0.794833	1.23684	NaN	0.425308	1.16356	0.702585	0.676641	0.705123	0.802235	0.983333	0.725565	0.949477	0.406847	NaN	0.751392	4	4	4	E9Q5L3;Q9DBL1	Short/branched chain specific acyl-CoA dehydrogenase, mitochondrial	Acadsb
-1.43055	-1.46289	-1.9355	-1.48774	-1.51172	-1.49662	-1.44095	-1.72045	-1.44848	-0.543397	-1.84298	-1.47233	-1.58467	-1.85356	-1.14796	-1.23401	-0.845349	-1.3809	-1.63687	-1.03921	-1.85064	-1.02077	-1.301	-1.88647	-2.22469	-1.36407	-0.897937	-2.12542	-0.625925	-1.26249	13	13	13	E9Q616		Ahnak
0.148881	0.499463	0.131724	0.274739	0.19674	0.202074	0.15141	0.417926	0.0530296	0.219959	-0.0199154	0.252003	0.267792	0.42909	0.265414	0.477241	0.194939	0.658766	0.208294	0.549198	0.363215	0.219119	0.123654	-0.0316775	0.262227	0.195715	0.21843	-0.188021	0.53734	0.228689	15	15	10	K3W4S4;J3QNR6;Q9ESN9;E9Q6E0;E9Q6B6	C-Jun-amino-terminal kinase-interacting protein 3	Mapk8ip3
0.259219	-0.348799	0.133717	NaN	-0.234624	-2.16024	-1.45849	NaN	-0.0775164	0.373533	-0.0768328	-0.553262	0.836141	-2.03464	-0.831877	-2.30363	-0.321005	-4.03791	-0.98448	-1.93066	-1.78354	-1.3041	0.289281	-2.36586	NaN	-0.220454	-2.02418	0.0886382	NaN	-1.38167	3	3	3	E9Q6K3		Pibf1
0.193519	0.437819	-0.483983	1.32681	1.44705	1.10532	1.04868	0.274372	2.36349	0.771446	3.93529	1.09053	2.27732	1.26434	1.06888	NaN	1.36803	-0.883934	0.686963	-0.10608	1.72542	-1.0997	1.00139	0.350357	NaN	0.692082	NaN	1.64864	0.656672	2.31876	17	16	16	E9Q6L9;Q80TE7	Leucine-rich repeat-containing protein 7	Lrrc7
0.761727	2.52916	3.3023	NaN	1.39108	3.34766	2.25271	1.76547	2.42888	2.51186	3.53191	1.87944	NaN	2.79586	2.59431	1.99045	3.24469	0.706559	2.84653	2.48455	0.57865	2.32583	2.02421	2.48326	2.69993	2.09962	0.895475	2.2121	3.17775	3.02773	11	11	11	E9Q6P5		Ttc7b
NaN	0.787991	-1.34976	NaN	-1.06019	NaN	NaN	-0.389016	-1.1797	-1.20433	-0.945383	-1.35626	-0.760945	-1.26472	NaN	NaN	-1.89945	NaN	-1.86983	NaN	-1.28954	NaN	-1.09322	-0.562377	-1.86825	-1.49011	NaN	-1.18726	NaN	-1.04663	4	4	4	E9Q6R7		Utrn
-0.810484	-0.702303	-1.04984	-0.979001	-1.38631	-0.911653	-1.11916	-0.422233	-0.941182	-0.690551	-1.15277	-1.12882	-0.747344	-0.347552	-1.04572	-1.33125	-0.918844	-0.501414	-1.36109	-0.440421	-1.09997	-0.435949	-0.673014	NaN	-0.336398	-0.862114	-0.909581	-1.15633	-0.210015	-0.747087	3	3	3	Q3UWL8;E9Q6U4;Q6P0X1		Pfdn4
2.24955	NaN	1.98011	NaN	3.07388	2.51037	2.27069	2.72795	1.4905	4.99654	2.29336	2.73649	NaN	3.19113	2.72356	1.92917	0.349952	1.41461	2.50152	1.91392	2.50381	NaN	2.12935	2.5897	2.48835	3.18561	2.04728	0.840965	1.89593	NaN	12	12	12	P51830;E9Q706	Adenylate cyclase type 9	Adcy9
0.155116	0.340075	0.179221	0.500769	0.153655	0.332716	0.174817	0.471949	0.199868	0.331645	0.305075	0.446502	0.366876	0.453399	0.120185	0.377407	0.0366591	0.648372	0.0458037	0.699513	0.381649	0.273605	0.220614	0.157431	0.296208	0.389149	0.238562	0.269912	0.42618	0.331209	20	20	13	Q8CD76;E9Q7C9;Q5UE59;Q7TNF4;O88447	Kinesin light chain 1	Klc1
-0.123269	-1.17811	-1.5206	-1.17741	-1.15995	-1.10722	-0.912113	-0.953973	-1.36295	-0.996461	-0.944858	-1.37178	-1.0481	-0.892041	-1.15225	-1.16993	-1.20057	-0.801904	-1.27828	-0.724912	-1.36491	-1.24519	-0.668028	-1.28724	-1.1173	-1.19661	-0.567156	-1.56423	-0.855113	-1.25689	31	31	31	E9Q7G0		Numa1
-0.813196	-0.0289935	NaN	NaN	-0.177727	0.118226	-0.843019	NaN	-0.445091	-0.139208	-0.751978	-0.544782	-0.601316	-0.244522	-0.462681	-0.559736	-0.457962	-0.372952	-1.1375	-0.664574	-0.0589399	-0.691891	-0.120485	-0.360196	NaN	-0.362891	-0.665302	-0.582074	NaN	-0.304394	5	5	5	Q3UQ84;Q922A3;E9Q7H6	Threonine--tRNA ligase, mitochondrial	Tars2
0.995534	1.44501	1.0585	1.19657	1.05886	1.19162	1.09099	1.37996	1.14471	1.48839	1.01348	1.34421	1.19113	1.24924	1.41431	1.025	1.18932	1.43729	0.964404	1.52546	1.10408	1.02762	1.26378	1.17997	1.31348	1.1667	1.06727	0.922702	1.48621	1.08862	32	20	20	E9Q7L0		Ogdhl
3.50112	3.39935	3.25154	3.31833	3.62319	3.60319	3.51776	3.35476	3.33504	3.39622	3.34215	3.62115	3.22324	3.67427	3.62784	3.33525	3.35448	3.1885	3.31301	3.57706	3.4894	3.33416	3.21934	3.50007	3.22986	3.41538	3.55879	3.50673	3.58251	3.36324	53	53	49	Q8CHC4;F7BQW7;E9Q7S0;D3Z656;D3Z1M7	Synaptojanin-1	Synj1
1.33123	2.18961	1.06818	1.33628	1.57265	1.86423	1.73846	1.30997	1.829	1.78111	1.50484	2.16243	1.762	1.07655	2.58372	1.1679	2.10123	1.34982	1.29623	1.95624	1.28286	1.15419	1.83526	2.02239	1.63066	1.85361	1.23654	2.13981	1.29219	1.97653	40	18	18	E9Q828;F7AAP4;Q6Q477;Q32ME1		Atp2b4
0.126738	0.0294849	0.249513	0.11196	0.28736	0.321712	NaN	0.474853	0.400777	1.02019	0.514017	-0.0196308	0.355258	0.358436	0.464325	0.107726	-0.173255	0.313603	0.257683	0.394221	0.347858	0.512081	NaN	0.428294	0.573381	0.352382	0.0723765	-0.672923	0.818885	0.517627	8	8	8	Q3UXS0;O35609;E9Q855	Secretory carrier-associated membrane protein 3	Scamp3
1.74478	3.1488	3.43578	2.5187	3.53751	3.82822	2.34227	2.86092	3.39396	3.10333	3.68297	3.57268	3.72784	2.60165	3.43835	2.64584	3.4765	2.61123	3.83378	2.04591	2.43573	2.59972	3.8922	3.3519	2.74584	3.46377	2.4515	2.94209	2.81899	2.9605	24	24	4	E9Q8N8;O88343	Electrogenic sodium bicarbonate cotransporter 1	Slc4a4
0.0969462	0.678488	-0.15004	0.28546	0.0893595	0.420144	0.610213	0.557327	0.155727	0.604455	0.0476515	0.206595	0.156772	0.29697	0.120012	0.175778	0.464524	0.602416	0.10656	0.62814	0.143213	0.156434	0.161185	0.421882	0.658857	0.452728	0.365723	-0.00619028	0.761629	0.257856	18	17	1	E9Q8Z5;E9Q903;E9Q906		Ctnnd1
2.46849	2.70097	2.46721	2.5107	2.43464	2.7728	2.80965	2.77556	2.55869	2.6975	2.38278	2.69656	2.65817	2.88481	2.6789	2.5126	2.45538	2.86659	2.71919	2.78438	2.52309	2.39638	2.56858	2.5807	2.36736	2.61423	2.27823	2.24236	2.93159	2.63424	25	25	24	E9Q912;E9Q6Q4		Rap1gds1
4.39602	5.73098	4.33061	2.48746	6.19084	3.74544	2.23657	4.17264	5.31732	6.80192	4.4944	7.96481	5.12085	6.79029	4.46753	6.33573	6.48152	2.1341	3.06106	1.8637	6.10959	1.96083	6.41525	2.1656	4.08696	4.61911	4.3385	3.79819	2.18521	5.38576	2	2	2	E9Q9F1;Q9JK45;G3UYG5;G3UYP4	Potassium voltage-gated channel subfamily KQT member 5	Kcnq5
1.85012	2.35491	1.87641	1.02058	1.66178	2.24859	0.840577	2.15303	2.23467	2.23413	2.15998	2.18646	2.32996	2.05901	2.17156	1.65458	1.92145	2.32388	2.23582	2.41396	2.28076	1.84876	2.15361	1.83949	2.38835	2.09789	1.50767	1.94948	2.62264	2.26334	20	20	18	E9Q9G6;Q6TA13;G3UW47;P33173;E9QAN4	Kinesin-like protein KIF1A	Kif1a
2.07917	2.19866	2.28398	2.46753	1.99189	2.26278	1.59811	2.27334	2.12086	2.6579	1.88332	2.38632	2.32272	2.68205	2.36736	1.91414	2.33767	2.48657	1.63487	2.71862	1.67581	2.62709	1.96213	1.91768	2.16981	2.43043	2.38187	2.24694	2.41689	1.97579	28	28	16	E9Q9H0;Q811D0;H7BWY4;D3Z3B8;S4R2T8	Disks large homolog 1	Dlg1
-0.214	0.471909	-0.290424	0.120984	-0.23634	0.0904342	NaN	0.119793	-0.227741	0.290621	0.0308698	-0.123401	NaN	NaN	0.126124	0.269269	-0.226262	0.22164	-0.189414	NaN	0.0228007	0.00980026	0.0109772	0.0739399	NaN	-0.136848	-0.181421	-0.507211	0.414365	-0.466966	5	5	5	Q7TQK5;E9QAD4	Coiled-coil domain-containing protein 93	Ccdc93
-0.329296	-0.666938	-0.0686019	NaN	-0.217231	0.760162	-0.597698	-0.195348	NaN	NaN	0.126581	NaN	NaN	-0.103934	-2.03432	0.322541	NaN	NaN	0.293094	NaN	NaN	NaN	0.104232	-1.51192	-0.683382	NaN	0.0875035	-1.24671	-1.00842	NaN	8	8	8	Q0VGY8;E9QAF9	Protein TANC1	Tanc1
1.05421	1.22088	1.04776	1.12683	0.919451	1.25932	1.19344	1.45573	1.06025	1.20986	1.01639	1.21853	1.30604	1.43842	1.20789	1.19453	0.848375	1.55686	0.90977	1.65118	1.19486	1.1116	1.14973	1.41866	1.59018	1.01127	1.16809	1.27984	1.67521	1.06088	12	12	5	E9QAQ5;Q9WV60	Glycogen synthase kinase-3 beta	Gsk3b
-1.85052	-1.6612	-1.83245	-1.64192	-2.04376	-2.06788	-1.69928	-1.68397	-1.91062	-1.83188	-1.94505	-1.80025	-1.73665	-1.50711	-1.7096	-1.63673	-1.55616	-1.20283	-1.82579	-1.5064	-1.97589	-1.72023	-1.82814	-1.48898	-1.63171	-1.58135	-1.53705	-2.1102	-1.20433	-1.7756	31	31	24	E9QAS5;Q6PDQ2;E9QAS4	Chromodomain-helicase-DNA-binding protein 4	Chd4
NaN	0.441673	0.868411	1.41031	0.575637	1.14385	1.30565	1.70022	-0.673195	NaN	NaN	NaN	NaN	NaN	NaN	NaN	NaN	1.40152	1.39051	NaN	NaN	NaN	NaN	0.778135	NaN	1.84068	1.14433	-0.0313952	NaN	1.53998	5	5	5	E9QAS7;Q3TZT4;Q7TNC9		Inpp5a
-1.23928	-1.58948	-1.54453	-1.76252	-1.8373	-1.48702	-1.82717	-1.86156	-1.54127	-1.27226	-1.88284	-1.34795	-1.35795	-1.68302	-1.69082	-1.42309	-1.32077	-1.36933	-1.69475	-1.34346	-1.919	-1.42374	-1.7122	-1.46205	-1.67455	-1.85675	-1.64247	-2.02439	-1.49662	-1.65155	20	20	20	E9QAZ2;Q9CZM2;E9Q1X1;B8JKK2	Ribosomal protein L15;60S ribosomal protein L15	Gm10020;Rpl15;Gm8420
-1.48295	-1.38234	-1.50823	-1.45891	-1.37712	-1.44599	-1.21369	-1.29625	-1.52587	-1.12161	-1.47871	-1.30387	-1.36804	-1.20276	-1.4938	-1.12644	-1.43573	-1.20013	-1.30982	-0.918921	-1.17389	-1.43376	-1.302	-1.36003	-1.27352	-1.12048	-1.27578	-1.47228	-0.95017	-1.38896	27	27	27	E9QB02;Q68FL6	Methionine--tRNA ligase, cytoplasmic	Mars
0.770806	0.981138	0.981565	1.03351	0.85371	1.03336	0.834493	1.11064	0.829742	1.31054	0.849051	1.02207	1.08284	1.19634	1.05367	0.898323	0.976049	1.38315	0.819139	1.28581	0.575336	1.0994	1.0157	0.973328	1.09363	1.04695	1.07698	0.58167	1.28497	0.484732	7	7	7	E9QJT5;P56376	Acylphosphatase;Acylphosphatase-1	Acyp1
0.865542	1.08274	0.561175	1.00758	0.721111	1.0145	0.384094	0.68687	0.576906	0.961367	0.768076	0.883688	0.814742	0.938514	0.867199	0.809448	0.88289	1.34458	0.601124	1.15486	0.680775	0.700802	0.814286	0.956572	0.764812	0.915391	0.811928	0.704959	1.38108	0.859797	12	11	11	E9QKE4;Q8BMG7	Rab3 GTPase-activating protein non-catalytic subunit	Rab3gap2
-1.39824	-0.0023065	NaN	0.170232	NaN	NaN	NaN	NaN	NaN	NaN	-2.35986	NaN	-2.24449	-0.18612	NaN	0.25044	2.11173	-0.987976	NaN	NaN	-1.01835	NaN	NaN	NaN	-1.32746	0.947028	-1.5033	-2.26694	NaN	0.135855	13	12	9	Q99NH0;E9QKG6;E9Q804	Ankyrin repeat domain-containing protein 17	Ankrd17
1.88774	2.68975	0.305521	2.10271	2.9179	1.92221	1.85001	3.27216	4.87802	3.23841	2.28455	2.15476	2.73572	2.04264	3.35222	1.4837	2.77349	2.04079	2.45728	2.22108	NaN	1.09656	2.22001	1.92895	2.77596	4.25432	2.39889	2.2027	2.27216	3.05974	24	24	21	O35927;E9QKH8	Catenin delta-2	Ctnnd2
0.528865	0.152436	0.343165	0.574562	0.232108	0.516801	0.674245	0.965869	0.388374	0.691453	0.252295	0.437252	0.359342	0.55737	0.361175	0.698787	0.274651	0.836089	0.290162	0.851391	0.174605	0.467374	0.373234	0.324618	0.575293	0.742652	0.73562	0.291786	0.812764	0.328181	8	7	6	E9QLZ9;Q03173;E9QKQ9;J3QNM3;E9QKR1	Protein enabled homolog	Enah
-0.301588	-0.202637	-0.685536	-0.16954	-0.576087	-0.236585	-0.273814	-0.0344974	-0.404685	0.09525	-0.542704	-0.156526	-0.164529	-0.0893626	-0.389236	-0.552771	-0.385928	-0.238175	-0.701416	-0.0306892	-0.509949	-0.395063	-0.437334	-0.988339	-0.203514	-0.229219	-0.291014	-0.754203	0.0392215	-0.216113	17	17	17	E9QKT1;O08759	Ubiquitin-protein ligase E3A	Ube3a
-0.944184	-0.835762	-0.85112	NaN	-0.802483	-0.569394	-0.788435	-0.724912	-0.972399	-0.521754	-0.922274	-0.941106	-0.511164	-0.6124	-0.759667	-0.641823	-0.823749	-0.560617	-0.538439	-0.411969	-0.907275	-0.998196	-1.00633	-0.892585	-0.697062	-0.542208	-0.831472	-1.03471	-0.301822	-0.701505	16	16	6	Q91YE6;E9QKZ2	Importin-9	Ipo9
0.354022	0.579275	0.221909	NaN	0.114863	0.585561	0.417078	0.679342	0.471089	0.834133	0.254479	0.294066	0.689986	0.468571	0.368458	0.402436	0.422868	0.707807	0.296793	0.955788	0.565503	0.0523863	0.513028	0.572737	0.756843	NaN	0.238391	-0.000721132	1.29935	0.37258	3	3	3	E9QL80;Q91YX5	Acyl-CoA:lysophosphatidylglycerol acyltransferase 1	Lpgat1
0.822044	NaN	1.3148	NaN	0.068332	-0.0137839	1.37038	1.21391	1.93727	NaN	2.23691	NaN	NaN	1.06848	-0.0201999	1.44997	0.703854	2.18311	-1.10239	0.335954	0.984988	0.733267	NaN	0.0646308	-0.0524158	1.44144	0.44283	-0.249749	-0.187261	0.0735451	7	7	7	Q8C7M3;E9QLH4;E9Q524	E3 ubiquitin-protein ligase TRIM9	Trim9
1.40488	1.8917	1.2577	1.1373	1.34586	1.83887	1.43835	1.73591	1.17124	1.63129	1.12806	1.87213	1.64273	1.56418	1.51466	1.6486	1.85993	1.91094	1.6708	2.04949	1.63913	2.21116	2.14957	1.61308	2.20716	1.82215	1.25639	1.06513	2.62611	1.2969	32	19	16	E9QLL2;Q8BZ98	Dynamin-3	Dnm3
1.7823	2.17951	2.04674	1.635	1.61507	2.2231	1.78041	1.28188	2.22129	1.26489	2.13993	1.42473	1.32757	1.55465	1.55385	1.16968	1.44336	2.1151	1.84612	1.53425	2.01508	1.63549	1.55521	1.66447	1.71213	1.75263	1.85147	1.19687	1.50619	2.31646	23	22	22	E9QM38;P55012	Solute carrier family 12 member 2	Slc12a2
-0.468427	-0.237319	-0.615134	-0.545771	NaN	-0.403813	NaN	-0.379288	-0.965101	0.214592	-0.509341	-0.585828	-0.0919366	-0.406101	-0.0344974	NaN	-0.652693	0.356107	-1.02198	-0.393197	NaN	NaN	-0.353098	-1.36614	-0.159371	-0.361768	-0.473319	-0.343806	0.588682	NaN	9	7	7	E9QM77;O70305;F6U2C2	Ataxin-2	Atxn2
1.11713	1.44855	1.28796	NaN	1.13037	1.17867	2.77063	1.09139	1.01602	1.47843	NaN	NaN	1.26642	1.34439	2.18036	1.1055	1.02037	1.71369	NaN	0.893062	0.639714	0.991771	1.06709	1.09342	1.44007	2.08804	1.63711	0.701342	1.44301	0.99611	10	10	9	E9QN63;Q9QWY8;H3BJY2;H3BL41;E9QMJ1;E9QMI7;H3BKE6;H3BKD4	Arf-GAP with SH3 domain, ANK repeat and PH domain-containing protein 1	Asap1
-1.63134	-1.34398	NaN	NaN	NaN	-1.46509	NaN	-1.59082	-1.51637	-1.38891	NaN	-1.68361	NaN	-1.58799	-1.27572	-1.42191	-1.95088	-1.21437	NaN	-1.93979	NaN	-0.9568	NaN	NaN	-1.54132	NaN	NaN	-1.73535	-1.22027	NaN	11	11	11	Q61464;E9QML5;E9QKZ7	Zinc finger protein 638	Znf638;Zfml
NaN	-1.93433	-1.54824	-2.19459	-1.34721	-1.86358	-2.39561	-2.95596	-2.09014	-2.57156	-2.82357	-1.85834	-1.04285	NaN	-2.50475	NaN	-2.80153	-3.01021	NaN	NaN	-2.06005	NaN	-2.23358	NaN	NaN	-2.98898	NaN	NaN	NaN	-1.15698	7	6	6	E9QMN5;Q8CHY6	Transcriptional repressor p66 alpha	Gatad2a
1.13296	NaN	1.48516	1.24032	1.17935	1.35339	0.463649	1.49431	1.1862	1.489	1.35023	1.33428	1.61998	1.37045	1.6865	1.22108	1.31065	1.70289	0.993896	1.38737	1.47009	1.21083	1.58662	NaN	1.5262	0.672979	1.46244	1.44808	1.86071	1.53742	15	7	6	E9QMP6;F6ZS70;Q05512;Q3T9A3;E9PYX3;E9Q9N6	Serine/threonine-protein kinase MARK2	Mark2
-1.10017	-1.0684	-1.05095	-1.11683	-1.34948	-1.22885	-0.633106	-0.900876	-1.06447	-0.928427	-0.998051	-1.15743	-0.773321	-0.905659	-1.34341	-1.09842	-0.878137	-1.3421	-1.14379	-0.892585	-1.13652	-0.968349	-0.818687	-1.32106	-1.43904	-1.64639	-1.25029	-0.880568	-0.55817	-1.2262	14	3	3	P57776;Q80T06;E9QN08;Q91VK2;D3YUQ9;D3YZT9;D3YY68;D3Z7N2	Elongation factor 1-delta	Eef1d
2.82705	2.46419	2.86082	3.14957	0.896308	2.95322	2.8328	2.9167	2.28933	2.86817	2.36483	3.08706	2.54793	2.64151	2.88833	1.55021	2.49997	3.16657	1.62362	2.40905	2.92928	2.74526	2.32554	2.86691	2.8969	2.64801	2.3259	2.61405	2.70003	3.05062	17	17	16	F8VPQ4;Q812A2;E9QN14	SLIT-ROBO Rho GTPase-activating protein 3	Srgap3
-1.77712	-2.1096	-2.79568	-2.59457	-3.15115	-1.88553	-2.48293	-1.73062	-1.32025	-2.20013	-2.53468	-2.68912	-0.827738	NaN	-2.27712	-2.64062	-1.50045	-2.82018	-3.72923	-2.25299	-2.9885	-2.55716	-2.4397	-2.39586	-2.279	-2.40969	-1.14124	-2.89371	-0.666211	-1.90462	15	15	1	E9QN31		Nop2
1.5075	2.37587	1.46953	3.10905	1.36997	1.47505	2.03647	2.11104	1.17635	1.72547	1.59645	1.59802	2.71321	1.93291	1.55614	1.74671	1.4463	1.89867	1.29538	2.43932	1.81614	1.79922	2.10178	1.50717	1.93661	2.03771	1.98662	1.09795	2.20816	1.81102	13	13	4	E9QN59;Q8C9D4;Q78GB8;Q80W82;Q3TQZ7;Q80W80;Q61831	Mitogen-activated protein kinase 10	Mapk10
1.72123	1.74788	1.49021	1.70877	1.47065	1.75292	1.44038	1.81939	1.53028	1.90007	1.57531	1.59314	1.79451	1.9099	1.71563	1.76297	1.63877	1.99666	1.61454	1.85831	1.62602	1.57064	1.70802	1.69106	1.93165	1.63635	1.58186	1.4089	1.93512	1.63814	162	162	2	E9QN87;Q9QXS1;E9QPE8;E9QK43;E9QQ00;E9QL05;E9PY96;E9QMZ5;E9QLJ5;E9QKX4;E9Q153	Plectin	Plec
NaN	0.423139	1.57368	0.0317101	NaN	0.351314	NaN	0.183392	0.199587	0.114644	0.137791	0.20083	-0.102457	NaN	NaN	NaN	1.06942	0.0873194	-0.040682	0	NaN	NaN	0.330429	NaN	0.350394	NaN	0.123733	NaN	1.34421	0.162719	3	3	3	E9QN99;Q8VCR7	Abhydrolase domain-containing protein 14B	Abhd14b
-1.28877	-1.14959	-1.3191	-1.12022	-1.37251	-1.26891	-1.11023	-1.16742	-1.40103	-1.1099	-1.39303	-1.23242	-1.06881	-1.08807	-1.33645	-1.13685	-1.02687	-0.90912	-1.39089	-0.797262	-1.44498	-1.057	-1.28357	-1.23401	-1.08161	-1.20964	-1.302	-1.38344	-0.742006	-1.21952	49	49	49	E9QNN1;O70133	ATP-dependent RNA helicase A	Dhx9
2.1449	3.58077	3.69292	2.3761	2.34681	3.47804	2.40377	3.4893	-0.306262	3.04489	3.20197	2.97687	3.15972	2.86554	3.69565	1.01619	2.40087	2.42593	1.74783	1.42938	NaN	2.81655	3.86277	1.7269	1.25102	3.65031	2.84747	3.20903	2.20516	3.14509	14	14	14	Q8CHG7;E9QNQ4	Rap guanine nucleotide exchange factor 2	Rapgef2
NaN	0.494881	-0.865523	0.178388	0.937713	4.0627	NaN	1.11807	5.16338	NaN	4.09335	3.55633	NaN	-0.440952	NaN	-1.25157	NaN	1.79551	4.12865	3.33764	-1.43733	-1.35417	NaN	1.95238	-0.987466	-1.67518	NaN	NaN	NaN	-0.734916	6	4	4	E9QP00;Q6PFR5	Transformer-2 protein homolog alpha	Tra2a
-0.934856	-0.826762	-1.38394	-0.972987	-1.23707	-1.17741	-1.05144	-0.993711	-1.5216	-0.893362	-1.19962	-0.882134	-1.18865	-0.725523	-1.25876	-1.17856	-1.32464	-0.821629	-1.19937	-0.902266	-1.2581	-1.17082	-1.37407	-0.841087	-1.17428	-1.27107	-1.19175	-1.06412	-0.677711	-1.27011	10	10	1	E9QP62;Q9D7B2		Lims1
1.12334	1.37834	0.982905	1.26798	1.01543	1.32175	1.14628	1.33206	1.26534	1.36531	1.05811	1.24667	1.31959	1.21113	1.27778	1.05077	1.18708	1.37819	1.06483	1.536	1.24807	1.13349	1.27397	1.15869	1.39817	1.2348	1.14245	0.995707	1.48197	1.17121	47	47	47	E9QPD7;G5E8R3;Q05920	Pyruvate carboxylase;Pyruvate carboxylase, mitochondrial	Pcx;Pc
-2.5217	-1.47389	-3.00936	NaN	-2.78986	-2.18736	-2.55873	-2.45696	-1.41614	-1.50914	-2.789	-1.18903	-2.82059	-1.85096	-2.25927	-1.83495	-1.6017	-2.46736	-2.56935	-1.14939	-1.28765	-2.73635	0.119401	-1.00856	-2.23548	-1.12194	-1.82648	-2.84988	-2.10929	-0.43328	14	14	11	E9QPI5;Q6A026	Sister chromatid cohesion protein PDS5 homolog A	Pds5a
2.80561	2.74846	2.22203	2.70962	2.33563	2.49916	2.58113	2.9273	2.54591	2.82001	2.3128	2.7729	2.66511	2.69984	2.52259	2.55004	2.61414	2.92917	2.43393	2.76307	2.63102	2.47185	2.63281	2.52292	2.71501	2.47113	2.82082	2.4274	2.85569	2.5481	9	9	9	E9QPX3;Q9CXZ1	NADH dehydrogenase [ubiquinone] iron-sulfur protein 4, mitochondrial	Ndufs4
-1.40376	NaN	NaN	NaN	NaN	-1.59292	0.443536	-1.34244	-1.46127	-1.37995	NaN	NaN	0.182721	-0.413052	-0.0977455	-0.302875	-0.834468	-1.1042	-0.865127	-0.904272	-1.34596	-0.470511	-1.90643	NaN	-0.319155	-1.07245	-1.57429	0.67738	-1.29631	-2.30804	5	5	4	Q70FJ1;E9QQ10	A-kinase anchor protein 9	Akap9
NaN	NaN	NaN	NaN	NaN	1.47959	NaN	1.43518	1.42981	NaN	1.66951	1.35137	NaN	1.5751	NaN	1.56427	1.1863	1.53211	1.32272	NaN	1.28434	1.07869	1.73889	1.78002	NaN	NaN	NaN	1.12406	NaN	1.24294	6	6	6	Q9Z2A0;F2Z3X6;Q3TRL2;F2Z3Z9;F2Z400	3-phosphoinositide-dependent protein kinase 1	Pdpk1
-1.50772	-1.36087	-1.78191	-1.3425	-1.71896	-1.30264	-1.57187	-1.16027	-1.4916	-1.17881	-1.56837	-1.43419	-1.22756	-1.2883	-1.48393	-1.54789	-1.41511	-1.13027	-1.44917	-1.00985	-1.46911	-1.32048	-1.48558	-1.46315	-1.16813	-1.4409	-1.41457	-1.71848	-0.857185	-1.45423	12	12	12	F2Z456;Q9DCN2;F2Z3V0	NADH-cytochrome b5 reductase 3;NADH-cytochrome b5 reductase 3 membrane-bound form;NADH-cytochrome b5 reductase 3 soluble form	Cyb5r3
1.57476	1.65622	1.75001	1.68483	1.45712	1.69031	2.04394	1.91915	1.60086	1.79076	1.34931	1.61728	1.87186	1.9221	1.70308	1.56995	1.62879	2.01689	2.15143	1.98216	1.6983	1.72218	1.6765	1.31079	1.79701	1.58563	1.49798	1.58083	1.81583	1.73288	15	1	1	F2Z471		Vdac1
NaN	0.48661	NaN	NaN	NaN	0.387355	0.187379	NaN	0.309574	NaN	-0.423309	NaN	0.447466	0.723777	NaN	0.335026	0.296332	1.13381	-0.890563	NaN	0.214441	NaN	NaN	NaN	NaN	0.387431	0.161024	NaN	NaN	0.106094	8	4	4	H3BLH0;F2Z4A9;Q6DIC0;H3BJK2;E9QAB8	Probable global transcription activator SNF2L2	Smarca2
0.898834	1.27024	0.865069	1.44509	1.28912	1.2489	0.991743	1.15972	1.00003	1.351	1.04761	1.34923	1.30333	1.34799	1.23957	0.914739	1.28866	1.44285	0.850845	1.18574	0.95548	1.01847	1.0953	1.33152	1.40061	1.13349	1.11529	0.975567	1.67314	0.962969	5	5	3	Q8VEH3;F6QKK2	ADP-ribosylation factor-like protein 8A	Arl8a
-1.52622	-1.7054	-2.0315	-1.91793	-1.657	-1.95136	-1.59684	-1.69372	-1.85902	-1.69497	-1.51919	-1.67555	-1.53884	-1.43685	-1.70907	-1.37485	-1.78102	-1.36334	-1.67636	-1.35817	-1.82236	-1.81832	-2.037	-1.84896	-1.30568	-1.39292	-1.60246	-1.82281	-1.288	-1.56949	8	8	8	P47915;F6QL70;W4VSN7;D3Z1N9;F6YH22;F6VZG1	60S ribosomal protein L29	Rpl29;Gm17669;Gm10709;Gm5218;Gm4889
2.66456	2.69255	2.74362	2.65317	2.57424	2.833	2.59771	3.14242	3.33049	3.96815	3.11841	0.884434	4.74968	2.68121	3.27035	2.54448	3.15972	3.40897	4.08502	2.77408	2.9502	2.83743	2.70519	4.11059	3.55161	3.18837	1.453	3.34762	3.4034	2.94942	26	26	20	Q9CS84;F6RHI8;E0CY11;E0CZA5;K3W4T7	Neurexin-1-alpha	Nrxn1
-1.35783	-1.5035	-1.52932	-1.49129	-1.66617	-1.48671	-1.76655	-1.52221	-1.71026	-1.32337	-1.743	-1.46775	-0.987248	-1.47374	-1.65801	-1.54947	-1.60602	-1.36843	-1.87019	-1.34159	-1.7287	-1.38444	-1.45244	-1.83261	-1.39649	-1.6035	-1.48867	-1.69189	-0.861797	-1.46373	21	21	7	Q9JIX8;F6RJ39;B8JJ91	Apoptotic chromatin condensation inducer in the nucleus	Acin1
2.14561	2.60112	2.20543	2.28849	2.54507	2.38361	2.20676	2.18567	2.3441	2.58294	2.02374	2.4924	2.51911	2.30386	2.30429	2.14541	2.22035	2.63882	2.00613	3.03623	2.0905	2.20045	1.97727	2.3812	2.31804	2.42771	2.4467	2.24345	2.83671	2.45522	15	15	15	Q9JJK2;F6RJV6	LanC-like protein 2	Lancl2
-1.01564	-1.27971	-1.3062	-0.883621	-1.35935	-0.904503	-1.42325	-0.397146	-1.07163	-1.18161	-0.67428	-1.24775	-0.542704	-1.22602	-1.09552	-1.38123	-1.6241	-0.452595	-1.46289	-0.953079	-1.67048	-1.58126	-0.77349	-1.3454	-1.28428	-1.33268	-1.38813	-1.49052	-0.314406	-1.14561	26	26	25	Q9JHR7;F6RPJ9	Insulin-degrading enzyme	Ide
5.24108	5.53109	5.37782	4.75026	5.28136	5.79034	5.37351	5.53242	5.28625	5.11064	5.1224	5.70155	5.96443	5.12557	5.27928	5.52423	6.12311	5.09045	5.46581	5.24556	5.24381	5.43328	5.09715	5.4416	5.01005	5.77493	4.80184	4.9572	4.58371	5.59241	23	23	0	F6RT34		Mbp
-1.48692	NaN	NaN	NaN	NaN	-1.40468	-1.1832	NaN	-1.30807	NaN	NaN	NaN	-0.67229	NaN	-1.21139	-1.71839	NaN	-1.3184	NaN	NaN	-0.95293	-1.46749	NaN	-1.73214	-1.30153	NaN	-1.87019	-1.66871	NaN	-0.431356	6	6	6	Q8N9S3;F6S1R2;A2AF81	Activator of 90 kDa heat shock protein ATPase homolog 2	Ahsa2
3.75557	2.91703	2.64214	3.31574	3.07826	3.26687	2.90228	3.29096	2.32981	2.80965	2.54658	2.95523	2.95971	2.84394	2.4852	4.06511	2.71577	2.81107	3.03446	2.96578	3.35423	2.80854	2.89475	3.21156	2.99954	2.67043	3.45002	3.06709	3.33751	2.79136	54	54	50	F6SEU4;J3QQ18	Ras GTPase-activating protein SynGAP	Syngap1
-1.52035	-1.52847	-1.71756	-1.41403	-1.60046	-1.28552	-1.29478	-1.35952	-1.7277	-1.33325	-1.73001	-1.61183	-1.28297	-1.12915	-1.70682	-1.61777	-1.49866	-1.21244	-1.65526	-1.15782	-1.65324	-1.13514	-1.38863	-0.63264	NaN	-1.46284	-1.53361	-1.62882	-1.14672	-1.38824	6	6	6	F6SLR4;Q9ER58	Testican-2	Spock2
-0.580917	-0.258459	-0.635615	-0.394734	-0.580821	-0.0485152	-0.349252	-0.285461	-0.554834	-0.0681893	-0.459432	-0.325271	-0.24732	-0.251083	-0.446574	-0.342555	-0.195726	-0.223052	-0.542704	0.079219	-0.41997	NaN	-0.121413	-0.367147	-0.27023	-0.200253	-0.469886	-0.578504	0.126376	-0.453755	4	4	4	F6TVX7;Q8BSF4;F7C386;E9PX91;D3YY63	Phosphatidylserine decarboxylase proenzyme;Phosphatidylserine decarboxylase alpha chain;Phosphatidylserine decarboxylase beta chain	C330019G07Rik;Pisd
-0.370164	-0.67247	-0.500598	-0.443501	-0.530071	-0.271904	-0.266157	-0.486457	-0.514097	-0.234624	-0.686344	0.124723	-0.219958	-0.179766	-0.604166	-0.432425	-0.488001	-0.100574	-0.393636	-0.246226	-0.53047	-0.165687	-0.35682	-0.783666	-0.215244	-0.346985	-0.488104	-0.791106	-0.00662128	-0.57056	4	4	4	Q9R0Q3;F6V6T4;Q8BPI2	Transmembrane emp24 domain-containing protein 2	Tmed2
0.349456	-1.34523	-0.0912598	0.52899	0.266455	0.185589	NaN	0.718165	-0.161952	0.545045	-0.122076	-1.38051	-0.106214	0.185294	0.0530446	NaN	0.0384509	0.557433	-0.495695	0.199852	0.0735906	-0.424707	NaN	0.324148	0.403427	0.199653	0.271757	NaN	0.0818275	NaN	5	5	5	F6X4N5;Q8BVI5;F7CJY7;B7ZCB8	Syntaxin-16	Stx16
-1.42142	-1.36732	-1.70951	-1.28096	-1.7236	-1.46822	-1.4899	-1.57318	-1.88198	-1.33891	-1.78593	-1.25369	-1.3672	-1.28191	-1.40392	-1.29696	-1.53247	-1.12697	-1.45133	-1.25223	-1.66844	-1.23701	-1.67667	-1.75403	-1.33314	-1.63868	-1.72748	-1.97431	-1.12022	-1.5814	16	16	16	F6YVP7;P62270;S4R1N6	40S ribosomal protein S18	Gm17352;Rps18
-1.28564	-1.00935	-1.24343	-1.09956	-1.13501	-1.16066	-1.14991	-0.966061	-1.26688	-0.868529	-1.38228	-1.08502	-0.91196	-1.01956	-1.23928	-1.0481	-1.09579	-0.866314	-1.12889	-0.755913	-1.13435	-1.15465	-1.13737	-1.17524	-0.953228	-0.855113	-1.04956	-1.44424	-0.668573	-1.18986	17	17	5	F6ZFU0		Eef1d
-2.02867	NaN	NaN	NaN	0.0270281	-1.09822	NaN	NaN	NaN	NaN	0.0136984	0.633121	NaN	NaN	NaN	NaN	-0.385044	-0.793438	-0.362891	NaN	NaN	-2.31725	NaN	NaN	-0.967464	-1.45375	-2.65182	0.389678	-1.14202	0.042754	3	3	3	F6ZGI7;Q9Z224	Molybdopterin synthase sulfur carrier subunit	Mocs2
0.786248	1.82828	NaN	NaN	NaN	NaN	NaN	NaN	1.47325	2.05703	1.43604	1.9333	NaN	1.86744	2.11247	1.65331	NaN	NaN	NaN	2.31847	NaN	NaN	NaN	1.71104	2.23196	1.65494	2.04091	NaN	2.05799	1.69525	6	6	6	F6ZHD8;Q9D6Y9;G3UW30	1,4-alpha-glucan-branching enzyme	Gbe1
NaN	2.90909	2.29761	NaN	3.21183	1.85491	4.16018	NaN	3.60862	2.9668	3.39537	NaN	2.42097	3.59182	3.2969	3.96736	2.80884	4.94453	3.38547	2.15521	3.01462	4.1333	3.88178	3.71537	3.68711	2.62611	2.54145	2.45696	NaN	NaN	21	1	0	F7A0B0		Mbp
0.85964	0.94828	NaN	NaN	NaN	NaN	NaN	NaN	0.749063	2.41258	NaN	NaN	1.17534	1.46873	NaN	3.77347	4.34502	0.901931	-0.736648	-0.315566	3.80277	NaN	1.14854	4.16618	2.81461	0.831332	NaN	NaN	NaN	0.8477	12	12	9	F7AA26;O54931;A2API8	A-kinase anchor protein 2	Gm20459;Akap2
2.66411	3.52852	2.6262	2.44481	3.39642	3.96653	1.67429	3.36262	2.07382	NaN	2.96974	3.29067	NaN	3.59374	2.49265	3.36048	3.38439	3.88658	2.49395	2.96703	NaN	3.04121	1.86166	4.08625	3.43345	3.33618	3.3656	2.01031	3.14522	3.44728	12	12	5	F7BX42;Q99J85	Neuronal pentraxin receptor	Nptxr
0.499117	0.645886	0.270017	0.640097	0.659905	0.418504	0.32072	0.801782	0.31224	0.805157	0.263006	0.531636	0.590376	0.664151	0.605157	0.456148	0.383115	0.923003	0.452254	0.701412	0.374954	0.119965	0.421438	0.488451	0.69605	0.683252	0.507603	0.292299	1.02744	0.635808	10	10	3	F7C846;D3Z3F4;P47802;D3YVW0;G3UXX9;G3XA75;G3UYJ5	Metaxin-1	Mtx1
-2.66553	NaN	-0.136191	NaN	NaN	NaN	NaN	-3.1645	NaN	NaN	NaN	-4.61824	1.41758	-3.35389	NaN	-5.3817	-2.17198	-1.18237	-2.56905	NaN	-0.033793	-1.80715	1.86003	NaN	-4.7078	NaN	-1.0536	-2.95244	-1.56081	-3.59932	4	4	4	Q9ESK9;F7CC56;F7CCJ3	RB1-inducible coiled-coil protein 1	Rb1cc1
2.45546	3.3557	1.74865	5.2413	4.04888	3.19231	3.48583	2.25161	2.38112	2.12853	2.41743	1.37849	0.995678	2.73928	3.19258	2.61467	1.97784	2.96477	3.53144	1.43753	1.29725	3.13365	2.13777	1.96533	1.8247	2.81736	0.921882	2.15104	2.28265	1.9233	7	7	7	F7CZ64;Q8VHW2	Voltage-dependent calcium channel gamma-8 subunit	Cacng8
1.62025	2.26368	1.33708	1.75872	1.52733	2.06371	1.42333	2.22358	1.39604	1.85888	1.88247	2.07382	1.64996	1.53508	1.85919	1.83465	1.68771	1.44356	1.35458	1.764	1.55237	1.54032	2.05805	1.97863	1.67365	1.61754	1.05053	1.58251	2.06401	1.91294	48	48	39	F8VPK5;P70336	Rho-associated protein kinase 2	Rock2
1.02956	1.67932	0.876069	0.814869	0.945527	1.36483	1.0267	1.30073	1.11207	1.69488	1.16822	1.38511	1.19562	1.00984	1.34348	0.939897	1.02148	1.09999	0.785452	1.85314	1.50968	0.773171	1.36405	1.24578	1.57945	1.32088	0.661479	1.03955	1.29233	1.52986	16	16	15	F8VPU2		Farp1
-0.51783	0.0464441	-0.471656	0.0368811	-0.298541	0.0163661	-0.255319	-0.0806576	-0.283922	-0.00417774	-0.312665	-0.111833	-0.0499095	0.0031919	-0.0458623	-0.242572	-0.305795	0.135681	-0.386921	0.0997109	-0.246955	-0.346418	-0.229834	-0.167487	-0.03492	-0.0292761	-0.240253	-0.263395	0.210863	-0.125783	22	22	21	F8VPX1;Q6A4J8;E9PXY8	Ubiquitin carboxyl-terminal hydrolase;Ubiquitin carboxyl-terminal hydrolase 7	Usp7
-1.0664	NaN	NaN	-0.755742	-0.835682	-0.422879	NaN	NaN	-0.862511	-0.536749	-0.863701	-0.435202	NaN	-0.0958569	NaN	0.000909158	-0.514905	0.0250743	-0.947105	0.125478	-0.534161	-0.715805	0.0421152	0.190602	-1.11829	-0.872868	-0.965175	NaN	-0.556307	-1.22534	10	10	9	F8VQ05		Fryl
NaN	NaN	NaN	1.11194	NaN	1.26053	NaN	1.31491	0.568687	0.551014	0.646089	1.24134	0.898807	1.75453	1.50931	NaN	1.02794	1.42279	0.649299	NaN	NaN	NaN	1.59083	NaN	0.474973	NaN	1.50504	1.00976	NaN	1.04931	4	4	1	F8VQ95;Q6Y685	Transforming acidic coiled-coil-containing protein 1	Tacc1
-1.46027	-1.28404	-1.50167	-1.45628	-0.776778	-1.34238	-1.56023	-1.51197	-1.48311	-1.04201	-0.995304	-1.62915	-1.29066	-1.46524	-1.33079	-1.10943	-1.6291	-1.2472	-1.3129	-1.20939	-1.48419	-1.37635	-0.967021	-1.42718	-1.55287	-1.36894	-1.32993	-1.33605	-1.13849	-1.31528	26	26	26	F8VQC1;E9Q740		Srp72
-0.465086	-0.374956	-0.692249	-0.315218	-0.684011	-0.302992	-0.284869	-0.257856	-0.578117	-0.175429	-0.762306	-0.515712	-0.267116	-0.279412	-0.478299	-0.39835	-0.339821	-0.149259	-0.761541	-0.0786098	-0.519844	-0.393526	-0.338339	-0.607673	-0.167743	-0.451541	-0.361432	-0.800413	-0.0839282	-0.323312	21	21	21	F8VQC7;Q61595	Kinectin	Ktn1
2.00457	1.59745	0.579491	1.20643	1.29761	1.07439	2.18988	1.23909	1.08238	0.912727	1.45198	1.10309	0.900422	1.68423	1.78265	1.805	1.19671	0.971629	0.840216	1.40484	1.04952	1.06797	1.3712	1.51858	0.821279	1.1171	1.77596	0.88742	1.75774	0.759136	13	13	10	F8VQE9;Q8VHH5	Arf-GAP with GTPase, ANK repeat and PH domain-containing protein 3	Agap3
NaN	NaN	2.29789	NaN	NaN	2.4445	3.53742	2.62593	2.95758	2.00121	NaN	2.63576	1.33315	2.37647	2.03907	2.74807	2.30557	1.62709	NaN	2.2192	NaN	2.3907	NaN	2.44073	2.15727	3.46808	2.276	1.65613	1.07464	2.39229	10	10	10	F8VQK3		Gucy1a2
1.80566	2.08792	2.02756	2.03174	1.76146	2.25691	1.5337	2.25767	2.22398	2.14823	2.05655	2.30201	1.73918	1.91959	1.92818	1.81883	1.92019	2.26812	1.91702	1.75818	1.95087	1.80088	2.37887	2.14548	2.18593	2.26791	1.71819	1.80118	1.95848	1.65603	29	12	12	F8WGT1;E9PV16;Q68FL4;F8WI65;H3BKT5	Adenosylhomocysteinase;Putative adenosylhomocysteinase 3	Ahcyl2
3.32216	3.26757	3.61492	3.1372	3.41336	3.22756	3.48966	2.94497	3.49057	3.43701	3.35103	3.29477	3.22864	2.95713	2.8863	2.94942	3.17085	3.32379	3.43531	3.10718	3.42829	2.79496	3.34315	3.73562	2.69965	3.47509	2.90433	3.19681	2.96365	3.34379	57	37	4	F8WHB1;Q9R0K7	Plasma membrane calcium-transporting ATPase 2	Atp2b2
-0.142087	0.0376657	-0.332049	0.0276749	-0.250113	-0.033652	0.289581	-0.0402613	-0.244156	0.220967	-0.227002	-0.0900404	0.0698303	0.108192	-0.0107799	-0.108759	-0.0805212	0.267809	-0.301822	0.164383	-0.287118	-0.0116388	-0.194087	-0.23217	0.148513	0.0231232	-0.0304066	-0.313362	0.395758	0.127447	34	34	34	Q61543;F8WHM5;F6RSH1	Golgi apparatus protein 1	Glg1
-2.00191	-2.03594	-1.5864	NaN	-1.90412	-2.19673	NaN	-0.658097	-2.12882	-1.89891	-1.15769	0.190256	-1.44541	-1.93768	-1.24647	-2.08814	-1.97372	-1.26478	-1.42283	-0.951513	0.856058	-1.86112	-0.943734	-1.85216	-1.58876	-1.31702	-1.31725	NaN	-1.84274	-1.9957	14	11	11	F8WHU5;Q4VA53	Sister chromatid cohesion protein PDS5 homolog B	Pds5b
2.74449	2.53608	2.76268	2.4802	2.51153	2.67586	2.36446	2.37505	2.80058	2.53299	2.7313	3.27146	3.5593	2.98519	2.27481	2.97132	1.53608	3.09431	2.90347	3.04919	2.91811	3.04847	1.88247	2.71397	2.79556	2.26597	2.35306	2.72204	3.89389	3.09776	16	16	13	F8WHW6;O70161	Phosphatidylinositol 4-phosphate 5-kinase type-1 gamma	Pip5k1c
-1.65035	-1.42632	-1.90138	-1.34976	-1.6872	-1.49211	-1.55724	-1.45033	-1.79261	-1.42336	-1.82879	-1.46315	-1.30024	-1.36014	-1.68531	-1.24178	-1.63129	-1.56535	-1.61433	-1.28001	-1.61875	-1.62401	-1.53102	-1.33651	-1.25217	-1.57347	-1.52832	-1.79573	-1.12532	-1.60317	15	15	15	Q8K019;F8WI22	Bcl-2-associated transcription factor 1	Bclaf1
-0.757791	-0.829363	-1.02176	-0.687867	-0.888071	-0.837297	-0.533663	-0.621337	-1.1036	-0.33308	-0.876487	-0.439038	-0.564915	-0.540821	-0.86259	-0.701682	-0.647545	-0.300885	-0.719928	-0.207893	-0.865365	-0.802896	-0.54587	-0.745366	-0.331591	-0.666757	-0.750606	-1.02368	-0.24062	-0.77349	3	3	3	P61211;F8WIB1	ADP-ribosylation factor-like protein 1	Arl1
-1.11783	-1.0633	-1.34056	-1.1551	-1.21735	-1.03794	-1.23168	-1.07252	-1.26652	-0.970486	-1.27989	-0.992478	-1.05686	-1.08018	-1.19944	-1.16305	-1.123	-0.980537	-1.18339	-1.01906	-1.44244	-1.17715	-1.18542	-1.2433	-1.05922	-1.24957	-1.19736	-1.4049	-0.813935	-1.24123	43	43	43	P14824;F8WIT2	Annexin A6;Annexin	Anxa6
0.830229	1.69082	1.06004	1.23372	0.90598	1.18288	1.54992	1.61706	NaN	1.58109	0.991054	NaN	1.75399	1.7269	NaN	NaN	NaN	NaN	1.02397	1.98097	NaN	NaN	NaN	1.31459	1.51395	1.29127	NaN	0.978208	NaN	1.47069	2	2	2	F8WIU1;Q9D1K7;H7BXB9	UPF0687 protein C20orf27 homolog	1700037H04Rik
-1.18549	-1.26225	-1.67609	-1.28333	-1.55689	-1.24086	-1.31574	-1.19667	-1.43936	-1.04474	-1.36222	-1.00734	-1.05429	-1.35502	-1.40272	-1.36519	-1.20214	-1.05991	-1.25707	-0.858061	-1.81151	-0.921132	-1.51546	-1.59837	-1.03893	-1.2181	-1.12592	-1.72727	-0.820812	-1.70673	9	5	2	Q6GSS7;Q64523;F8WIX8	Histone H2A type 2-A;Histone H2A type 2-C;Histone H2A	Hist2h2aa1;Hist2h2ac;Hist1h2al
-1.58005	-1.21462	-1.61833	-1.64275	-1.99317	-1.65553	-1.76647	-1.66116	-1.58813	-1.38676	-1.82672	-1.44737	-1.29684	-1.54528	-1.48656	-0.908582	-1.70102	-1.08672	-1.52191	-1.34852	-1.71242	-1.5475	-1.73149	-1.2552	-1.87366	-1.2042	-1.81471	-1.84683	-1.32757	-1.74451	11	11	11	P62245;F8WJ41;D3YVB4;D3Z712	40S ribosomal protein S15a	Rps15a
-1.42546	-1.21313	-1.87488	-1.33537	-1.62985	-1.13744	-1.12988	-1.26748	-1.47882	-1.1398	-1.48759	-1.4479	-1.1167	-1.39775	-1.45133	-1.40147	-1.42223	-0.916935	-1.46121	-0.823179	-1.67437	-1.22008	-1.34125	-1.44631	-0.791106	-1.16182	-1.39331	-1.66676	-0.853756	-1.39232	9	9	7	P62996;F8WJG3	Transformer-2 protein homolog beta	Tra2b
-0.0329472	-0.103531	NaN	-0.703455	-0.395831	-0.457332	-0.0677763	0.350596	-0.753177	-0.0533895	-0.581978	NaN	-0.0380147	-0.431676	-0.246347	-0.340277	NaN	-0.0935602	-0.396817	NaN	NaN	-0.288063	0.0400223	-0.646347	-0.172103	-0.481092	-0.130667	-0.32435	-0.0578315	-0.435842	4	4	4	Q8R3Q6;F8WJI3;E9Q4B5	Coiled-coil domain-containing protein 58	Ccdc58
2.44882	2.70313	2.37146	2.47065	2.3904	2.67567	2.36075	2.72499	2.44089	2.67346	2.29188	2.71615	2.67374	2.71492	2.56944	2.64458	2.44246	2.69273	2.44473	2.80844	2.39274	2.55529	2.5187	2.58996	2.51804	2.32597	2.47489	2.34066	2.83846	2.49728	54	54	49	P17710;G3UVV4	Hexokinase-1	Hk1
0.0692854	0.4345	NaN	NaN	NaN	0.25281	NaN	-0.176706	-0.0881416	-0.57124	-0.434562	0.63554	NaN	0.00662279	NaN	NaN	NaN	0.836707	0.0626857	NaN	0.210713	0.81089	NaN	0.236911	NaN	-0.263756	-0.0949116	NaN	-0.112767	NaN	2	2	2	G3UW70;Q9D1L9	Hepatitis B virus X-interacting protein homolog	Hbxip
-0.27608	0.0893134	-0.424922	-0.1137	-0.268195	-0.0472592	-0.139339	0.138076	-0.246226	0.0606832	-0.410558	-0.0214797	0.115738	-0.10809	-0.116098	-0.135404	-0.158983	0.0592093	-0.252658	0.233922	-0.439357	-0.237564	-0.131721	-0.103934	-0.0297002	-0.188274	-0.264597	-0.351967	0.191475	-0.0732718	23	22	1	G3UWA6		Slc3a2
-0.700262	-1.22416	-1.76128	-1.61584	-1.01806	-2.02719	-0.751378	-0.843019	-1.58794	-1.45754	-1.24902	-1.06537	-0.873183	-0.948302	-1.82818	-1.06267	-1.52787	-2.17734	-1.7151	-1.50259	-1.27161	-0.490159	-0.937947	-0.922122	-1.20714	-1.37022	-1.8043	-1.43531	-0.809826	-0.925772	13	7	7	G3UXA6;G8JL74;Q8BHD7;G3UZ01	Polypyrimidine tract-binding protein 3	Rod1;Ptbp3
0.213069	0.511794	0.295571	0.85298	0.200415	0.710307	0.381968	0.575551	0.301373	0.627627	0.394259	0.504202	0.6647	0.488734	0.432903	0.322722	0.359083	0.499259	0.422056	0.617277	0.44908	0.247183	0.379545	0.316384	0.480679	0.421515	0.330701	0.261863	0.668409	0.543026	5	5	5	P67871;G3UXG7;G3UZJ5;G3UZX4;G3UXU2;G3UZA4	Casein kinase II subunit beta	Csnk2b
-0.694747	-0.51248	-0.818196	-0.504366	-0.75745	-0.506805	-0.710702	-0.358171	-0.922045	-0.42664	-0.748118	-0.570949	-0.594549	-0.627607	-0.668482	-0.656817	-0.787934	-0.550014	-0.673195	-0.489646	-0.784169	-0.634036	-0.51662	-0.748204	-0.597031	-0.636543	-0.492212	-0.791439	-0.21176	-0.706818	15	15	4	G3UXL2;Q9D7G0	Ribose-phosphate pyrophosphokinase;Ribose-phosphate pyrophosphokinase 1	Prps1l3;Prps1
-0.723428	-0.691802	-1.0054	-0.648926	-0.919226	-0.67428	-0.625364	-0.583808	-0.882369	-0.454913	-1.07827	-0.569005	-0.679604	-0.649018	-0.815821	-0.730401	-0.677801	-0.345283	-0.671293	-0.266517	-0.685716	-0.661932	-0.907429	-0.898015	-0.561888	-0.701682	-0.547647	-0.791606	-0.294312	-0.551098	11	11	8	P56959;Q8CFQ9;G3UXT7	RNA-binding protein FUS	Fus
0.200316	0.364682	0.109405	0.321531	0.106141	0.248965	0.0947108	0.393349	0.0457888	0.40591	-0.0182068	0.274861	0.197931	0.225717	0.219236	0.126864	0.0218336	0.425191	0.138235	0.400168	0.0823925	0.00494239	0.224604	0.147937	0.280633	0.0833399	0.157802	-0.00992037	0.462714	0.143229	18	18	18	G3UXW9;Q3MIA8;Q99LD4;B1ATU4	COP9 signalosome complex subunit 1	Gps1
0.672198	0.868174	0.406063	0.652244	0.415615	0.700802	0.659244	0.967307	0.581929	0.914331	0.496041	0.705829	0.554633	0.723944	0.704559	0.556096	0.612748	0.92098	0.520563	0.857809	0.441615	0.522986	0.780736	0.668111	0.828409	0.708656	0.543509	0.369036	1.18836	0.559431	13	13	13	Q91XH5;G3UXX3;Q64105	Sepiapterin reductase	Spr
-1.13225	-1.19692	-1.41889	-1.29613	-1.51934	-1.37462	-1.30754	-0.977536	-1.35766	-1.03471	-1.66439	-1.30673	-1.18365	-1.40441	-1.41414	-1.37612	-1.14997	-1.0857	-1.47794	-1.07916	-1.21543	-1.53182	-1.14913	-1.3544	-1.4042	-1.14261	-1.33411	-1.6712	-0.901572	-1.10427	8	7	7	P97371;G3UXZ5;G3X9K9;G3UXY0	Proteasome activator complex subunit 1	Psme1
-1.54997	-1.25048	-1.37979	-1.31892	-1.6884	-1.3905	-1.56677	-1.14502	-1.35106	-1.37918	-1.53759	-0.895225	-1.39116	-1.32677	-1.34568	-1.24379	-1.23045	-0.959548	-1.34818	-0.838508	-1.90839	-1.40229	-1.54122	-1.60725	-1.38687	-1.33959	-1.52622	-1.69755	-0.776694	-0.814755	6	6	6	G3UY42;Q8CCS6;D3Z5F7;G3UWS5;D3Z055;D3YUB9	Polyadenylate-binding protein 2	Pabpn1;Gm20521
-1.432	-1.27638	-1.50934	-0.652326	-1.39868	-1.45333	-1.32998	-1.34953	-1.64598	-0.974603	-1.71207	-1.63036	-1.1839	-1.15989	-1.22144	-1.39561	-1.35445	-1.21909	-1.62452	-0.953153	-0.837378	-1.34953	-1.40708	-1.48352	-0.903887	-1.40567	-1.58885	-1.53087	-0.699552	-0.549521	25	25	23	Q9ESZ8;Q3UHU8;G3UYD0	General transcription factor II-I	Gtf2i
NaN	NaN	NaN	-0.874915	-1.33319	NaN	-0.924252	-0.620587	-0.66712	-0.772139	-0.875151	NaN	NaN	NaN	NaN	-0.163241	-0.960882	NaN	NaN	-0.246469	NaN	NaN	NaN	-1.2661	-0.621993	-1.05707	NaN	-1.15995	NaN	-0.680414	3	3	3	Q99KN2;G3UYR5;G3UYN9	Probable cytosolic iron-sulfur protein assembly protein CIAO1	Ciao1
2.10582	2.27642	1.5522	1.74173	0.666805	2.13283	2.94142	1.91637	1.76704	2.42399	1.11101	2.15907	2.42973	2.09906	2.2614	0.497527	2.03133	0.909689	1.38383	1.02239	2.3731	0.345766	2.23752	2.26451	2.42476	2.30736	1.11435	2.0832	2.72328	2.18095	16	16	16	O08917;G3UYU4	Flotillin-1	Flot1
-2.57514	-2.58205	-2.25957	-3.27815	-3.07077	-3.24847	NaN	-2.92075	-2.38488	-2.85156	-2.73589	-3.38004	-1.96488	NaN	NaN	NaN	-2.68585	NaN	-1.59603	NaN	-2.37423	-3.65168	-2.58188	-3.41886	NaN	NaN	NaN	-2.87432	-3.60098	-2.48514	5	5	1	Q9D4Y3;V9GXL3;G3UYY0;A2AWL9;A2ANE0;V9GXB9		Rhox2;Rhox2a;Rhox2c;Rhox2f
0.082133	0.284528	0.389357	0.384885	-0.0831112	0.0537632	0.0150534	0.429848	-0.0894982	0.265466	0.190849	0.476077	0.296261	-0.0769695	0.434539	0.411733	0.0514888	0.616879	-0.220206	0.733148	-0.159112	0.0748361	-0.0278618	0.00501489	0.0920019	-0.139076	0.448548	0.231244	0.671531	0.487581	7	7	7	Q9DB73;G3UZG6	NADH-cytochrome b5 reductase 1	Cyb5r1
-0.802152	-0.566572	-0.850719	-0.783163	-0.526069	-0.862432	-0.691266	-0.623024	-0.819913	-0.649753	-1.05686	-0.631617	-0.746399	-0.60862	-0.89755	-0.693677	-0.877901	-0.434134	-0.809497	-0.49375	-0.889551	-0.91311	-0.853517	-0.789604	-0.381726	-0.751549	-0.686702	-1.00065	-0.371503	-0.738379	18	12	0	G3UZI2;G3UXJ6		Syncrip
0.732788	0.88273	0.454585	0.502771	0.40013	NaN	NaN	0.846636	NaN	0.709812	0.717287	0.744608	NaN	-0.189414	0.644758	NaN	NaN	NaN	0.606826	0.701811	0.569351	NaN	NaN	NaN	0.501279	0.345015	NaN	0.944943	NaN	0.57145	18	1	1	G3UZJ2	Microtubule-associated protein	Mtap2
4.0027	3.37683	3.50589	4.93117	3.8667	4.04385	3.73679	3.26216	4.31098	3.85575	4.14599	4.58592	3.52301	3.96108	3.95496	4.13016	3.86788	3.04656	5.03339	3.2223	3.16256	2.56345	3.09875	3.06058	4.23803	3.78643	3.49036	3.87987	3.69378	4.45539	16	16	16	G3UZM4;Q8BLQ9	Cell adhesion molecule 2	Cadm2
-0.0762853	NaN	NaN	0.0334662	-0.234379	0.0417439	NaN	0.678949	0.0537332	NaN	NaN	0.130097	0.0959747	0.375347	NaN	NaN	NaN	NaN	NaN	NaN	0.126959	NaN	0.266663	-0.516923	0.75616	0.253756	NaN	-0.383607	NaN	0.198411	5	5	5	Q9Z2C9;G3V027;I6L9A6;G3UYB7	Myotubularin-related protein 7	Mtmr7
1.19727	1.12718	1.06248	1.32316	1.03466	1.54044	1.36257	1.31315	1.12888	1.38112	0.977497	1.03901	1.47337	1.23443	0.919888	1.2131	1.04073	1.39992	1.14111	1.25505	0.71111	1.21273	1.39119	0.9281	1.48435	1.13191	1.17527	0.957104	1.44289	1.11469	12	12	12	G3X8R0;Q60870	Receptor expression-enhancing protein 5	Reep5
-0.460585	-2.13603	NaN	-1.70761	-1.39457	NaN	-2.47848	NaN	NaN	-2.06036	-2.34426	NaN	NaN	-2.39168	-2.23472	-2.18488	-1.86505	NaN	-1.69497	NaN	NaN	NaN	NaN	NaN	-1.75642	-1.64879	NaN	-2.18183	NaN	-2.27343	9	9	9	G3X8T2;H3BIW0;Q0P678	Zinc finger CCCH domain-containing protein 18	Zc3h18
-1.0125	-0.81295	-0.865048	-1.04914	-1.0077	-0.648833	-0.849679	-0.593115	-1.15808	-0.606442	-1.2383	-0.386038	-0.580531	-0.62938	-1.14731	-1.16073	-1.04411	-0.73014	-0.987175	-0.666666	-0.957692	-0.854475	-0.936968	-0.97284	-0.902035	-0.645794	-0.984626	-1.00583	-0.62966	-1.04572	7	7	7	G3X8T3;P16675	Lysosomal protective protein;Lysosomal protective protein 32 kDa chain;Lysosomal protective protein 20 kDa chain	Ctsa
NaN	NaN	-1.12459	NaN	-0.837701	-0.792939	NaN	-1.13396	NaN	NaN	-0.702924	-1.08475	-0.722466	-0.144568	-0.871134	-0.886043	NaN	-0.355693	-1.5375	-0.909888	NaN	-0.992406	NaN	NaN	-0.661476	-1.00382	-1.4452	-1.25363	-0.178874	NaN	7	7	7	Q8BGZ4;G3X8W7	Cell division cycle protein 23 homolog	Cdc23
-1.04356	-0.880803	-1.2275	-0.799833	-0.841007	-0.961401	-0.859572	-0.667847	-1.21791	-0.848237	-1.08298	-0.903347	-1.04642	-0.733788	-1.057	-0.943059	-1.06743	-0.750521	-1.12961	-0.654619	-1.06212	-1.17473	-0.871134	-0.86378	-0.691087	-1.14796	-0.955164	-0.997762	-0.413811	-1.01142	21	21	20	G3X8Y3;Q80UM3	N-alpha-acetyltransferase 15, NatA auxiliary subunit	Naa15
-0.174151	1.3506	0.608848	0.58866	0.748626	0.873661	0.943555	-0.60966	0.551776	-1.01014	0.938763	2.88928e-05	0.076752	0.706912	-0.639232	0.933215	0.845961	1.12677	0.460112	-1.12426	0.727212	0.12009	0.961845	0.838512	-0.495388	-1.66271	0.777171	0.88188	0.627895	0.107974	8	8	7	G3X915;Q9D7V2	LysM and putative peptidoglycan-binding domain-containing protein 2	Lysmd2
0.44841	0.5716	0.170767	0.517565	0.396935	0.412693	NaN	0.781975	0.121816	0.737567	0.327367	0.269616	-0.439889	0.266004	0.446286	0.520956	NaN	0.547636	0.0242378	1.39373	NaN	-0.451119	0.346353	NaN	0.61277	0.355221	0.186098	0.633166	1.12199	0.479291	6	6	6	G3X920;Q9DBR3	Armadillo repeat-containing protein 8	Armc8
-0.806778	-0.49057	-0.60985	-0.356369	-0.919531	-0.71642	-0.486251	-0.495388	-0.928655	-0.232047	-0.713168	-0.459537	-0.667847	-0.494057	-0.796847	-0.602077	0.248279	-0.397913	-0.493135	-0.0695647	-0.736648	-0.963992	-0.645886	-0.884715	-0.411101	-0.87342	-0.756767	-0.640251	-0.0511633	-0.609282	13	13	13	G3X928;Q6NZC7	SEC23-interacting protein	Sec23ip
-2.03101	-2.08437	-1.80058	-1.80401	-1.96118	-1.91073	-1.8724	-2.3776	-2.01432	-1.98663	-2.49093	-2.2509	-2.12453	-2.44758	-2.24083	-1.84896	-1.7039	-2.45956	-2.68495	-1.81971	-1.92315	-1.83956	-2.52286	-2.33437	-2.23211	-2.51465	-2.10876	-2.01917	-2.19301	-1.87684	28	28	28	G3X956;Q920B9	FACT complex subunit SPT16	Supt16h
NaN	-2.74319	-1.76192	-0.744936	-1.4105	-2.77535	NaN	-3.7392	-2.78084	NaN	-3.16861	-3.29848	NaN	NaN	NaN	-1.31394	-2.65008	-3.1148	-4.52644	NaN	-3.55974	-2.76031	NaN	NaN	NaN	NaN	NaN	NaN	NaN	-1.8853	12	12	12	G3X963;Q8CDM1	ATPase family AAA domain-containing protein 2	Atad2
-0.0528332	0.49712	0.184097	0.54038	0.0525808	0.432766	0.632651	0.644059	0.143676	0.924098	0.156997	0.564734	0.424746	0.809828	0.323083	0.179694	0.523961	0.718711	0.239788	0.99381	0.267358	0.501769	0.52253	0.427557	0.695045	0.494007	0.339418	0.479955	0.793432	0.531114	12	12	12	G3X972		Sec24c
-0.295723	NaN	-0.480989	-0.406537	NaN	0.0466826	-0.390227	0.0496063	NaN	-0.360196	-0.303225	NaN	-0.00690829	-0.0799754	-0.0507454	-0.468114	-0.229711	-0.00173015	-0.712112	0.148337	NaN	-0.818687	NaN	-0.557876	-0.067088	0.0757024	-0.465818	NaN	-0.095587	NaN	3	3	3	G3X9A7;Q8BLJ3	PI-PLC X domain-containing protein 3	Plcxd3
-2.23995	-2.62249	NaN	-1.91215	-1.70478	-2.51894	-1.89674	-1.1462	-2.65796	-2.85573	-2.51288	-2.01849	-2.77484	-2.70197	-2.62611	-3.17975	-2.7564	-1.65769	-1.68854	-2.93614	-2.78854	-1.19333	-2.84203	-3.03346	-2.73131	-1.13007	-3.46258	-2.63362	-1.08597	-2.31968	14	14	14	G3X9B1		Heatr1
1.53835	1.52546	1.54549	1.6258	1.24674	1.47682	1.99948	1.97132	1.24718	1.49411	1.95054	1.52587	1.44902	1.74067	1.4992	1.86234	1.81675	1.94098	1.40687	1.77641	1.32872	1.36231	1.70538	1.54738	1.6736	1.75789	1.56431	1.64417	2.42446	2.01975	20	20	15	G3X9G2;Q9JM52;Q5SXG3;Q5SXG1;F7AMS7	Misshapen-like kinase 1	Mink1
0.264201	0.86074	-0.129745	0.0833552	-0.0831112	-0.152508	-0.310805	0.206362	-0.403486	0.590962	-0.22367	2.7313	0.0108755	1.33326	1.5292	1.78235	-0.111833	0.192694	0.813728	0.520976	1.56435	0.869992	-0.220701	-0.253868	0.227067	-0.168129	0.878772	-0.130799	0.252656	-0.0950467	26	11	11	G3X9G4;Q3TCR7;F8WIV5;P39054;Q3T9X3;G3UZZ3	Dynamin-2	Dnm2
1.35494	1.38987	0.989965	1.44812	1.4032	1.35982	1.37426	1.87944	1.23494	1.34714	1.41469	1.57919	1.18705	1.2893	1.70298	1.30401	1.46626	1.49761	0.93093	1.2624	1.84986	0.689497	1.44501	1.46307	1.51169	1.27956	1.30166	1.26361	1.85329	1.21494	17	17	17	G3X9H5;P42859	Huntingtin	Htt
3.13657	2.38398	4.02886	NaN	3.60212	2.9916	3.46509	3.52588	2.82419	3.67514	3.46217	3.05146	3.54699	4.02132	2.88342	3.67623	3.20623	3.21076	2.48342	1.36108	2.53717	2.38873	NaN	3.68284	2.2051	2.73092	2.75147	3.72059	3.36775	2.49338	10	10	9	G3X9J1;G5E8Y0;P70414;Q68FL0	Sodium/calcium exchanger 1	Slc8a1
0.61116	1.09878	0.989278	1.05445	0.7729	0.939316	1.24223	1.37497	1.01199	1.74613	0.67337	1.14743	0.841818	1.36093	1.22405	0.932581	1.30982	1.36606	1.01537	1.59157	1.32355	0.926152	1.24592	1.41139	1.50095	1.36145	1.17306	0.848921	1.51643	1.14188	13	13	13	G3X9J4;Q148V7;E9QM90	LisH domain and HEAT repeat-containing protein KIAA1468	2310035C23Rik;Kiaa1468
1.16136	1.18656	0.986788	1.1202	0.888141	1.21026	0.932829	1.1654	0.956068	1.31058	0.988075	1.01467	1.24831	1.12866	1.15232	1.24492	0.974319	1.35027	0.902875	1.35292	0.989278	1.06891	1.05739	1.05877	1.04567	1.00764	0.849622	0.794758	1.47883	0.989048	13	13	13	Q9DCX2;G3X9L6;B1ASE2	ATP synthase subunit d, mitochondrial	Atp5h;Gm10250
-0.56472	-0.446574	-0.0790197	NaN	-0.811389	-0.803475	-0.365581	-0.38659	-0.630685	-0.572211	-0.279887	-0.669934	0.282562	-0.508429	-0.385597	-0.431997	-0.538737	-0.816559	-0.433921	-0.304861	NaN	-0.599889	-0.27739	NaN	-0.411752	0.0378583	-0.658371	-0.524264	-0.288299	-0.103531	6	6	6	G3X9M0;Q9ER88;G3UWZ6;G3UWM7;G3UZC0;G3UWJ4;G3UWR5	28S ribosomal protein S29, mitochondrial	Dap3
-0.868529	-0.963104	-2.02765	-1.33908	-1.74636	-1.42358	-1.7934	-0.905043	-0.845671	-1.5429	-1.09633	-0.939828	-1.65274	-2.10943	-1.56399	-1.99353	-1.25163	-0.647821	-1.69849	-0.900104	-2.18511	-2.00317	-1.16556	-1.57551	-0.941782	-0.657732	-1.91564	-2.08648	-1.10487	-0.948152	8	8	2	G3X9Q0;Q9JKP5	Muscleblind-like protein 1	Mbnl1
2.47987	4.41599	4.2644	3.69283	4.53865	4.10167	3.79995	3.32496	3.53737	2.85048	3.4856	4.02679	2.05367	2.12501	1.76552	2.15066	2.64539	3.14548	3.21023	3.25154	2.28195	2.55538	3.82787	2.38368	1.92785	2.87705	3.18731	4.00611	1.2043	1.75438	19	19	17	G3X9V4;Q01097	Glutamate [NMDA] receptor subunit epsilon-2	Grin2b
-1.50985	-1.46226	-1.67319	-1.45006	-1.62387	-1.51147	-1.59154	-1.37407	-1.61485	-1.30906	-1.62649	-1.33205	-1.24349	-1.39671	-1.60966	-1.42029	-1.46011	-1.32048	-1.5209	-1.21791	-1.79398	-1.27101	-1.58188	-1.54671	-1.50477	-1.49968	-1.54295	-1.6927	-1.16517	-1.48707	46	46	45	Q8VEK3;G3XA10	Heterogeneous nuclear ribonucleoprotein U	Hnrnpu
1.98542	2.64187	2.1055	2.76239	0.341336	1.78096	1.72829	2.18462	1.97205	2.48649	1.47614	1.31894	2.74371	2.87684	2.86807	1.51957	1.78314	2.48439	1.60946	0.77967	3.23419	2.99746	2.67098	2.01788	3.10185	1.53408	2.29286	1.29166	2.93633	4.256	9	9	9	G3XA53;Q63912	Oligodendrocyte-myelin glycoprotein	Omg
NaN	2.75623	1.86502	NaN	1.9422	2.17586	2.62602	2.7229	2.00202	2.02151	1.88273	2.55724	2.087	2.34103	2.43987	2.69797	2.0037	2.26944	2.17247	2.90174	2.38715	2.24086	NaN	2.13575	2.3876	2.08816	2.41058	2.41719	2.39775	2.23243	1	1	1	G5E814;Q9D8B4	NADH dehydrogenase [ubiquinone] 1 alpha subcomplex subunit 11	Ndufa11
3.00868	3.33153	3.01648	3.11541	3.0785	3.27327	3.0517	2.81269	3.10494	2.94631	2.84073	3.21961	3.13758	3.28321	2.9381	3.46923	2.88769	3.26479	3.0308	3.22648	2.98325	3.04145	3.06263	3.10954	3.13138	2.87218	2.95848	2.8196	3.08583	2.97835	57	57	30	G5E829		Atp2b1
1.10752	0.780265	0.659882	0.978606	1.01272	1.31714	1.2568	1.25188	1.04895	1.64656	0.712599	0.940672	1.43405	NaN	0.672175	0.930105	0.527554	1.22159	0.812308	1.64891	0.774972	0.969113	1.17733	0.999135	1.16624	0.891884	0.77633	1.08109	1.73692	0.989736	5	5	5	P56395;G5E850	Cytochrome b5	Cyb5a;Cyb5
-1.29449	-1.26249	-1.63784	-1.30842	-1.77993	-1.43829	-1.44042	-1.1705	-1.73942	-1.31615	-1.77674	-1.72517	-1.38211	-1.31736	-1.67532	-1.52872	-1.60602	-1.11683	-1.66316	-1.07861	-1.40909	-1.49247	-1.29913	-1.58101	-1.07307	-1.50029	-1.31505	-1.70633	-1.07011	-1.41056	27	27	27	G5E866;Q99NB9	Splicing factor 3B subunit 1	Sf3b1
NaN	-1.12598	-0.883308	-0.463099	-0.834468	-0.82725	NaN	-1.22243	0.194113	-0.395063	NaN	NaN	NaN	NaN	-1.092	NaN	-0.43776	0.0627009	-0.870266	NaN	NaN	NaN	NaN	-0.949871	NaN	0.395549	1.65735	-0.536849	NaN	0.282351	11	11	11	G5E870		Trip12
2.7152	3.46415	3.12457	2.73649	2.85298	2.09511	2.21116	3.78426	2.61892	3.09136	3.06891	4.11729	2.50447	3.17827	1.53981	1.68483	2.95534	2.28181	1.77369	2.13663	2.55224	2.35986	3.5035	3.3734	2.68539	2.89368	2.22115	1.73456	1.74821	3.70155	19	19	11	O88643;G5E884	Serine/threonine-protein kinase PAK 1	Pak1
-1.31806	0.330102	0.30561	0.416423	-0.119024	0.586796	-0.184598	0.392383	0.189072	0.471469	0.440616	0.362714	0.350155	0.39627	0.143118	-0.0890913	0.693458	0.604959	-0.24184	0.23686	-0.788686	0.365388	-1.02112	0.103442	-0.21014	0.495268	0.0872736	-0.260387	0.663488	-0.328607	8	8	2	G5E895;D3Z494		Akr1b10
-1.1723	-0.718263	-1.25683	-0.751978	-0.829444	-1.00396	-1.18021	-1.00166	0.393615	-0.786596	-1.04593	-0.903192	-1.3442	-0.457121	-1.29042	0.520542	-0.692249	NaN	-0.582749	NaN	-1.10668	NaN	-0.984553	NaN	-0.913339	-0.932439	-1.3417	-1.0861	NaN	-1.03464	14	14	14	G5E896;Q3UJB9;D6RE33	Enhancer of mRNA-decapping protein 4	Edc4
0.0774216	-0.0154976	-0.381837	-0.0409626	-0.342669	-0.20364	-0.0364681	0.107632	-0.344715	0.115379	-0.364573	0.0275132	0.22164	0.0548568	-0.227125	-0.109294	-0.0396999	0.247594	-0.182947	0.290868	-0.116498	-0.0132121	-0.0716254	-0.159371	-0.0486546	-0.0633648	0.0385249	-0.262914	0.342689	-0.151599	14	14	2	G5E8G0;G3X9W0;F6ZV59;F6SHF3;E9Q5B6		Hnrnpd
3.39031	3.82272	3.1645	2.37767	3.2129	2.93578	3.62183	3.53781	3.94324	3.23284	3.85384	3.35536	2.98885	3.70144	3.91435	3.05361	3.90213	3.96727	3.45954	2.52011	3.45158	3.52629	3.52148	2.98599	3.47494	3.78512	3.25195	3.89509	3.29945	2.92983	12	11	1	G5E8G3		Opcml
3.76311	4.30372	3.58421	3.81058	3.20756	3.61511	3.39999	3.90918	4.13606	3.49109	3.57093	4.59109	3.62715	3.29704	3.47113	3.66577	3.94784	3.46018	3.7148	3.59068	3.49227	3.50386	3.11541	4.0367	2.91267	3.41533	3.71993	3.63795	2.93412	3.45596	36	36	0	G5E8H1		Gria2
-1.26622	-1.18231	-1.44737	-1.01956	-1.41803	-1.04607	-1.55257	-1.33331	-1.72539	-1.18263	-1.33228	-1.31603	-1.48635	0.00627488	-1.0844	-1.36076	-1.26123	NaN	-1.43547	NaN	-1.627	-1.61127	-1.12743	-1.59779	-1.13442	-1.52852	-1.10319	-1.4268	-1.06888	-1.39017	8	8	8	G5E8I8;Q8CGZ0	Calcium homeostasis endoplasmic reticulum protein	Cherp
0.0956662	NaN	NaN	0.90544	0.125903	1.28895	NaN	-0.0214797	0.157737	NaN	0.117975	NaN	0.605618	0.751635	0.325051	0.178453	0.16083	NaN	0.153366	0.7051	NaN	-0.0657101	0.663557	0.648236	NaN	NaN	NaN	NaN	0.609684	-0.0976109	5	5	5	Q8CFE4;G5E8J9;Q80UY7	SCY1-like protein 2	Scyl2
2.32728	2.19978	1.9111	2.374	2.25663	2.10557	2.06341	2.02128	1.77878	2.71113	1.94042	2.51383	2.27572	2.47345	2.33206	2.03381	1.85147	2.14707	1.92347	2.29117	2.30372	2.2514	1.51276	1.99625	2.46538	2.03245	2.39077	1.4432	2.49476	2.34799	33	18	0	G5E8R0;E9Q455		Tpm1
NaN	-0.143394	-1.01042	-0.510861	-0.70673	-0.391328	-0.490057	-0.339707	-0.966209	-0.481816	-0.679424	-0.494774	-0.536152	-0.423524	-0.640991	-0.0757379	NaN	-0.0977455	-0.361207	-0.190804	-1.10635	NaN	NaN	NaN	-0.183963	-0.55395	NaN	-0.983167	0.373981	-0.633943	6	6	6	G5E8R4;Q922D4	Serine/threonine-protein phosphatase 6 regulatory subunit 3	Ppp6r3
-1.56905	-1.03801	-1.44154	NaN	-1.85878	NaN	-0.827982	NaN	-1.06226	-1.06405	-1.43162	-0.688941	-1.08726	-0.972987	-1.17709	-1.34784	-1.56013	-0.617863	-1.42911	-1.05887	-1.63092	NaN	NaN	-1.47975	-0.939603	-1.4224	-1.58741	-1.36418	-1.10051	-1.07279	4	4	4	G5E8R8;Q6P5G6	UBX domain-containing protein 7	Ubxn7
-1.4702	-1.20808	-1.77543	-1.19673	-1.12506	-1.37785	-1.08909	-1.016	-1.49687	-1.24562	-1.65205	-1.18701	-0.642286	-1.59641	-1.42336	-1.60829	-1.51536	-0.532167	-1.20721	-1.03055	-1.11463	-1.31794	-1.29472	-1.45891	-1.15575	-1.68854	-1.50299	-1.37573	-1.04488	-1.33908	6	6	6	Q9D104;G5E8T3;Q9D7A6	Signal recognition particle 19 kDa protein	Srp19
1.54561	1.68483	1.47017	1.78016	1.3632	1.65667	1.49062	1.65299	1.49659	1.60762	1.52803	1.68525	1.68924	1.75555	1.5917	1.58515	1.5816	1.74473	1.61348	1.70538	1.74807	1.3576	1.79676	1.55343	1.53906	1.55881	1.387	1.44238	1.64964	1.52845	8	8	8	G5E8T9;Q99KB8;E9PYA3;E9Q2H8;D3YWI0	Hydroxyacylglutathione hydrolase, mitochondrial	Hagh
-1.89856	-0.759838	-0.840604	-1.04271	NaN	-0.870503	NaN	-0.624709	NaN	NaN	-1.00058	-0.494569	-0.296898	NaN	-1.03991	NaN	NaN	NaN	NaN	NaN	-0.618521	NaN	NaN	-1.26706	-0.680684	-1.45407	-1.15627	-1.06364	NaN	-0.977903	5	5	5	G5E911;Q91VU0;G3X9I1;E9Q0W5	Protein FAM3C	Fam3c
0.320829	NaN	-1.60838	-0.998629	-2.05776	-1.60022	NaN	NaN	-2.13063	-1.36194	-1.07929	NaN	-0.591775	-1.91158	-1.55582	-1.9206	NaN	-0.563451	-1.6451	NaN	-0.863701	-1.57357	NaN	NaN	-1.03731	NaN	0.581994	0.241151	NaN	NaN	10	8	8	G5E920;O54879;A2AP78	High mobility group protein B3	Gm6104;Hmgb3
-0.732573	-0.713784	-1.14209	-0.752663	-1.02283	-0.637842	-0.650856	-0.720541	-0.89933	-0.587269	-0.983386	-0.681764	-0.674822	-0.548831	-0.846714	-0.849359	-0.944334	-0.560128	-0.940355	-0.475293	-0.945458	-0.771548	-0.828713	-1.02034	-0.648926	-0.750864	-0.864889	-0.898634	-0.154454	-0.682843	24	24	24	G5E924;Q8R081;G3UY38	Heterogeneous nuclear ribonucleoprotein L	Hnrnpl
-1.26861	-1.03281	-1.22614	-1.43829	-1.19163	-1.24404	-0.955238	-0.899021	-1.34574	-1.19428	-1.3804	-1.57913	-0.795351	-1.29478	-1.15588	-1.31127	-1.21213	-0.844305	-1.36989	-0.763412	-1.4961	-1.26993	-1.23897	-1.40692	-1.08902	-0.962438	-0.961105	-1.21537	-0.868845	-1.17306	13	13	13	H3BJW3;H3BJ30;Q6NVF9	Cleavage and polyadenylation specificity factor subunit 6	Cpsf6
0.328834	0.35089	0.394032	0.406426	0.171255	0.177882	0.380315	0.389205	0.00981478	0.625311	0.216149	0.313656	0.270278	0.458644	0.267618	0.337959	0.083447	0.576454	0.341811	0.455515	0.248279	0.157013	0.223239	0.31874	0.330465	0.39857	0.28692	0.200962	0.740649	0.187379	39	39	39	Q60875;H3BKH9;H3BJ40;H3BJ45;H3BJX8;H3BJU7	Rho guanine nucleotide exchange factor 2	Arhgef2
1.17329	1.21491	0.977298	1.19959	0.96508	1.17583	0.927277	1.29697	1.11288	1.15309	0.955732	1.33672	1.01118	1.15492	1.00862	0.909065	1.08464	1.39282	1.15837	1.27296	0.995995	0.852251	0.990137	0.953718	0.899722	1.03097	1.12822	0.777171	1.15088	1.06797	10	10	10	H3BKH6;Q9R0P3;H3BJL6;H3BLJ9;H3BK43;H3BJP2	S-formylglutathione hydrolase	Esd
-1.28493	-1.09349	-1.53232	0.0288372	0.111056	-1.54186	-1.302	-2.54627	-1.57923	-0.871607	NaN	-2.50047	-1.93357	-1.14405	-1.6204	-2.11153	-2.21804	-1.68217	-2.09414	-1.61509	-2.01346	-1.91812	-2.20135	-2.15666	0.582663	-2.17262	0.38947	-1.99436	-2.07475	-1.73053	9	9	9	H3BL37;O08784;H3BIX0;Q05CS0	Treacle protein	Tcof1
NaN	NaN	1.25698	NaN	1.31344	2.94898	NaN	2.43737	1.70472	1.91409	1.26095	2.85946	1.21799	1.22317	0.619071	2.61317	NaN	NaN	NaN	NaN	NaN	NaN	NaN	1.37501	NaN	NaN	NaN	0.794507	1.27942	1.17407	14	14	13	H7BX15;E9Q3V9;Q80TR1;E9Q9Q9	Latrophilin-1	Lphn1
-0.48419	-0.228726	-0.819096	-0.322159	-0.796515	-0.322274	-0.747516	-0.0543624	-0.572017	-0.264116	-0.633757	-0.427392	-0.350158	-0.271545	-0.230326	-0.494672	-0.411752	-0.164786	-0.518737	0.12356	-0.500394	-0.415542	-0.615605	-0.391108	0.0614658	-0.341417	-0.721066	-0.508226	-0.101919	-0.38084	24	24	22	Q6A065;H7BX26	Centrosomal protein of 170 kDa	Cep170
0.678049	0.955788	0.518804	1.02031	0.680474	1.04445	0.680474	1.09326	0.80435	1.21988	0.569608	0.831435	0.804023	0.933491	0.855275	0.812891	0.700474	1.02353	0.534349	1.20749	0.781083	0.694485	0.930023	0.962604	0.959851	0.719163	0.861317	0.604696	1.22095	0.698061	14	14	14	P47934;H7BX88	Carnitine O-acetyltransferase	Crat
-0.974382	-0.90188	-1.25864	-0.95784	-1.08488	-0.860923	-0.944259	-0.677711	-1.05804	-0.712288	-1.2107	-0.629753	-0.731705	-0.865444	-1.07451	-1.09282	-1.04299	-0.597221	-0.978488	-0.780058	-1.08325	-1.06475	-0.936515	-1.05235	-0.877195	-0.944559	-1.03879	-1.09653	-0.611172	-0.869871	21	21	20	H7BX95;Q6PDM2	Serine/arginine-rich splicing factor 1	Srsf1
-1.02112	NaN	0.280457	-0.696884	-0.172616	-0.584	-0.730053	0.207944	NaN	NaN	-0.435415	NaN	-0.556797	-1.06833	-0.65764	0.100407	NaN	-0.846714	-0.886979	NaN	NaN	NaN	-1.12605	NaN	NaN	-0.472072	-1.00913	-0.675816	0.0531793	-1.15017	15	15	14	O88738;S4R2P8;H9KUX8;S4R1L5	Baculoviral IAP repeat-containing protein 6	Birc6
-1.75557	-1.55567	-1.58967	-1.51066	-1.74093	-1.62087	-1.6955	-1.48656	-1.83346	-1.60644	-1.67243	-1.64612	-1.42637	-1.81328	-1.50543	-1.75438	-1.61885	-1.21462	-1.85758	-1.34033	-1.56399	-1.63003	-1.521	-1.83188	-1.59211	-1.56832	-1.8878	-1.6746	NaN	-1.60744	10	10	10	H9KV00;Q9QX47;H9KV15;H9KV01	Protein SON	Son
-0.226139	NaN	NaN	NaN	NaN	-0.127501	NaN	0.16238	0.223374	0.402893	-0.265197	0.691499	0.693831	-0.332737	0.239873	-0.661202	NaN	NaN	-0.286053	NaN	NaN	NaN	NaN	0.191574	NaN	NaN	-0.224534	-0.28948	0.212434	0.257614	4	4	4	I1E4X5;Q8BWQ6;D3YW19;D3YW20;F6RR19	UPF0505 protein C16orf62 homolog	9030624J02Rik
NaN	1.0039	NaN	NaN	2.41465	1.10154	1.98006	0.226037	1.83923	1.01092	NaN	0.632003	NaN	4.07675	2.11491	2.92456	NaN	4.64946	1.23582	NaN	0.963476	NaN	NaN	NaN	0.739276	3.47331	3.5045	NaN	1.87726	1.72982	7	7	7	I7HJQ9;Q9Z2C4	Myotubularin-related protein 1	Mtmr1
-1.57444	-1.55743	-1.9271	-1.82607	-1.75664	-1.61664	-1.49953	-1.60971	-1.72923	-1.53839	-1.83342	-1.65453	-1.69524	-1.64948	-1.93104	-1.42401	-1.65883	-1.60341	-1.71896	-1.43446	-2.01436	-1.51056	-1.7548	-2.08345	-1.77032	-1.51607	-1.48836	-2.03823	-1.45738	-1.75984	15	15	15	J3QJZ3;P62082;F6SVV1	40S ribosomal protein S7	Rps7;Gm9493
0.286251	0.460687	0.300555	0.353782	0.256769	0.512205	0.359712	0.595925	0.381761	0.636907	0.397619	0.435417	0.642752	0.448981	0.415076	0.535729	0.549662	0.504653	0.200714	0.715249	0.28079	0.361731	0.46562	0.52558	0.533222	0.37662	0.407995	0.20214	0.73622	0.41997	17	16	16	J3QMG3;Q60931	Voltage-dependent anion-selective channel protein 3	Vdac3
0.594661	0.758453	0.590701	0.717098	0.522654	0.775861	0.833259	1.02623	0.42843	0.290004	0.588097	0.555439	0.617853	0.763611	0.813373	0.722372	0.668295	0.973129	0.871311	0.966235	0.535248	0.435827	0.703055	0.47706	0.406331	0.723229	0.750397	0.569779	1.23837	0.809651	4	4	4	K3W4M4;Q9CZ42;J3QMM7;J3QN06	ATP-dependent (S)-NAD(P)H-hydrate dehydratase	Carkd
-1.2122	NaN	-1.58698	NaN	NaN	-1.57768	-1.78262	-1.46111	NaN	-1.37306	-1.55429	NaN	-1.62363	-1.67505	-1.72474	NaN	-1.28416	NaN	-1.31255	-1.70624	NaN	NaN	NaN	-2.11167	-0.821955	-1.19893	-1.51238	-1.66903	NaN	NaN	4	4	4	P48024;Q9CXU9;J3QN87;J3QPZ8	Eukaryotic translation initiation factor 1;Eukaryotic translation initiation factor 1b	Eif1;Eif1b
-1.79144	-1.28877	-0.780814	-1.07094	-1.37773	-1.42884	-1.48959	-0.806613	-1.2529	-0.807602	-1.63974	-1.34216	-1.15303	-1.39336	-1.34346	-1.4846	-1.44456	-1.3575	-0.576861	-0.819014	-1.36838	-1.3305	-1.03485	-1.726	-0.899098	-1.33445	-1.09106	-1.66243	-0.643579	-1.31174	15	15	14	J3QNB1;Q6ZQ58	La-related protein 1	Larp1
-1.23076	-0.875308	-1.16954	-1.19705	-1.16742	-1.06274	-0.912267	-1.17364	-0.854315	-0.889629	-0.710878	-1.03506	-0.504875	-0.950916	-1.24074	-1.09869	-1.08896	-0.418568	-0.766468	-0.682753	-1.17894	-0.971148	-1.12406	-1.0635	-1.11637	-0.921969	-1.0857	-1.07382	-0.930775	-0.981853	10	10	10	J3QNL8;Q99KP6	Pre-mRNA-processing factor 19	Prpf19
0.197451	NaN	-0.315103	NaN	-0.434668	-0.130931	0.171125	0.155936	NaN	0.225228	-0.106884	-0.296898	NaN	0.168658	0.06924	0.265553	0.0296175	NaN	-0.331361	0.526452	NaN	-0.0507454	-0.169284	-0.328377	NaN	-0.147046	NaN	0.237201	0.570807	0.072862	4	4	4	Q9Z2A5;J3QNU1;Q4FCQ7	Arginyl-tRNA--protein transferase 1	Ate1
0.809221	NaN	1.22189	NaN	0.184539	0.661228	0.980597	NaN	NaN	0.130634	1.30522	0.713734	1.72786	0.273221	-0.0440444	NaN	0.894671	0.854622	NaN	1.37404	2.19562	0.38513	NaN	NaN	0.541849	NaN	NaN	NaN	NaN	NaN	6	6	6	J3QNU6;Q8BWG8;F7DF62	Beta-arrestin-1	Arrb1
NaN	NaN	0.264357	0.0874881	NaN	NaN	NaN	0.371702	NaN	NaN	-0.130535	0.223003	NaN	0.378007	0.369259	NaN	0.0525208	0.546709	0.191804	0.441321	NaN	0.151122	0.13424	-0.321351	0.488977	NaN	0.688427	-0.222805	0.717264	NaN	3	3	3	J3QNW4;Q3TIR1	UPF0533 protein C5orf44 homolog
-1.46796	-1.24282	-1.62377	-1.2416	-1.62377	-1.30574	-1.51319	-1.11043	-1.52832	-1.04963	-1.47923	-1.2022	-1.13264	-1.19043	-1.23524	-1.44964	-1.32147	-1.1115	-1.60231	-1.15847	-1.40915	-1.30024	-1.31904	-1.51758	-1.06543	-1.18599	-1.41533	-1.58799	-0.840282	-1.30135	23	3	3	J3QNY1;E9Q7H5;B2RXM2		Gm8991;Gm6793
1.56525	2.47827	NaN	NaN	NaN	NaN	NaN	0.827026	1.98627	NaN	0.766014	NaN	NaN	2.36699	4.75707	4.16029	2.19324	2.82715	NaN	NaN	2.84332	NaN	NaN	1.9143	3.12671	NaN	2.80098	2.95411	2.6238	NaN	5	5	5	J3QP43;Q0VBF8	Uncharacterized membrane protein C1orf95 homolog
0.635047	0.985502	0.788689	0.847856	0.756599	0.748045	0.86053	1.05547	0.599353	0.956712	0.701952	0.802386	0.984017	0.910827	0.681353	0.866542	0.716386	0.992776	0.781355	1.12866	0.613211	0.824188	0.826335	0.787817	0.893116	0.664219	0.923003	0.625444	1.26646	0.89068	7	7	7	P18572;K3W4Q8;J3QP71	Basigin	Bsg
-1.09909	-1.25484	-0.698041	-0.183455	0.516574	0.973639	-1.44047	0.76567	-0.142609	-0.331017	-0.489646	-1.47009	0.081568	-1.04481	0.862706	0.247389	0.678788	0.0804388	0.0486508	-0.697685	-1.47882	0.777319	-1.27679	0.343861	0.61447	0.363754	-1.0686	NaN	1.35657	0.590723	29	17	17	K3W4R2;Q6URW6	Myosin-14	Myh14
2.69656	3.11917	2.77241	3.09369	2.89625	2.99585	3.05098	3.37831	2.925	3.30929	2.84456	3.11504	3.00775	3.07461	2.91822	2.93954	2.94475	3.06323	2.71786	3.17163	2.90671	3.00335	2.98873	3.01905	2.97007	2.96669	2.87282	2.80349	3.38846	3.1715	34	34	32	Q9Z1G4;K3W4T3	V-type proton ATPase 116 kDa subunit a isoform 1	Atp6v0a1
2.76425	2.4665	3.02738	2.46833	3.21344	3.3481	1.75536	3.37434	3.37963	2.60437	2.91496	3.23474	2.96342	3.07194	2.98519	2.80884	2.76131	3.57756	2.23155	2.41173	3.2709	3.75877	2.65009	2.35564	2.89089	2.31919	3.99587	2.63379	2.75526	2.9392	11	11	11	K4DI58;Q99N28	Cell adhesion molecule 3	Cadm3
-1.62288	-1.66544	-2.05526	-1.79336	-2.11643	-1.584	-1.76566	-1.7187	-1.91181	-1.68311	-1.83794	-1.71242	-1.46545	-1.79056	-2.03608	-1.44106	-1.78186	-1.5364	-1.82118	-1.47218	-2.06274	-1.78358	-1.98765	-1.99552	-1.78157	-1.73426	-1.73157	-1.9384	-1.42169	-1.87169	24	24	7	L7N202;P12970;D3YXT4;F6ZVW4;F6VBB8	60S ribosomal protein L7a	Rpl7a;Gm5619;Gm5459;Gm4978
-0.266277	0.0673794	-0.327228	-0.13014	-0.406537	-0.15056	-0.140124	0.220984	-0.242694	0.176495	-0.284396	-0.0354831	0.0595851	-0.0690147	-0.0924781	-0.325041	-0.223299	0.131819	-0.327457	0.0753528	-0.309293	-0.134352	-0.0241777	-0.257131	0.106048	-0.163112	-0.137241	-0.0900404	0.112116	-0.116498	7	7	7	Q9CR09;M0QWS4	Ubiquitin-fold modifier-conjugating enzyme 1	Ufc1
-1.72212	-2.08117	-2.73814	-1.18066	-2.19554	-2.71844	-1.23762	-1.72076	-2.80012	-2.75217	-1.318	-1.65682	-1.80323	-2.17268	-1.51071	-0.713784	-2.21154	-1.31394	-2.16665	-1.25876	-1.88573	-1.46189	-2.96619	-1.55959	-1.49098	-2.31048	-1.58443	-0.349365	-2.48995	-1.73023	27	22	22	O08528;E9Q5B5	Hexokinase-2	Hk2
1.87245	1.98239	1.67208	2.2397	1.5287	2.16547	1.90936	1.74077	1.87965	2.17026	1.65954	2.04829	2.02862	2.19515	1.88087	1.68237	2.32417	2.25319	1.95037	2.36751	1.97778	2.09172	1.94959	1.94825	2.28293	2.25422	1.81858	1.75604	2.56918	2.01054	10	10	10	O08529	Calpain-2 catalytic subunit	Capn2
2.95232	3.42238	3.40735	2.88908	3.43796	3.53129	3.28842	2.98131	2.99528	2.55266	2.82307	3.44863	3.5009	2.69741	3.05529	2.90909	3.0418	2.309	2.98268	2.87303	2.52425	2.73245	3.01987	2.42911	2.74778	2.79676	2.39745	3.34655	2.34285	3.11917	27	25	3	O08539	Myc box-dependent-interacting protein 1	Bin1
-0.214747	-0.0769695	-0.490673	-0.200128	-0.302407	-0.231187	-0.18612	-0.0805212	-0.560128	-0.206643	-0.304044	-0.321466	-0.23585	-0.0569997	-0.481712	-0.210264	-0.366588	0.0682111	-0.354903	-0.104337	-0.508632	-0.423202	-0.378068	-0.325847	-0.0576928	-0.259905	-0.279055	-0.543298	0.274303	-0.384713	12	12	12	O08547;E9Q6R3	Vesicle-trafficking protein SEC22b	Sec22b
3.12356	3.56822	3.38731	3.14102	3.12645	3.25732	3.00625	3.2053	3.20383	3.43767	3.20916	3.51288	3.37721	3.31732	3.12797	3.375	3.50403	3.29789	3.21397	2.97869	3.01124	3.20543	3.38315	3.43762	3.10557	3.04561	2.96827	3.09752	3.45612	3.29591	35	35	28	O08553	Dihydropyrimidinase-related protein 2	Dpysl2
NaN	-0.730488	-0.878764	NaN	-1.21773	-0.543793	-0.916324	-0.773996	-1.0072	-0.864889	-0.995086	-0.861241	-0.942383	-0.732486	-0.886121	-1.09356	-1.01214	NaN	NaN	-0.45586	-1.04264	-0.633106	NaN	-1.40692	-0.854395	NaN	NaN	-1.3501	-0.63812	NaN	6	6	6	O08579;B7FAU5;Q3THM8;I7HJS1	Emerin	Emd
-1.06605	-0.932817	-1.1696	-0.942458	-1.318	-1.08909	-1.14143	-0.666666	-1.30381	-0.727093	-1.34596	-0.948377	-1.03281	-0.992478	-1.22891	-0.868845	-1.02666	-0.835843	-1.17383	-0.609471	-1.17089	-1.27608	-0.878137	-1.25272	-0.954494	-1.02141	-1.07163	-1.33988	-0.698752	-1.08834	14	14	14	O08582	GTP-binding protein 1	Gtpbp1
-1.61065	-1.77471	-1.7951	-1.60923	-2.15562	-1.65021	-1.60265	-1.63064	-1.98196	-1.55312	-2.00856	-1.7311	-1.62105	-1.57754	-1.87916	-1.64339	-1.66002	-1.29184	-1.7718	-1.29019	-1.67061	-1.55665	-1.66129	-1.58164	-1.5693	-1.60037	-1.10192	-1.79934	-1.16511	-1.80075	8	8	8	O08583;G3X9I4;Q9JJW6	THO complex subunit 4;RNA and export factor-binding protein 2	Alyref;Alyref2;Refbp2
4.34177	4.34766	4.11754	4.01247	4.07393	4.4209	4.13176	4.26061	4.0777	3.94722	3.74611	4.46638	4.2994	4.15567	4.20062	4.21429	4.18684	4.01753	4.06543	4.18631	3.86927	4.08794	4.21443	4.28349	3.95744	4.13325	3.98069	3.9548	3.96639	3.98773	43	43	42	O08599	Syntaxin-binding protein 1	Stxbp1
0.203735	-0.392427	NaN	0.390321	-0.479748	NaN	-0.570657	0.703032	NaN	-1.31174	NaN	NaN	NaN	NaN	NaN	-0.543595	-0.74786	0.257218	-1.06067	0.51167	1.82067	-0.00475299	-1.35513	NaN	0.692781	NaN	NaN	-0.340619	1.3856	NaN	36	13	13	O08638;E9QPE7	Myosin-11	Myh11
-1.41851	-1.42428	-1.5471	-1.54844	-1.05825	-1.40332	-1.35918	-1.22983	-1.47477	-1.39116	-1.57313	-1.18897	-1.41386	-1.14385	-1.57696	-1.57202	-1.34176	-0.997328	-1.44599	-1.1818	-1.33319	-1.48057	-1.2806	-1.51959	-1.23762	-1.4025	-1.38272	-1.57696	-1.01286	-1.35327	10	10	10	Q3UI33;O08663;Q3TMN1;M0QWX0	Methionine aminopeptidase;Methionine aminopeptidase 2	Metap2
1.52932	2.13549	1.82813	1.28395	2.02709	2.76219	2.17299	1.66809	NaN	2.66228	2.99459	1.99028	1.71435	1.55393	1.50639	2.76072	0.824316	NaN	1.77833	NaN	2.30722	0.68214	NaN	1.1413	0.813018	1.51371	1.68775	1.99171	2.78777	1.59736	11	11	11	O08688	Calpain-5	Capn5
1.48701	1.5779	1.30095	1.70783	1.37071	1.6476	1.5944	1.76253	1.3815	1.80264	1.48726	1.58524	1.57004	1.57815	1.57004	1.50533	1.40591	1.75258	1.38244	1.76729	1.40717	1.37819	1.53541	1.47489	1.46985	1.40118	1.55283	1.35546	1.64968	1.34575	20	20	20	O08749	Dihydrolipoyl dehydrogenase, mitochondrial	Dld
-1.30364	-1.01407	-1.3715	-1.16395	-1.50863	-1.1145	-1.17031	-1.12895	-1.50284	-1.1167	-1.25278	-1.15458	-1.15309	-1.14561	-1.45712	-1.2753	-1.38709	-1.00798	-1.1277	-1.0077	-1.28759	-1.15685	-1.14372	-1.33828	-1.25029	-1.30112	-1.16395	-1.47799	-0.980245	-1.28688	16	16	16	O08795	Glucosidase 2 subunit beta	Prkcsh
0.672244	0.299117	0.378963	-0.0745054	-0.961475	-0.304745	0.177033	NaN	-0.931532	NaN	-0.733615	0.762828	-1.97266	-1.75869	NaN	-0.732747	0.135063	0.150641	-0.423417	0.571836	NaN	0.036156	-1.14861	0.293306	0.608716	-0.610511	0.135491	-0.85591	-1.05109	0.497832	3	3	2	O08796	Eukaryotic elongation factor 2 kinase	Eef2k
-2.1858	-2.38006	-2.40381	-2.69971	-2.52907	-3.1274	-2.2386	-3.01623	-2.70224	-2.35688	-2.79354	-2.73457	-2.40694	-2.67588	-2.83392	-3.03307	-2.07861	-2.47573	-2.49925	-2.9573	-2.89751	-2.58275	-2.77991	-2.54619	-2.69711	-2.30001	-2.60949	-2.7548	-2.64623	-2.39171	9	8	8	O08807;B1AZS9	Peroxiredoxin-4	Prdx4
-0.141956	0.156177	-0.162339	0.148113	-0.0651587	0.362807	-0.0519985	0.262625	0.113239	0.371945	-0.225768	0.0153014	0.176479	0.143612	0.253292	0.0590439	0.126643	0.446757	-0.162468	0.445952	0.0682715	-0.195852	0.0096841	NaN	0.296137	0.102047	-0.0859685	-0.222928	0.509471	0.0513842	2	2	2	O08848	60 kDa SS-A/Ro ribonucleoprotein	Trove2
2.29103	2.25974	1.95048	2.03919	1.2122	1.81315	1.58736	2.52475	1.9989	2.35152	1.85919	2.09431	1.81573	2.33395	2.14612	2.6099	2.02532	2.72347	1.32362	2.08015	2.04109	2.0037	2.08583	1.49228	2.1665	1.69755	2.46953	2.14095	2.19601	2.3734	7	7	7	O08914	Fatty-acid amide hydrolase 1	Faah
-0.0643311	0.150225	0.0998809	-0.0528332	-0.0743683	0.204948	0.199057	0.306359	-0.0299829	0.249496	0.0924325	0.32339	0.26913	0.00245468	0.0905572	-0.10017	-0.246469	0.115519	-0.148609	0.258701	0.0193165	-0.243669	-0.155749	0.0662158	0.230939	0.189499	-0.38416	-0.252416	0.42109	0.0816291	6	6	6	O08915;D3YW40	AH receptor-interacting protein	Aip
2.12595	1.37748	1.15341	1.42822	3.68435	1.69736	1.85288	1.838	2.3138	2.22411	2.39191	2.64277	2.66493	2.25753	2.8047	2.54044	2.37273	2.85173	2.01829	0.924892	2.51235	2.63747	2.64566	2.4806	1.74952	0.795358	1.99988	0.804325	1.80203	3.09789	10	10	10	O08919	Numb-like protein	Numbl
-0.51248	-0.486869	-0.557288	-0.398788	-0.434134	-0.764601	-0.566766	-0.2444	-0.742955	-0.29125	-0.574828	-0.477781	-0.434134	-0.581207	-0.624429	-0.081885	-0.74373	-0.0829751	-0.605494	-0.400538	-0.752235	-0.708408	-0.75634	-0.088413	-0.30147	-0.53047	-0.431569	-0.748976	0.0415953	-0.841732	7	7	7	O08992;Q3TMX0;H3BLG5;A2AKJ6;A2AKJ9	Syntenin-1	Sdcbp
0.133448	-0.109962	-0.304861	-0.164786	-0.461319	-0.109427	-0.0766959	0.0843797	-0.282973	0.121267	-0.498762	-0.323312	-0.0529723	-0.067501	-0.621055	-0.412619	-0.319155	-0.0924781	-0.368601	0.247183	-0.380286	-0.167101	-0.434775	-0.289952	0.107694	-0.275722	-0.0706641	-0.168	8.66766e-05	0.321405	4	4	4	O08997	Copper transport protein ATOX1	Atox1
-0.0558898	0.138807	-0.14965	-0.121944	-0.353549	-0.0825664	-0.0478175	-0.0361869	0.0175486	0.17093	-0.425567	-0.0978804	0.143516	0.04561	-0.111165	-0.0886844	-0.179001	0.0477708	-0.144829	0.262521	-0.395611	-0.0604624	-0.171335	-0.0687396	0.161347	-0.247685	-0.114234	-0.271306	0.338451	-0.1145	9	9	9	O09061	Proteasome subunit beta type-1	Psmb1
-0.317304	NaN	-1.40708	-0.177344	NaN	-1.65067	-2.41132	-1.69906	-1.19327	-0.769179	-1.64436	-1.76935	-1.46205	NaN	-1.57284	-0.465504	-1.4578	NaN	-1.015	-0.910426	-1.44456	-1.4452	-1.36743	-1.93844	NaN	-1.63965	-0.529671	-1.28936	NaN	0.407096	12	7	7	O09106;D3YYI8	Histone deacetylase 1;Histone deacetylase	Hdac1;Gm10093
1.29743	1.52999	0.978748	1.61079	0.734443	1.06549	1.05934	0.902497	1.19301	0.997694	0.644803	1.39263	1.71942	1.59044	0.961901	1.16566	1.57652	1.11335	1.08048	1.45005	1.35882	1.60678	1.23827	1.4476	1.70505	1.21006	1.6381	1.25684	1.75575	1.37251	11	11	10	O09131	Glutathione S-transferase omega-1	Gsto1
-0.660381	-0.533962	-0.786095	-0.595217	-0.837297	-0.647361	-0.900181	-0.655993	-1.10333	-0.159371	-0.831472	-0.773996	-0.784253	-0.587173	-0.647176	-0.903655	-0.856309	-0.448901	-0.714223	-0.433173	-0.560128	-0.933195	-0.370722	-0.635987	-0.332966	-0.524164	-0.900026	-0.954122	-0.449324	-0.97475	7	7	7	O09172;H3BJA3	Glutamate--cysteine ligase regulatory subunit	Gclm
NaN	NaN	-0.243425	NaN	0.716434	NaN	NaN	NaN	0.930903	1.28205	NaN	NaN	0.840035	1.16169	0.592615	NaN	0.729268	1.13359	NaN	1.16608	NaN	0.639872	NaN	NaN	0.941836	NaN	0.756526	0.261587	1.4779	NaN	2	2	2	O35083;G3UWV6	1-acyl-sn-glycerol-3-phosphate acyltransferase alpha	Agpat1
0.503814	0.65929	0.452155	0.662848	0.167215	0.576863	0.555651	0.820514	0.687521	0.905115	0.3876	0.575142	0.599768	NaN	0.583982	0.737422	-1.28493	1.09028	0.138045	0.627137	0.514717	0.847778	0.250594	-2.75056	-2.67868	0.31757	0.8043	0.620224	1.14682	0.21486	4	4	4	O35127	Protein C10	Grcc10
0.0112243	0.199935	-0.10017	0.134049	-0.119423	0.215362	0.191837	0.332862	-0.145482	0.226206	-0.0997664	0.0952962	0.0939098	0.216703	0.0519675	0.201759	0.125211	0.381761	0.182933	0.275751	-0.105678	0.107726	0.065008	-0.0855607	0.198692	0.08916	0.110184	-0.159758	0.511547	-0.0209111	24	24	24	O35129;F6QPR1	Prohibitin-2	Phb2
0.846895	1.1116	0.742555	1.02391	0.749887	1.27069	0.853553	1.14331	1.02107	1.09567	0.932279	1.13851	0.949756	1.14529	0.962295	0.918769	1.00654	1.35616	0.715865	1.37206	1.12762	0.892178	1.24893	1.14111	1.07798	1.03839	0.942806	0.690801	1.25946	0.824827	7	7	4	O35215;G3UZN1	D-dopachrome decarboxylase	Ddt
-0.61372	-0.40806	-0.749749	-0.541019	-0.558072	-0.509645	-0.455334	-0.249021	-0.62882	-0.316146	-0.521955	-0.631524	-0.470407	-0.454492	-0.704695	-0.171207	-0.671203	-0.428571	-0.53963	-0.259785	-0.66421	-0.557778	-0.576861	-0.712024	-0.403922	-0.391987	-0.480575	-0.64911	-0.279055	-0.667029	12	12	12	O35226	26S proteasome non-ATPase regulatory subunit 4	Psmd4
1.26455	-0.0418037	1.35262	-0.18002	0.428741	0.413615	1.59075	1.13527	0.278496	0.266975	0.940755	1.47871	0.250491	-0.176706	0.62029	1.6096	1.33377	1.01485	1.35041	0.883822	0.3853	0.946917	0.426548	2.53885	1.64629	0.771446	1.1981	1.518	0.161831	0.555015	9	9	9	O35250;A2AAN0	Exocyst complex component 7	Exoc7
-1.66376	-1.69568	-1.95423	-1.80045	-1.86065	-1.74562	-1.73981	-1.71585	-1.85328	-1.6901	-1.99273	-1.78747	-1.56189	-1.58048	-1.89906	-1.80041	-1.86754	-1.43606	-1.75852	-1.50883	-1.86219	-1.69328	-1.9344	-2.01203	-1.73062	-1.80356	-1.7809	-1.84471	-1.47602	-1.6338	29	29	28	O35286	Putative pre-mRNA-splicing factor ATP-dependent RNA helicase DHX15	Dhx15
1.5739	1.95176	1.66603	1.57312	1.60696	1.78056	1.78976	1.83357	1.46626	1.76028	1.51957	1.89143	1.87975	1.94686	1.5511	1.89975	1.65731	1.82598	1.71923	2.02862	1.77784	1.7442	1.48197	1.72218	1.8976	1.73221	1.67332	1.47823	2.16618	1.64268	19	19	13	O35295	Transcriptional activator protein Pur-beta	Purb
-1.47316	-1.45465	-1.36042	-1.50218	-1.13665	-1.28706	-1.46791	-1.43018	-1.60383	-1.012	-1.8516	-1.02779	-1.20958	-1.39303	-1.51637	-1.72866	-1.39023	-0.959844	-1.31296	-0.995883	-1.39676	-1.55016	-1.19774	-1.82587	-1.17958	-1.32567	-1.84543	-1.68599	-1.18549	-1.67708	10	9	9	Q9D8S5;O35326	Serine/arginine-rich splicing factor 5	Srsf5
0.0122716	-0.0298416	0.161363	-0.0843364	0.127857	0.282562	0.300377	0.528636	-0.0311129	-0.280244	-0.0723115	-0.0539454	0.459199	0.149073	0.0504874	0.383379	0.144744	0.465779	-0.0408223	0.478366	0.137965	-0.0681893	0.335026	0.327747	0.200614	0.382927	0.110511	-0.192825	0.724159	0.0294261	8	8	5	O35344	Importin subunit alpha-3	Kpna3
0.0692854	0.369315	-0.201383	-0.129613	-0.306262	0.00508721	1.01657	0.0507116	0.0589539	0.212049	-0.00733908	1.17805	0.0252651	-0.231064	-0.0798389	0.0648118	0.0624145	0.528323	-0.364124	0.254806	NaN	0.0406008	0.215429	0.169128	0.179678	0.0402002	-0.181166	-0.131721	0.647716	-0.0354831	8	8	8	O35350	Calpain-1 catalytic subunit	Capn1
-0.141171	NaN	1.27076	0.113411	0.46945	1.07075	NaN	NaN	0.697219	NaN	0.610698	3.85603	1.36807	NaN	NaN	0.692175	NaN	0.46347	0.549071	NaN	0.894966	0.155229	NaN	0.279827	0.012621	0.864912	0.858672	NaN	0.722039	0.0351948	3	3	3	O35375	Neuropilin-2	Nrp2
-0.417704	-0.216238	-0.509442	-0.310107	-0.547154	-0.278698	-0.311271	-0.128425	-0.500088	-0.148479	-0.574634	-0.325156	-0.349705	-0.219091	-0.434455	-0.200253	-0.311736	-0.0699771	-0.366364	-0.0479571	-0.463099	-0.37829	-0.415975	-0.425459	-0.221939	-0.281787	-0.315798	-0.514703	0.0730896	-0.467175	16	16	14	O35381;D3Z7M9;D3YYE1;F6UFG6	Acidic leucine-rich nuclear phosphoprotein 32 family member A	Anp32a
0.996369	0.867936	0.856267	1.03333	0.794482	1.31624	1.09305	1.50598	0.785204	1.57613	0.758502	1.21217	1.05272	1.22041	1.12891	1.45202	0.901823	1.2577	1.02835	1.25704	0.909201	1.06323	1.36747	0.516863	1.44977	1.07713	1.05083	0.86331	1.52131	0.90053	11	11	11	O35382	Exocyst complex component 4	Exoc4
-0.134352	0.165337	0.103643	-0.0760118	-0.152248	-0.472592	0.220043	0.0762498	-0.0893626	0.409355	-0.321697	0.201344	0.229264	-0.0180643	0.162864	-0.113967	0.429829	0.281263	0.0357714	0.261448	0.0824996	-0.265077	-0.276318	-0.131194	-0.157691	0.188447	-0.196607	-0.287827	0.611755	0.0484122	5	5	5	O35405	Phospholipase D3	Pld3
0.577681	2.31437	1.37101	1.99631	1.18551	1.06718	1.54958	1.03792	1.69437	3.28898	1.37917	1.49147	1.10855	0.358917	1.63523	1.08339	NaN	0.112506	0.935503	1.54128	-0.464041	1.52845	2.02286	1.09604	1.00318	0.870625	0.958084	3.90392	1.12583	1.46881	3	3	3	O35449	Proline-rich transmembrane protein 1	Prrt1
1.39992	1.50972	1.26875	1.56328	1.12249	1.4281	0.169161	1.50726	1.35472	1.70477	1.20846	1.24773	1.51153	1.16085	1.42795	1.3559	1.32276	0.765401	0.85985	1.51544	1.18698	0.747924	1.45938	1.50635	1.41816	1.40488	1.10101	1.13717	1.54389	1.15175	6	6	6	O35459;F7B227	Delta(3,5)-Delta(2,4)-dienoyl-CoA isomerase, mitochondrial	Ech1
0.00852266	0.142544	-0.0798389	0.189565	0.00196339	0.245831	0.102543	0.438112	0.120137	0.474593	0.0279102	0.226037	0.216837	0.491409	0.105225	-0.0299829	-0.026021	0.240435	-0.0229005	0.397847	0.097363	0.0792951	0.14551	0.143915	0.215948	0.107213	-0.160017	0.105535	0.577746	0.234635	11	11	9	O35465	Peptidyl-prolyl cis-trans isomerase FKBP8	Fkbp8
3.37349	3.02726	2.85946	3.00532	3.53122	3.11754	3.69698	2.1978	3.14957	3.78238	3.2113	3.15187	3.76924	2.56235	3.87873	2.46116	3.77217	2.16391	3.14548	2.34637	3.37355	2.90185	2.15335	2.54078	2.08186	3.80793	3.11129	3.32339	3.03009	3.305	20	14	14	O35526;D6RFB9	Syntaxin-1A	Stx1a
NaN	1.26282	NaN	NaN	NaN	1.65218	0.832591	0.549979	1.00269	1.64034	1.24999	1.63147	1.29029	1.36945	1.1603	0.680914	0.611535	2.12872	1.16819	1.52222	NaN	0.829254	1.83609	NaN	0.604104	1.29329	0.861343	0.673463	1.69124	0.35962	18	18	18	O35551;J3QJV7	Rab GTPase-binding effector protein 1	Rabep1
-0.815248	-0.509949	-0.60483	-0.728312	-0.83875	-0.650856	-0.584289	-0.518938	-0.68724	-0.363227	-0.564232	-0.461738	-0.479955	-0.517225	-0.524866	-0.684729	-0.709114	-0.304861	-0.711759	-0.332622	-0.664665	-0.765365	-0.573762	-0.641731	-0.552771	-0.494672	-0.592158	-0.733788	-0.222681	-0.647637	8	8	8	O35593	26S proteasome non-ATPase regulatory subunit 14	Psmd14
0.0846702	1.04243	0.0815221	0.0160596	0.247097	-0.0460021	0.0919557	0.186853	0.0335253	0.290745	-0.209266	0.192002	0.0836457	0.0935712	0.765474	0.053329	-0.0282861	0.103007	0.419411	0.13481	0.164157	0.13841	0.172929	-0.026021	0.0367035	0.309717	0.408838	0.0535087	0.375628	0.099479	9	9	7	O35621;Q91W01	Phosphomannomutase 1	Pmm1
4.7424	4.55663	3.11578	3.14663	2.76082	3.08351	1.85001	3.19166	1.83526	4.20381	2.6048	3.55085	3.81222	2.17684	2.64088	2.26147	2.25037	1.66543	4.31032	1.70294	2.21056	1.60345	1.54641	3.31401	3.20171	3.16437	2.52425	2.42826	1.98845	2.27313	9	9	9	O35633	Vesicular inhibitory amino acid transporter	Slc32a1
1.63133	1.52903	1.04886	1.37049	1.33428	1.59471	1.55954	1.68636	1.46797	1.66301	1.3827	1.49403	1.56473	1.59959	1.49257	1.40966	1.46375	1.60938	1.24691	1.71217	1.2587	1.48726	1.29711	1.45087	1.7209	1.22374	1.59606	1.17423	1.85982	1.49001	39	12	12	O35643;Q5SVG4;Q5SVG5	AP-1 complex subunit beta-1	Ap1b1
1.25529	1.36494	1.12042	1.12365	1.29396	1.34674	1.19235	1.30811	1.09034	1.45419	1.34392	1.17017	1.49549	1.75083	1.47843	1.38071	1.24192	1.33261	1.19143	1.22685	1.26809	1.12102	1.31714	1.22864	1.45688	1.42938	1.26927	1.13812	2.20032	1.19024	6	6	6	O35682	Myeloid-associated differentiation marker	Myadm
2.11191	2.55241	2.17618	2.4595	2.03416	2.77764	2.39601	2.62415	2.01066	2.69236	2.02544	2.53141	2.84508	2.66584	2.72987	1.31836	2.2231	2.18436	2.30095	1.35119	2.67098	2.17221	2.78926	1.83655	3.00393	2.42655	2.35934	1.90606	2.72137	2.30159	3	3	3	O35683	NADH dehydrogenase [ubiquinone] 1 alpha subcomplex subunit 1	Ndufa1
-1.59455	-1.79975	-2.25559	-1.49134	-2.04873	-1.76706	-1.81644	-1.64132	-2.04016	-1.78931	-1.75283	-1.74209	-1.79797	-1.69577	-1.9296	-1.68379	-1.82802	-1.53481	-1.90597	-1.82452	-1.9082	-1.85356	-1.8614	-2.13986	-1.70487	-1.87362	-1.71747	-2.14561	-1.58467	-1.82786	24	24	24	O35685	Nuclear migration protein nudC	Nudc
-1.16098	-1.23248	-1.68257	-1.27178	-1.68145	-1.3055	-1.69135	-0.888227	-1.61622	-1.17792	-1.41219	-1.34744	-1.28516	-0.678793	-1.23879	-1.13205	-1.20257	-0.725697	-1.48419	-1.31092	-0.142348	-1.24068	-0.662023	-1.30036	-0.955238	-0.863542	-0.814591	-1.66303	-0.789688	-1.37701	16	16	16	Q3TUQ5;O35691	Pinin	Pnn
-1.06922	-0.833821	-1.10266	-1.11637	-1.24458	-0.913186	-0.961253	-0.760604	-1.2262	-0.859015	-1.24507	-0.93395	-0.89569	-0.904812	-1.1606	-1.0606	-1.07574	-0.692249	-0.925088	-0.810484	-1.17057	-1.02616	-1.04327	-1.05214	-0.87523	-0.919836	-1.03689	-1.27822	-0.585155	-0.896388	18	18	6	Q8C2Q7;O35737	Heterogeneous nuclear ribonucleoprotein H;Heterogeneous nuclear ribonucleoprotein H, N-terminally processed	Hnrnph1
-0.667393	-0.736128	-0.33308	-0.771632	-0.995955	-0.748805	-0.445303	-0.413594	-1.03196	-0.618333	-0.801242	-0.993421	-0.89933	-0.442015	-0.928882	-0.761711	-0.734135	-0.510557	-0.600175	-0.626019	-0.996244	-0.683202	-1.12816	-0.839879	-0.956874	-0.564622	-0.933724	-0.772308	-0.586885	-1.01707	16	16	16	O35841	Apoptosis inhibitor 5	Api5
-0.717386	-0.363227	-0.847676	-0.420078	-0.384271	-0.726483	-0.162081	-0.266636	-0.564915	-0.260026	-1.02432	-0.556699	-0.700262	-0.390558	-0.565012	-0.519039	-0.677711	-0.35095	-0.553262	-0.169925	-0.628914	-0.802814	-0.711847	-0.550408	-0.268195	-0.50284	-0.791356	-0.662114	-0.052555	-0.718175	15	15	15	O35857	Mitochondrial import inner membrane translocase subunit TIM44	Timm44
0.0165266	0.63601	-0.113567	0.320738	0.122444	0.209829	0.254083	0.181427	0.0722098	0.474713	0.046325	0.395378	0.279757	0.380747	0.189434	0.513522	0.0731505	0.385337	-0.0988237	0.599418	0.247423	0.270608	0.214558	-0.0405417	0.448666	-0.0641931	0.0718003	-0.307428	0.403733	-0.126841	8	8	8	O35864	COP9 signalosome complex subunit 5	Cops5
-1.17185	-1.44456	-1.65384	-1.23921	-1.56184	-1.1398	-1.15244	-1.10682	-1.53754	-1.15698	-1.45091	-1.2979	-1.1236	-1.37629	-1.53635	-1.30211	-1.36676	-1.01028	-1.23652	-0.93546	-1.63264	-1.25078	-1.52667	-1.59134	-1.39495	-1.38753	-0.971074	-1.58544	-0.856149	-1.40152	6	6	6	O35887;Q6XLQ8;G3UWR0;G3V004;G3UWV3;G3UY49	Calumenin	Calu
-0.15782	0.417502	NaN	NaN	1.752	2.41381	1.67153	0.824163	NaN	NaN	1.24035	NaN	NaN	0.977327	1.22058	1.19687	NaN	0.29373	1.64566	0.678741	NaN	NaN	NaN	NaN	1.55805	0.264911	1.57167	1.53283	0.421361	1.29857	11	10	10	O35954	Membrane-associated phosphatidylinositol transfer protein 1	Pitpnm1
-1.18441	NaN	-1.81779	-0.311619	-1.12294	-1.62307	NaN	-1.67338	-2.04219	-1.1723	-1.9591	-2.09667	0.231752	-1.80116	-1.35282	-1.92782	-1.40855	NaN	-0.932817	NaN	-1.98138	NaN	NaN	NaN	0.192052	-2.10939	-1.38863	-2.23606	-1.77855	-1.86719	9	9	9	O54692	Centromere/kinetochore protein zw10 homolog	Zw10
-1.50391	-1.27638	-1.2737	-1.34494	-1.345	-1.22645	-1.28445	-1.1615	-1.6196	-1.3518	-1.54206	-1.36412	-1.19931	-1.3759	-1.52707	-1.44938	-1.35946	-1.1762	-1.16434	-1.17025	-1.64344	-1.45412	-1.49488	-1.81065	-1.51056	-1.25381	-1.51187	-1.81484	-1.0552	-1.49072	13	13	13	O54734	Dolichyl-diphosphooligosaccharide--protein glycosyltransferase 48 kDa subunit	Ddost
0.6597	0.944804	0.675189	0.627984	0.700943	0.858724	0.697125	1.18105	0.679827	0.801933	0.56657	0.687428	0.900422	0.743134	0.538786	1.04877	0.536168	0.942973	0.468312	1.0508	0.73865	0.442007	0.955228	0.735139	0.894054	0.712551	0.686243	0.568901	1.02603	0.795509	21	21	21	O54774	AP-3 complex subunit delta-1	Ap3d1
0.295748	0.68557	0.354059	0.405547	0.52168	0.403885	NaN	0.628541	0.476518	0.669694	0.362269	0.373103	0.118194	0.377632	0.812384	0.463131	0.603928	0.598806	0.323696	0.467474	0.775861	0.638411	0.869148	0.498077	0.792657	0.243455	0.487298	0.580547	1.34516	0.489949	9	9	6	O54781	SRSF protein kinase 2;SRSF protein kinase 2 N-terminal;SRSF protein kinase 2 C-terminal	Srpk2
-3.31843	-1.90014	-2.80517	NaN	-3.7277	NaN	NaN	-2.81547	-1.4845	-2.68574	-2.49792	-3.34511	NaN	-3.36345	-1.62569	-3.25284	-3.58087	-3.26224	-2.72931	-2.95713	-1.86275	-2.91077	-2.65102	NaN	-3.21557	-3.56084	-3.52732	-2.68708	-2.334	-3.06692	8	8	8	O54825	Bystin	Bysl
2.27063	4.2503	3.3715	2.60261	3.39678	2.46116	3.1042	3.02621	2.8847	2.77034	3.17124	3.80632	2.84084	2.87938	3.68602	1.55703	4.20777	1.86875	3.10123	3.30002	3.35072	3.65098	2.96432	3.01683	2.38692	3.32535	3.4918	3.63304	2.42919	3.86851	12	12	8	O54829	Regulator of G-protein signaling 7	Rgs7
0.168512	0.216334	0.208144	-0.0792927	0.140587	0.280195	0.0072316	0.276031	0.0292347	0.321694	0.189549	-0.081067	0.268052	0.23121	0.167037	0.356476	-0.122341	0.48657	-0.0567222	0.284932	-0.0302653	0.00215127	-0.0831112	-0.41446	0.32413	0.0846551	0.139267	-0.311271	0.412712	0.102589	10	7	7	O54833	Casein kinase II subunit alpha	Csnk2a2
0.0894977	NaN	0.740191	NaN	1.65872	1.98285	NaN	NaN	NaN	2.53224	1.31222	NaN	1.24049	1.32775	0.527388	NaN	NaN	0.667378	0.721159	2.66924	NaN	NaN	NaN	NaN	2.63639	2.24934	0.412674	-1.01935	2.33636	NaN	7	7	7	O54865	Guanylate cyclase soluble subunit beta-1	Gucy1b3
2.66301	2.32272	2.47337	2.32366	3.00764	2.79036	3.17893	3.67765	2.2037	2.79346	2.48649	3.36962	3.04609	3.16735	2.40438	2.89454	2.67973	3.3823	3.17423	3.1488	2.6891	2.56687	1.8678	2.31143	3.10408	2.94009	3.88639	2.71729	2.73274	3.44996	7	7	7	O54901;Q80VX2;E9QMY1;Q05D16;E9PZI9	OX-2 membrane glycoprotein	Cd200
NaN	-1.34022	-1.44964	-1.50543	-1.29025	-1.24714	NaN	-1.41061	-1.87503	-0.920217	-1.84008	-1.44239	-1.25906	-1.40893	-1.26927	-0.394294	-1.49937	-1.01913	-1.33159	-0.917623	-1.80814	-1.16002	-1.60492	-1.07451	-0.349252	-1.10822	-0.436482	-1.17805	-0.871134	-1.25671	11	10	10	O54941	SWI/SNF-related matrix-associated actin-dependent regulator of chromatin subfamily E member 1	Smarce1
0.0819344	0.64905	-0.0585243	0.342927	0.351627	0.239856	0.421129	0.311363	-0.488104	0.35925	-0.215617	0.341647	0.400111	0.315953	0.321081	0.470729	0.0452676	0.448135	-0.122474	0.440753	-0.0140695	0.171888	0.250028	0.260307	0.22989	0.311059	0.237473	0.421341	0.762045	0.208094	7	7	4	O54946;G3X8S5	DnaJ homolog subfamily B member 6	Dnajb6
NaN	-0.643949	-1.05207	NaN	NaN	-1.338	0.0367183	NaN	-1.13836	-0.543199	NaN	-0.87578	0.0740006	0.00962585	-0.791939	NaN	NaN	-0.103665	NaN	NaN	NaN	-1.25453	-0.258217	-1.14019	-0.431463	-0.667483	-0.260989	-0.907352	NaN	-0.412944	5	5	5	O54950	5-AMP-activated protein kinase subunit gamma-1	Prkag1
-1.55788	-1.45054	-1.61433	-1.43563	-0.831472	-0.80752	-1.35457	-1.50731	-1.72957	-1.24172	-1.92714	-1.48959	NaN	-1.37968	-1.28487	-1.10762	-1.60417	-1.13803	-1.29913	-1.44885	-1.23811	-0.992841	-1.39786	-1.53082	-1.30638	-1.51813	-0.992261	-1.58588	-1.18237	-1.80041	6	6	5	O54962	Barrier-to-autointegration factor	Banf1
3.46889	4.0766	3.87425	4.04401	3.36876	3.2466	3.7407	4.3437	3.32701	3.5009	3.49417	4.10977	4.04979	3.77677	3.2935	3.64692	3.28687	3.65972	3.93153	3.68624	3.75172	3.449	3.38653	3.01101	3.81833	4.28588	3.70828	3.57653	3.52834	4.03789	13	13	13	O54983	Thiomorpholine-carboxylate dehydrogenase	Crym
-0.393306	-0.28404	-0.495695	-0.183582	-0.411209	-0.183074	-0.584866	-0.18053	-0.322966	-0.064607	-0.40021	-0.212134	-0.217727	-0.284277	-0.269153	-0.487178	-0.304277	-0.0519985	-0.521453	0.0126499	-0.242206	-0.575893	-0.229588	-0.22885	-0.22404	-0.273456	-0.463727	-0.488001	0.198179	-0.392098	8	8	8	O54984	ATPase Asna1	Asna1
0.615243	1.16754	0.578435	0.550085	0.754845	0.70463	0.855432	0.625756	0.43569	1.22621	0.581173	0.968097	0.802185	0.716055	0.786348	0.927935	0.604542	0.754456	0.840733	0.849284	0.538408	0.619492	0.929418	1.03038	0.631176	0.953104	0.705029	0.5272	0.929006	0.959009	16	16	15	O54988	STE20-like serine/threonine-protein kinase	Slk
1.87694	2.49769	2.23223	1.44391	2.91692	2.20052	1.07324	1.69605	2.66356	2.241	2.29378	2.43051	2.31725	2.80601	3.40911	2.83393	2.71862	3.36787	0.498545	2.83054	3.25195	1.15692	3.10432	1.98439	2.04591	1.84011	1.88694	1.71525	3.49073	3.1465	26	26	26	O54991	Contactin-associated protein 1	Cntnap1
0.464982	0.571686	0.569972	0.87168	0.50625	0.367322	0.485277	0.929583	0.412002	0.75234	0.23221	0.706959	0.6173	0.604959	0.523484	0.760309	0.582923	0.851521	0.671485	0.950481	0.526598	0.540988	0.697476	0.270939	0.698272	0.310754	0.455871	0.276048	1.09376	0.598566	6	6	6	O55013	Trafficking protein particle complex subunit 3	Trappc3
0.439402	0.897248	0.416134	0.653582	0.291045	0.773615	0.693691	0.946249	0.420337	0.940672	0.374056	0.583614	0.947056	0.546309	0.810865	0.354409	0.638097	0.911913	0.557943	0.81713	0.510868	0.623198	0.533723	0.562453	0.934235	0.576433	0.312312	0.400511	1.28683	0.645096	8	6	6	O55022	Membrane-associated progesterone receptor component 1	Pgrmc1
1.50762	1.16812	1.11185	1.32525	1.15489	1.40179	1.49496	0.8863	1.24294	1.50238	1.30418	1.45902	1.42538	1.49082	1.36502	1.43952	1.18485	1.48746	1.14519	0.893947	0.765425	1.25925	1.12592	1.28743	1.30782	1.2362	1.08915	1.14484	1.30369	1.19215	16	16	16	O55023;Q924B0;Q80ZJ2	Inositol monophosphatase 1	Impa1
-1.08447	-0.932364	-1.25314	-0.825867	-1.30293	-0.810895	-0.913952	-0.92562	-1.11403	-0.832526	-1.0383	-0.975263	-0.898247	-0.901417	-1.03125	-1.16195	-0.902498	-0.765874	-1.09741	-0.86584	-1.23291	-1.09397	-1.09903	-1.01564	-1.0005	-1.08685	-1.03591	-1.26424	-0.65104	-0.94028	26	26	26	O55029	Coatomer subunit beta	Copb2
0.506906	0.688125	0.638995	0.66278	0.633457	1.16679	-0.139076	0.681492	0.752024	1.58255	0.44385	0.529614	0.483944	0.690521	1.32222	0.593659	0.425637	1.04674	0.470269	0.911099	-1.7612	0.418697	0.671623	-0.535257	0.798768	0.973667	0.474212	0.296988	-0.278936	0.274913	8	8	7	O55033	Cytoplasmic protein NCK2	Nck2
4.56051	4.51761	4.65544	4.56873	4.77695	4.64526	4.38528	4.73643	4.68097	4.31781	5.25181	4.45188	4.78317	4.32571	4.42973	4.34658	4.60055	4.09109	4.87662	4.38049	4.29633	4.78719	4.82632	4.23051	4.26263	4.72784	4.44571	4.63072	4.10532	5.16628	16	16	11	O55042	Alpha-synuclein	Snca
-0.2949	0.241236	-0.131194	-0.0258793	-0.148609	-0.156785	0.0936943	0.349364	0.231701	-0.225028	-0.372395	-0.311154	0.137854	-0.110497	NaN	-0.0480967	0.0448807	-0.0487942	-0.187134	0.270956	NaN	-0.377846	0.590962	NaN	0.203103	0.168885	0.0315185	-0.413161	NaN	0.158236	2	2	2	O55057;M0QWG6	Retinal rod rhodopsin-sensitive cGMP 3,5-cyclic phosphodiesterase subunit delta	Pde6d
1.02175	0.883289	0.727188	1.02207	0.531698	1.05433	1.22894	1.07318	0.872367	1.03112	0.685153	0.731997	1.18942	1.25412	1.15914	0.594443	0.979971	1.48621	0.872367	1.52284	0.760822	0.967814	1.07091	0.924153	1.27753	0.739492	1.01917	0.801782	0.987331	0.959767	6	6	6	O55091	Protein IMPACT	Impact
3.55882	5.61303	6.56429	4.95344	5.29342	4.58305	4.86355	5.19184	5.5587	5.26075	4.98873	5.84626	5.8888	5.0904	5.47118	4.34755	6.06497	4.52949	4.95993	4.77912	5.41396	5.08187	4.51322	5.03609	4.31479	4.57656	4.89514	5.11463	4.41843	4.58596	3	3	3	O55100	Synaptogyrin-1	Syngr1
1.87864	1.69437	1.4089	1.23216	1.42144	1.57235	1.10684	1.55669	1.46713	1.90633	0.857835	1.19896	1.39958	0.836295	0.116285	2.00063	0.0670772	0.9407	1.5667	0.817308	0.985188	1.5228	1.84192	1.46642	2.05865	1.35731	1.42198	1.7198	1.48459	1.01932	14	14	13	O55106;F8WH41	Striatin	Strn
1.19083	1.45538	1.24134	1.37816	1.29279	1.51821	1.14003	1.73788	1.27063	1.61852	1.18239	1.51346	1.4454	1.31058	1.56802	1.48265	1.4346	1.56636	1.24168	1.73548	1.23138	1.26001	1.2396	1.34084	1.46009	1.40213	1.31412	1.33942	1.68038	1.26469	12	12	11	O55125;Q5SVG6	Protein NipSnap homolog 1	Nipsnap1
2.20863	2.26798	1.69862	2.47081	1.8442	2.09869	1.84166	2.18187	2.22486	2.60446	1.90298	2.13943	1.98319	1.93022	2.1972	2.54229	2.16579	2.50455	1.87092	2.67955	2.14293	2.31036	2.24366	2.24038	2.15862	2.28771	2.15316	1.94331	2.49728	2.02509	8	7	7	O55126;Q7TMG8	Protein NipSnap homolog 2	Gbas
-1.91491	-2.07173	-0.545771	-0.566864	-1.78559	-1.70792	-1.45723	-1.436	-1.22212	-1.63096	-1.54755	-1.21319	-1.24343	-2.0068	-0.5655	-2.07663	-0.984626	-1.86825	-1.62719	-1.24464	-1.33982	-1.64653	-0.888772	-1.63881	-1.96717	-2.04072	-2.05148	-1.01977	-1.59163	-0.666393	5	5	5	O55135	Eukaryotic translation initiation factor 6	Eif6
1.63913	1.73394	1.50467	1.6549	1.48876	2.20463	1.851	2.11622	1.55266	2.24134	1.83526	1.85235	2.22999	1.73068	1.71511	1.51924	1.77789	1.86092	1.98302	2.15316	2.34168	1.34912	0.421708	1.96934	1.84824	1.53788	1.62402	1.4994	1.99516	1.88342	8	8	2	O55137	Acyl-coenzyme A thioesterase 1	Acot1
-1.64233	-1.40599	-2.10276	-1.70845	-1.99523	-1.59732	-1.68849	-1.67604	-1.60507	-1.34267	-1.7563	-1.46053	-1.5214	-1.62532	-1.71396	-1.46142	-1.55243	-1.25846	-1.38885	-1.42712	-1.73062	-1.66539	-1.73916	-2.1132	-1.62919	-1.26376	-1.76931	-1.90354	-1.46195	-1.59378	13	13	13	O55142	60S ribosomal protein L35a	Rpl35a
0.918742	0.930023	0.670888	1.04722	0.771397	0.891563	0.978009	0.999827	0.696307	1.05409	0.895154	0.874481	0.985302	1.10197	0.827154	1.00981	0.775466	1.19529	0.820769	1.18053	0.659403	0.773171	0.797238	0.771742	0.993321	0.816901	0.862313	0.647219	1.12422	0.841508	46	46	37	O55143;J3KMM5	Sarcoplasmic/endoplasmic reticulum calcium ATPase 2	Atp2a2
-1.66389	-1.57691	-1.82232	-1.29878	-1.45712	-0.863621	-0.136716	-0.962364	-1.92486	-0.617769	-1.54789	-1.45996	-0.607105	0.249428	-0.962808	-1.41927	-1.59684	-1.2337	-1.01278	-0.157173	-1.76031	-1.2455	-1.47877	-1.75048	0.292811	-1.48243	-1.6796	-1.45344	-1.20858	-1.30469	19	19	19	O55201	Transcription elongation factor SPT5	Supt5h
-0.894682	-0.958434	-1.32711	-0.933422	-0.920751	-0.822526	-0.919455	-0.867975	-1.33697	-1.01671	-1.15982	-0.903192	-1.21791	-0.743127	-0.874522	-1.03858	-1.05963	-0.735349	-0.967832	-0.887213	-1.32993	-1.17153	-1.00195	-1.07765	-0.814674	-0.981707	-0.971148	-1.17377	-0.755229	-0.887837	17	17	17	O55222;F6Q5Z1	Integrin-linked protein kinase	Ilk
0.165806	0.366969	0.150145	0.377932	0.132483	0.404821	0.391758	0.475916	0.076691	0.519797	0.14642	0.319748	0.344703	0.368663	0.342781	0.312115	0.204333	0.630617	0.389754	0.570186	0.233532	0.251109	0.295234	0.35692	0.555566	0.189861	0.282018	0.159525	0.772087	0.241612	14	14	14	O55234	Proteasome subunit beta type-5	Psmb5
NaN	-1.05429	-1.22336	-0.971001	-1.42573	-0.709644	-1.28107	-1.08304	-1.32487	-0.757535	-1.59722	-0.950916	-0.841651	-0.898402	-1.33942	-1.33891	-1.0497	-0.932212	-1.32843	-0.797013	-1.11096	-1.8081	-0.932288	-1.15101	-0.447632	-0.817869	-1.17146	-1.52125	-0.731791	-1.37234	7	7	7	O70152;A2BDX2	Dolichol-phosphate mannosyltransferase	Dpm1
1.03531	0.872684	NaN	NaN	0.61072	1.34095	0.851756	1.22135	NaN	1.43012	0.580634	NaN	1.35166	1.07443	NaN	0.81089	1.16278	NaN	NaN	0.952043	0.687846	1.21786	NaN	1.09234	1.51598	0.151875	1.05179	1.0825	NaN	1.38866	7	6	6	O70166	Stathmin-3	Stmn3
-3.93074	-3.18368	-3.84459	NaN	-3.89346	-4.96209	-4.33006	-4.22002	-3.74782	-3.08716	-4.70437	-3.64386	-4.37212	-4.4693	NaN	-3.64824	-4.49806	-3.89792	-3.60751	-4.38288	-3.51248	-4.18761	-4.95252	-4.07408	-3.89064	-4.68038	-4.22897	-5.3732	-4.24861	-4.13151	2	2	2	O70167;E9QQ35;D3Z6L6	Phosphatidylinositol 4-phosphate 3-kinase C2 domain-containing subunit gamma	Pik3c2g
2.12306	2.53399	2.45466	2.37348	1.88183	2.39981	2.35683	2.66346	2.21578	2.04162	2.55453	1.72233	2.73427	2.32359	2.31151	2.43573	1.91626	2.61352	2.33519	2.04961	2.09616	2.18324	2.52483	1.93672	2.42934	2.33192	2.10582	2.21498	2.40537	1.81766	10	6	6	O70172;F6RJE8	Phosphatidylinositol 5-phosphate 4-kinase type-2 alpha	Pip4k2a
-1.90234	-1.68773	-1.99045	-1.56677	-1.92573	-1.50487	-1.49886	-1.56604	-1.79073	-1.62068	-1.86068	-1.59817	-1.50508	-1.83074	-1.84944	-1.48954	-1.69524	-1.46874	-1.69515	-1.42938	-1.52482	-1.9087	-1.84145	-1.98444	-1.71506	-1.56604	-1.70328	-1.74158	-1.20126	-1.86422	17	17	17	O70194	Eukaryotic translation initiation factor 3 subunit D	Eif3d
-1.35135	-1.47093	-1.74468	-1.70885	-1.70465	-1.27393	-1.45265	-1.47965	-1.652	-1.46931	-1.55562	-1.70735	-1.23646	-1.3943	-1.72931	-1.68257	-1.71839	-1.46858	-1.62826	-1.22558	-1.85248	-1.60635	-1.58746	-1.87912	-1.62649	-1.17447	-1.41332	-1.68903	-1.0767	-1.61127	13	13	13	O70251	Elongation factor 1-beta	Eef1b
NaN	0.876254	NaN	0.5346	0.333625	0.746374	0.693551	1.01724	0.618074	1.16388	0.827205	0.745793	NaN	0.550169	0.985845	0.791533	0.574025	1.43815	0.46931	NaN	0.767437	NaN	0.690381	NaN	NaN	0.467454	0.828742	NaN	1.08476	0.675627	4	4	3	O70274	Protein tyrosine phosphatase type IVA 2	Ptp4a2
-0.365469	-0.17479	-0.501618	-0.324465	-0.553655	-0.33182	-0.170182	-0.220949	-0.642286	-0.154324	-0.487075	-0.453439	-0.378068	-0.242816	-0.535655	-0.15782	-0.442439	-0.362779	-0.43328	-0.181166	-0.251204	-0.46634	-0.453649	-0.60502	-0.256769	-0.563158	-0.291604	-0.624803	-0.155231	-0.322966	11	11	10	O70310	Glycylpeptide N-tetradecanoyltransferase 1	Nmt1
1.20759	1.94987	1.04597	1.62611	1.26673	1.67355	1.95333	1.65613	1.59767	1.91992	1.50038	1.76611	1.77172	1.49074	1.68131	1.73087	1.54722	2.08473	1.33847	2.01812	1.59697	1.64562	1.42911	1.89518	1.94553	1.5192	1.30689	1.17234	1.50508	2.00578	34	29	29	O70318	Band 4.1-like protein 2	Epb41l2
1.4185	1.62034	1.39752	1.09342	1.32301	1.49403	1.25567	1.43557	1.24787	1.33061	1.12077	1.31646	1.3437	1.57197	1.26257	1.31251	1.16466	1.77211	1.32597	1.56875	1.35027	1.54625	1.58355	1.45348	1.3992	1.43839	1.39517	1.05664	1.69129	1.25887	11	11	11	Q76LV0;O70325;S4R1E5;Q91XR9	Glutathione peroxidase;Phospholipid hydroperoxide glutathione peroxidase, mitochondrial;Phospholipid hydroperoxide glutathione peroxidase, nuclear	Gpx4
-0.926303	-0.220206	-0.857822	-1.19824	-0.970633	-0.831634	-0.157303	-0.494774	-1.17089	-1.11297	-0.300065	-0.97475	-1.05991	-0.0374525	-0.390448	-1.32331	-0.181039	0.595489	-1.55326	-0.881743	-0.0311129	0.231905	-0.985719	-0.283922	-0.192068	-1.26159	-1.28528	-1.16652	-0.544683	0.285601	10	10	10	O70378;M0QWP2;M0QWY0	Neighbor of COX4	Cox4nb
-0.416515	-0.379843	-0.708496	-0.332507	-0.59321	-0.304861	-0.408386	-0.174023	-0.559443	-0.220206	-0.609188	-0.380729	-0.232538	-0.269392	-0.411643	-0.399445	-0.526269	-0.241962	-0.533763	-0.0565835	-0.487692	-0.500088	-0.503654	-0.435095	-0.161823	-0.306729	-0.148999	-0.460481	-0.0332292	-0.434241	20	20	20	O70435;E0CX62	Proteasome subunit alpha type-3	Psma3
1.66401	1.16017	1.21173	1.91932	1.58446	1.84539	1.56307	NaN	1.58299	1.97807	NaN	1.65881	1.50353	1.73145	1.79201	1.40057	1.21518	2.08247	1.53095	1.99154	1.68859	1.79942	0.690684	1.54439	1.29935	1.5417	1.60375	1.56098	1.94898	1.83388	5	5	5	O70439;Q8BH40	Syntaxin-7	Stx7
5.14837	4.08468	3.55843	3.49733	3.14242	3.85162	3.37024	3.00185	3.35182	2.98062	2.70162	3.67693	3.37701	3.49606	4.23705	3.87476	3.04632	3.36702	3.83255	3.13315	3.18246	3.48626	3.38603	1.51499	3.53783	3.52836	3.86864	4.10676	3.05517	3.97227	14	13	13	O70443	Guanine nucleotide-binding protein G(z) subunit alpha	Gnaz
0.0256762	0.0467274	-0.243669	-0.160146	-0.248292	0.0817969	0.0103234	0.130002	-0.29443	0.177539	-0.391218	-0.0585243	0.215898	0.065476	-0.193709	0.165677	-0.0458623	0.234703	0.10448	0.350044	-0.205393	0.320919	-0.180912	0.0975482	0.214926	-0.0149266	0.471689	-0.168129	0.400797	-0.0583858	10	10	8	O70492;Q78ZM0;D3Z6Z0;D3Z789	Sorting nexin-3	Snx3
0.876466	1.29924	0.932995	1.27474	1.10045	1.10138	1.41781	1.20953	0.991456	1.51965	0.987846	1.17147	1.38364	1.05484	1.05685	1.14484	1.02306	1.53512	0.995419	1.61847	1.23596	1.16062	1.30507	1.10724	1.39498	0.98553	0.883316	0.958364	1.8095	1.09422	10	8	8	Q3V2H3;Q3TGS7;O70493;Q6ZWQ5	Sorting nexin-12	Snx12
-0.372283	-0.713784	-0.895225	-0.548338	-0.593784	-0.448267	-0.622087	-0.292664	-0.721241	-0.691713	-0.574441	-0.502942	-0.420725	-0.493545	-0.695638	-0.825948	-0.688315	-0.273098	-0.738292	-0.392977	-0.544189	-0.592732	-0.852159	-0.807685	-0.310573	-0.439357	-0.489235	-1.13737	-0.29231	-0.693498	11	11	11	O70503	Estradiol 17-beta-dehydrogenase 12	Hsd17b12
1.10557	1.77029	1.31362	0.968266	1.23392	1.70972	1.60498	1.80637	1.23246	1.60533	1.02148	1.53157	1.5492	1.59161	1.36755	1.54137	1.48221	1.81173	1.00816	1.06308	1.50541	1.19357	1.49569	1.57433	1.69516	1.43043	1.4	1.24083	1.78002	1.39081	15	15	15	O70589	Peripheral plasma membrane protein CASK	Cask
-0.555227	-0.773912	-0.795435	-0.764941	-0.845269	-0.558659	-0.557974	-0.808673	-1.03942	-0.690909	-0.852079	-0.794021	-0.981707	-0.695905	-0.907275	-0.830661	-0.831796	-0.465086	-0.654344	-0.758985	-0.748976	-1.02913	-0.999495	-0.9307	-0.780562	-0.518132	-0.892352	-1.04264	-0.212632	-0.695816	6	6	6	O70591	Prefoldin subunit 2	Pfdn2
-1.50747	-0.837863	-1.4025	-0.818523	-1.48243	-1.26478	-0.897086	-1.28499	-1.34449	-1.00065	-1.29261	-1.32285	-1.07025	-1.34772	-1.24841	-1.36608	-1.54878	-1.29748	-1.41533	-0.632454	-1.25918	-1.31835	-1.10702	-1.429	-1.18701	-0.978928	-1.33954	-0.829119	-0.755913	-0.96266	10	10	10	O88291;D3YXQ7	DBIRD complex subunit ZNF326	Znf326;Zfp326
0.989335	1.07519	0.902848	1.02107	0.935586	1.10522	0.960946	1.2102	0.953579	1.16897	0.875195	1.05538	1.08443	1.19664	0.905277	1.18518	0.999423	1.30868	0.921226	1.21096	0.970922	1.02997	1.0825	1.08632	1.01485	0.956543	1.0394	0.868463	1.40396	0.922647	35	35	35	O88342	WD repeat-containing protein 1	Wdr1
NaN	0.865832	0.302102	0.448765	0.972563	0.250852	NaN	1.05433	0.686127	1.53303	0.358917	0.895556	NaN	1.01821	0.811498	0.751222	0.367602	1.33949	0.557773	NaN	0.8925	NaN	1.05062	0.494353	1.05167	0.645096	0.664242	0.410927	1.40263	0.717027	5	5	5	O88384;Q91XH6	Vesicle transport through interaction with t-SNAREs homolog 1B	Vti1b
0.854831	1.3407	1.02268	1.23548	1.06332	0.465719	0.976617	0.913868	0.863389	1.5541	1.35336	1.01395	1.08378	1.53721	1.10731	1.05925	0.877023	1.39002	0.301621	1.49594	1.08957	0.472309	0.876148	1.06362	0.77322	0.748069	0.745067	0.733603	0.928182	0.907116	4	4	4	O88441	Metaxin-2	Mtx2
NaN	-1.21971	NaN	0.173336	0.0759457	0.0343228	0.0307666	0.0908952	NaN	-0.140124	NaN	-0.154583	0.240248	-1.20714	-1.90396	-0.464355	-0.314406	NaN	0.051429	0.555906	-1.58775	-1.34987	-1.17938	-0.450591	NaN	-0.236585	0.0131449	NaN	NaN	-0.0492126	4	4	4	O88455;D3YXR4;D3Z7G1	7-dehydrocholesterol reductase	Dhcr7
-0.105142	-0.120883	-0.255924	0.113473	-0.522357	-0.223423	0.0506219	0.0117625	-0.462995	-0.140517	-0.258097	-0.0540844	-0.0371714	-0.0153549	-0.127633	-0.301588	-0.280481	0.129497	-0.557582	0.287994	-0.0672258	-0.0233263	-0.169027	-0.211137	0.0463549	-0.144829	-0.437867	-0.213254	0.262123	-0.181675	15	15	15	O88532	Zinc finger RNA-binding protein	Zfr
0.205963	0.143803	-0.0681893	0.156659	0.164318	0.135554	-0.200253	0.313423	-0.0220482	-0.040682	0.0728316	0.190602	0.0360673	0.22011	0.292599	-0.168899	-0.0969364	0.374711	-0.14991	0.207328	0.0868751	-0.165944	0.238051	0.15822	0.452669	0.184113	0.0654005	0.0253239	0.387959	0.0397702	14	14	14	O88543	COP9 signalosome complex subunit 3	Cops3
0.0999582	0.233498	-0.0257375	0.204832	0.00552159	0.287096	0.142529	0.431715	-0.026021	0.270452	0.110729	0.0995408	0.185802	0.300395	0.123371	0.181624	0.0693913	0.46901	-0.013498	0.462595	0.0677573	-0.107286	0.176805	0.217642	0.376096	0.323913	0.0459526	-0.127105	0.594291	0.0462506	17	17	17	O88544;F6QTS1;D3YV99;D3Z1R9	COP9 signalosome complex subunit 4	Cops4
-0.684729	-0.335026	-0.726918	-0.583615	-0.866394	-0.601126	-0.55817	-0.452806	-0.681764	-0.314987	-0.751549	-0.521352	-0.444561	-0.436482	-0.59053	-0.502229	-0.542506	-0.357383	-0.743127	-0.215119	-0.694925	-0.542308	-0.613815	-0.643671	-0.448055	-0.550605	-0.665484	-0.851279	-0.174918	-0.598842	30	30	29	O88569	Heterogeneous nuclear ribonucleoproteins A2/B1	Hnrnpa2b1
NaN	1.6696	0.61072	0.315055	-0.597126	-0.929337	NaN	NaN	-0.271067	-0.47861	-0.248535	-0.468114	-0.281312	0.978179	0.0351357	-0.331247	NaN	NaN	-0.0701146	0.407689	NaN	1.42047	-0.521654	NaN	0.167442	-0.0985544	-0.584	-0.533065	NaN	0.124629	3	3	3	O88587	Catechol O-methyltransferase	Comt
-0.53057	-0.652968	-0.795684	-0.637286	-0.900567	-0.614945	-0.77273	-0.573956	-0.923568	-0.390558	-0.765535	-0.576764	-0.634128	-0.662297	-0.753262	-0.797262	-0.588133	-0.488309	-0.944784	-0.445197	-0.897937	-0.724301	-0.822363	-0.753348	-0.674461	-0.71123	-0.811964	-0.867659	-0.290071	-0.653977	14	14	14	O88685;B7ZCF1;A2AGN7	26S protease regulatory subunit 6A	Psmc3
-0.213129	-0.3639	-0.52085	0.000144286	-0.324811	0.0254706	0.160895	0.148929	-0.438931	-0.0657101	-0.499068	-0.174023	-0.284396	0.0949419	-0.151729	-0.0278618	-0.474774	0.00248353	-0.316725	-0.166972	-0.199374	-0.0781998	0.0946953	-0.148609	0.0366591	-0.204642	-0.169668	-0.548535	0.168869	-0.37128	10	10	10	O88696	Putative ATP-dependent Clp protease proteolytic subunit, mitochondrial	Clpp
1.20829	1.30764	1.02729	1.11766	1.21498	1.37441	0.981594	1.44469	1.07783	1.38139	1.06079	1.42217	1.10482	1.21404	1.21588	1.13514	1.05856	1.42453	0.90018	1.50775	1.15801	0.956264	1.16699	1.24759	1.33137	1.22048	1.16178	1.00199	1.41951	1.07926	15	15	7	O88712	C-terminal-binding protein 1	Ctbp1
2.65036	2.42857	1.62567	3.29195	2.33083	2.78289	3.37113	2.43409	1.97562	2.79847	2.59092	3.57911	2.74333	2.997	2.99792	3.27732	3.54559	2.76474	2.00903	2.44293	2.23419	2.92369	2.5187	2.59798	2.85308	2.60524	2.74313	2.71738	2.81087	2.68223	93	93	91	O88737	Protein bassoon	Bsn
1.07121	NaN	0.84337	0.948725	1.72829	1.96657	1.49687	2.06673	NaN	2.15419	1.31682	1.49102	0.64948	1.96438	1.84747	1.70698	NaN	1.69816	1.53571	2.11829	1.63706	NaN	1.09999	1.93203	NaN	1.60674	NaN	2.08424	NaN	1.82439	7	6	6	O88741	Ganglioside-induced differentiation-associated protein 1	Gdap1
0.791383	0.964404	0.416231	0.308412	0.164901	0.491064	NaN	0.733915	0.583117	NaN	NaN	NaN	0.604389	1.06673	NaN	0.400396	0.766014	0.274756	0.642865	NaN	NaN	0.770904	NaN	NaN	0.320756	0.756526	0.936387	0.584977	1.12309	0.903064	5	5	5	Q3UDC3;O88746	Target of Myb protein 1	Tom1
1.25054	1.22563	0.98716	1.39939	1.05092	1.25487	1.30557	1.37748	0.906818	1.41396	1.1321	1.29849	1.49777	1.55106	1.06097	1.31678	1.24315	1.55843	1.34637	1.57557	1.00944	1.34209	1.08672	1.00938	1.3276	1.29131	1.41431	0.880896	1.67103	1.28983	28	28	26	O88844	Isocitrate dehydrogenase [NADP] cytoplasmic	Idh1
4.45631	4.68271	4.7889	4.43113	4.79406	4.4279	4.33465	4.3471	4.53815	3.7896	4.54016	5.0769	4.56832	4.35358	4.22283	4.66559	3.8109	4.53263	4.73662	3.96615	4.28285	4.27581	4.21261	4.57199	4.35544	4.35922	4.47749	4.59234	4.2065	4.43928	36	36	33	O88935	Synapsin-1	Syn1
0.502096	0.875434	0.261984	0.587663	0.419237	0.986359	0.677472	0.776923	0.665958	0.862575	0.454229	0.754212	0.8497	0.655103	0.566442	0.568987	0.601781	1.01526	0.42401	1.19548	0.753604	0.756136	0.643248	0.602153	1.05895	0.672198	0.831178	0.490051	1.23107	0.621377	6	4	4	O88952	Protein lin-7 homolog C	Lin7c
-0.136323	0.414634	-0.318461	-0.0204844	-1.20201	0.248605	-0.14991	0.283141	0.0730896	0.547447	-0.193709	0.298673	0.266923	0.251865	0.24655	0.0839057	0.100082	0.437428	-0.239765	0.274547	0.150289	-0.135666	0.115785	0.118461	-0.13829	0.0530746	0.010425	0.0051597	0.327023	0.00163119	5	5	4	O88958	Glucosamine-6-phosphate isomerase 1	Gnpda1
NaN	0.676273	-0.0040339	0.470189	NaN	0.445578	NaN	0.688636	NaN	0.488269	NaN	0.461859	0.0176507	NaN	0.545656	NaN	0.204266	0.95957	NaN	0.803645	0.173368	NaN	NaN	NaN	NaN	0.202124	-0.253021	0	0.790409	0.463867	2	2	2	O88983;Q9D0J1	Syntaxin-8	Stx8
2.41112	2.04079	0.261345	3.78771	2.16748	2.7229	2.81624	3.5556	2.46506	1.23145	2.61714	2.89916	2.50267	2.47489	2.32445	3.20477	NaN	2.52118	3.7759	NaN	2.64729	1.92117	1.67029	2.96748	1.98587	4.69814	3.35954	3.09875	2.49086	2.46403	10	10	10	O88998;Q8R357;G3X9Q7;A3KGE4	Noelin	Olfm1
-1.13534	-1.2168	-1.60725	-0.940355	-1.31394	-1.03675	-1.27387	-1.20483	-1.46686	-1.16118	-1.4655	-1.32268	-1.0732	-1.17479	-1.7347	-1.6658	-1.19598	-1.03358	-1.23419	-0.973868	-1.09349	-1.05741	-1.44626	-1.43728	-1.29084	-1.13514	-1.14653	-1.55149	-1.05144	-1.0552	3	3	3	O89017	Legumain	Lgmn
3.6447	4.36721	3.68485	3.48565	3.78029	3.76586	3.1547	3.94184	4.01707	4.23064	3.1788	4.89385	4.21181	3.83064	3.23977	3.79576	3.69748	3.95078	3.34306	3.64933	4.66984	3.48128	3.96615	3.90682	3.6334	3.38177	4.1075	4.60964	3.3392	3.88581	22	21	21	O89053;G3UYK8	Coronin-1A	Coro1a
-1.13152	-0.890174	-1.23762	-1.01778	-1.1951	-0.907737	-0.996244	-0.952483	-1.07957	-0.922045	-1.3639	-1.09956	-0.806283	-0.885652	-0.893207	-1.25145	-0.868292	-0.863066	-1.24708	-0.815903	-1.21946	-0.958731	-0.791272	-1.10205	-0.826681	-1.27167	-0.923339	-1.23407	-0.710173	-1.05513	8	8	8	O89079;D3Z315;F6YFR7	Coatomer subunit epsilon	Cope
-1.95248	-1.67974	-1.74799	-1.79871	-1.97754	-2.02176	-1.90273	-2.10544	-2.04079	-1.73062	-2.29892	-2.02198	-1.58991	-1.6384	-2.21154	-1.70673	-1.78362	-1.53197	-2.11816	-1.57148	-2.18552	-2.05939	-1.6653	-1.78902	-1.81799	-2.01746	-1.62354	-2.08794	-1.62031	-1.48429	10	10	2	O89086	Putative RNA-binding protein 3	Rbm3
1.58109	2.03795	1.73769	1.86292	1.63864	1.69283	1.58949	1.69984	1.46658	2.02233	1.59741	1.85163	1.42965	1.79266	1.64413	1.78553	1.77517	2.02368	1.45561	2.01083	1.85308	1.75784	1.67034	1.64021	1.82664	1.78936	1.71923	1.72166	2.17945	1.68878	10	10	10	O89112;B2KGR2	LanC-like protein 1	Lancl1
0.16288	0.611932	-0.334911	0.45795	0.346463	0.125699	-0.716508	-0.351176	0.195137	-0.302173	-0.598651	1.05862	0.158011	-0.032524	0.427149	0.907089	0.299685	0.576906	0.501974	0.406598	0.168593	0.133306	-0.297955	0.782323	0.300537	0.893813	0.202057	-0.71642	1.13283	-0.245009	2	2	2	P00158;Q7JCZ3	Cytochrome b	Mt-Cyb;mt-Cytb
-2.03559	NaN	-0.946282	-0.719315	-2.72266	-2.84906	NaN	NaN	-1.43909	NaN	-0.298776	-1.3769	-2.49743	-1.57855	-1.75766	-1.87433	NaN	-1.75668	-3.5277	-1.3653	-3.00492	-1.73201	-1.21481	-1.43733	-2.09454	-0.81295	-2.27274	-2.25795	-1.415	-1.17422	8	8	8	P00375	Dihydrofolate reductase	Dhfr
1.46869	1.28553	1.60318	1.53399	0.691919	1.92008	1.37658	1.81975	1.66132	1.51046	1.37921	1.28817	0.892821	2.00851	1.55063	1.72494	1.50865	1.67149	1.27456	1.34278	1.11229	1.6077	1.87477	2.04525	1.86192	1.30468	1.60845	1.76161	1.52583	1.39885	2	2	2	P00416;Q7JCX7;Q8K4Q7;D3Z254	Cytochrome c oxidase subunit 3;Ceramide kinase	Mtco3;mt-Co3;Cerk
0.72934	0.702163	0.468411	0.632808	0.405509	0.735403	0.654808	0.771569	0.534516	0.690684	0.522074	0.718569	0.760162	0.883236	0.539163	0.519404	0.631958	0.864202	0.710496	0.879303	0.486469	0.557985	0.574412	0.556393	0.776182	0.587858	0.711582	0.180773	0.92994	0.645954	7	7	7	P00493	Hypoxanthine-guanine phosphoribosyltransferase	Hprt1
3.60786	4.33401	3.92472	3.48492	3.64081	3.07181	2.9453	4.80454	4.31482	4.12814	3.72391	4.62213	4.10204	3.962	4.03358	3.25305	4.42142	3.34483	3.94262	3.48733	4.29602	4.18194	4.67484	3.92089	3.63156	4.83943	4.69365	3.97694	3.83809	3.88159	11	11	11	P00920	Carbonic anhydrase 2	Ca2
-3.26823	-2.93357	-3.30963	-3.46192	-3.31892	-3.38474	-3.73249	-3.74803	-3.30756	-3.60975	-3.52394	-2.71213	-3.27522	-3.25899	-3.38681	-3.47508	-3.07264	-2.93178	-2.96266	-3.45352	-3.54027	-3.32869	-3.59848	-3.12595	-3.28155	-3.65122	-3.18655	-3.6495	-3.49646	-3.41034	10	10	10	P01193	Pro-opiomelanocortin;NPP;Melanotropin gamma;Corticotropin;Melanotropin alpha;Corticotropin-like intermediary peptide;Lipotropin beta;Lipotropin gamma;Melanotropin beta;Beta-endorphin;Met-enkephalin	Pomc
4.78353	5.16903	4.6466	4.18518	5.15123	5.24092	4.43774	3.9656	4.84411	4.93965	4.7885	4.75899	4.78377	4.87358	4.46562	5.01793	5.39211	4.14211	5.01583	4.00729	4.99291	4.45302	4.73604	4.3841	4.62918	4.61317	4.81612	4.27579	4.05685	4.58637	8	8	8	P01831	Thy-1 membrane glycoprotein	Thy1
NaN	-0.0683268	-1.24908	NaN	-0.951439	-0.365916	-0.605589	-0.146525	-1.45959	NaN	-0.939904	NaN	0.197484	-0.793771	-1.43103	-0.668119	NaN	-0.164915	-1.08739	NaN	-1.33279	NaN	-1.35873	-1.03921	-0.655993	-0.80091	-0.769518	-1.20276	NaN	-1.16002	4	4	4	P01887	Beta-2-microglobulin	B2m
-1.38868	-1.29143	-0.555325	NaN	NaN	-0.243303	-1.16401	NaN	-2.01175	-1.58588	-1.71383	-0.380175	0.209878	NaN	-1.43978	NaN	-0.605399	NaN	-1.2017	NaN	-1.72338	-1.65141	NaN	-1.26303	-1.70748	NaN	NaN	-1.99436	-1.60412	0.105815	11	11	5	P01899;P01897	H-2 class I histocompatibility antigen, D-B alpha chain;H-2 class I histocompatibility antigen, L-D alpha chain	H2-D1;H2-L
4.53466	4.91154	5.06328	4.92893	4.45498	5.39684	4.07048	4.30623	5.77485	4.65734	5.5057	5.11869	5.12804	3.76857	4.77877	5.07597	4.66496	4.61568	4.57223	4.61886	4.70825	5.6189	4.83988	5.55823	4.80152	4.34675	4.29449	4.89282	4.5507	5.38347	7	5	5	P01942;Q91VB8	Hemoglobin subunit alpha	Hba;Hba-a1
4.93828	NaN	3.94127	5.00759	2.71047	5.53697	NaN	NaN	NaN	NaN	NaN	NaN	NaN	4.42043	NaN	5.68758	NaN	4.86876	NaN	4.90095	NaN	4.68895	NaN	NaN	5.08202	5.26579	5.07597	NaN	3.80468	5.52643	5	5	3	P02798	Metallothionein-2	Mt2
5.59478	4.98284	5.68275	5.26562	NaN	5.8729	4.14303	NaN	4.62309	5.52092	NaN	4.60602	5.39532	6.02027	5.55327	5.8617	NaN	5.1213	5.03576	5.40966	5.01863	5.26108	NaN	5.40917	4.55473	NaN	5.7382	5.58478	4.58174	5.69205	5	5	4	P02802	Metallothionein-1	Mt1
2.09875	2.1252	2.2133	2.14134	2.1621	2.58338	1.92632	2.56294	2.16929	2.47265	2.10185	2.32474	2.38496	2.37684	2.54406	2.2055	NaN	2.53116	2.16004	2.25918	NaN	1.7291	2.03204	2.16366	2.51986	2.18174	2.22102	2.32034	2.68882	2.36372	1	1	1	P03899;Q7GIP5	NADH-ubiquinone oxidoreductase chain 3	Mtnd3;mt-Nd3
2.32742	3.37304	2.03204	2.1702	2.90099	2.4587	1.79641	2.50022	2.44576	NaN	1.13486	NaN	2.20643	1.97949	2.72748	2.1472	2.54229	2.43261	1.98576	2.71805	2.22756	2.06601	2.43612	NaN	2.85475	2.18607	2.3463	1.67498	3.04347	2.10457	4	4	4	P03911;Q7JCY6	NADH-ubiquinone oxidoreductase chain 4	Mtnd4;mt-Nd4
2.45791	2.60621	2.40828	2.6152	2.57329	2.21786	2.76729	2.93589	2.30507	2.72805	2.41766	2.50562	2.52857	2.6416	1.99643	2.22965	1.97619	2.70651	2.47674	3.04323	2.34512	2.35905	2.50594	2.45672	2.72042	2.53508	2.53977	2.02016	2.75049	2.46061	4	4	4	P03921;Q9MD82	NADH-ubiquinone oxidoreductase chain 5	Mtnd5;mt-Nd5
1.07933	1.1488	0.825133	0.949227	0.888435	1.43815	0.959206	1.23504	0.924536	1.29552	0.891429	1.3976	1.3184	1.12888	0.476518	1.15284	0.89518	1.09919	0.895529	1.51903	0.992891	1.16204	1.06543	1.09213	0.906088	1.12127	1.11582	0.816977	1.24711	0.835162	4	4	4	P03930;Q7JCZ0	ATP synthase protein 8	Mtatp8;mt-Atp8
-2.86358	-3.29691	-3.2235	-2.95209	-2.48339	-3.34383	-3.42559	-3.22906	-3.16347	-2.85987	-3.51929	-3.42048	-3.2112	-2.74795	-3.44401	-2.65044	-2.91785	-3.17298	-2.98154	-3.03007	-3.38474	-3.20575	-3.71754	-3.41007	-3.27302	-3.25231	-2.58919	-3.32625	-2.46671	-3.29809	31	31	31	P03975	IgE-binding protein	Iap
3.48777	4.26915	3.91969	3.51158	3.67691	4.07461	3.64785	3.54465	4.29124	3.95541	3.80337	3.81921	2.82164	3.60326	3.60489	3.61619	3.74499	2.94964	3.96919	3.26257	3.93364	3.23923	3.69363	3.12054	3.56473	3.51632	3.27649	3.52641	3.5817	3.72509	43	41	38	P03995	Glial fibrillary acidic protein	Gfap
-0.558464	0.53318	0.367192	NaN	-0.360083	0.0693611	0.322145	0.205413	0.211431	0.48451	0.4993	NaN	0.0628364	0.396707	0.254203	-0.10742	-0.375735	0.445598	-0.0427844	0.828998	0.523504	0.13016	0.105225	0.596034	0.786149	0.633748	0.552199	0.608342	0.0772388	0.304024	4	4	3	P04627;E9Q0P8;B1AUN8;Q8CAD1	Serine/threonine-protein kinase A-Raf	Araf
3.32994	3.16346	3.0354	3.22162	2.98793	3.40992	3.57209	3.41224	3.14433	3.05733	3.0873	3.26174	3.17137	3.25636	3.25044	2.95277	2.6778	3.09357	3.92469	3.24209	2.99286	3.20503	3.16101	3.15714	3.02797	2.64928	2.86155	3.07291	3.23555	3.40225	10	10	10	P04925	Major prion protein	Prnp
3.98931	4.18623	3.80507	3.8635	4.04404	3.81518	3.91774	3.9095	4.35364	4.41415	4.05445	3.853	3.95774	3.71602	4.27551	4.16683	3.99217	3.72494	3.65261	3.68875	3.95626	4.23026	3.65879	4.44627	3.67319	4.12635	4.19792	4.66456	3.6272	4.45252	32	24	24	P05063	Fructose-bisphosphate aldolase C	Aldoc
2.10582	2.32193	1.96511	2.20749	2.00874	2.31488	2.17013	2.35461	2.01456	2.34688	2.07528	2.20623	2.40759	2.2061	2.20343	2.2723	2.13701	2.32207	2.13068	2.37722	1.9677	2.09013	2.17945	2.19324	2.31366	2.21846	2.10445	2.04388	2.4959	2.08314	38	38	17	A6ZI44;P05064;D3YWI1;A6ZI46;Q9CPQ9;D3YV98	Fructose-bisphosphate aldolase;Fructose-bisphosphate aldolase A	Aldoa;Aldoart1
1.17368	1.28792	0.915146	1.16514	0.850819	1.44054	1.21736	1.47377	1.17518	1.46343	0.94178	1.37094	1.38515	1.40408	1.27977	1.22631	1.10203	1.58597	1.01083	1.77477	1.01066	1.20733	1.10243	1.19773	1.33891	1.21652	1.25729	0.856502	1.56922	1.25801	18	18	8	P05132	cAMP-dependent protein kinase catalytic subunit alpha	Prkaca
2.50693	2.53132	2.42725	2.40729	2.25291	2.62424	2.2135	2.58502	2.61352	2.79456	2.426	2.69348	2.74788	2.67171	2.26403	2.66164	2.5739	2.62131	2.54465	2.56619	2.45854	2.48697	2.51013	2.6946	2.52641	2.43995	2.41081	2.20397	2.74053	2.45585	26	26	26	P05201	Aspartate aminotransferase, cytoplasmic	Got1
1.12841	1.44199	0.970158	1.20284	0.929061	1.3932	1.10541	1.41377	1.07091	1.4839	1.08982	1.45166	1.22685	1.24818	1.16981	1.28947	1.10613	1.45466	1.03978	1.55678	1.00329	1.20403	1.21951	1.14083	1.24137	1.142	1.14832	0.987102	1.54574	1.06422	25	25	25	P05202	Aspartate aminotransferase, mitochondrial	Got2
-0.252052	-0.119954	-0.355693	-0.244278	-0.454176	-0.173127	-0.300182	0.0242525	-0.371503	-0.00977716	-0.246347	-0.229588	0.087856	-0.198243	-0.396159	-0.0630888	-0.197614	-0.116098	-0.37362	-0.0478175	-0.333195	-0.297015	-0.245982	-0.28558	-0.31313	-0.305562	-0.272501	-0.368713	0.0483525	-0.250598	25	25	23	G5E8N5;P06151;D3YZQ9;D3Z736	L-lactate dehydrogenase;L-lactate dehydrogenase A chain	Ldha
1.78245	1.85267	1.58558	1.77433	1.72109	1.93214	1.88305	1.96556	1.61242	1.98239	1.81634	1.76832	1.89878	1.85173	1.64552	1.81238	1.83203	1.78165	1.70835	2.03724	1.64489	1.56001	1.76606	1.85277	1.85815	1.73923	1.87113	1.56103	2.05649	1.702	31	31	10	P06745	Glucose-6-phosphate isomerase	Gpi
0.221842	0.477844	0.0111518	0.563646	0.0544072	0.42432	0.756697	0.625979	0.215395	0.33248	0.290639	0.39051	0.282369	0.489322	0.343824	0.328308	0.302102	0.596819	0.326046	0.491044	0.379301	0.141446	0.455317	0.323408	0.659039	0.25159	0.31793	0.242089	0.806897	0.29465	13	13	13	P06801	NADP-dependent malic enzyme	Me1
3.05385	3.8043	3.18456	3.37649	3.36565	3.74989	2.93357	3.8422	3.22418	3.6531	3.22702	3.71936	3.73793	3.50152	3.56344	3.38431	3.50532	2.81929	3.41133	3.89381	3.21277	3.33099	3.4805	3.21934	3.45807	3.49445	3.24674	3.19284	3.44852	3.58698	21	21	20	P06837	Neuromodulin	Gap43
-0.131458	0.240248	-0.527971	0.0665179	-0.602362	-0.237564	-0.0391385	0.0201795	0.0542424	0.448056	-0.517931	0.240486	-0.0691522	-0.18612	-0.325387	-0.557288	0.0555764	0.133242	-0.179766	0.31883	-0.54201	-0.0728604	-0.409581	-0.398241	0.0970543	-0.307428	-0.468844	-0.93138	0.567511	0.350173	13	13	13	P07356;B0V2N7;B0V2N8;B0V2N5	Annexin A2;Annexin	Anxa2
4.97887	4.51342	4.00192	4.37112	4.16426	4.38299	4.53326	4.39177	4.82705	4.1688	4.14461	4.62843	5.22157	4.10895	4.05012	4.22187	4.06369	4.08627	4.59248	3.89703	4.0236	4.25633	4.4436	4.13837	4.16455	3.81178	4.48294	4.39023	4.19255	4.78524	43	41	37	P07724	Serum albumin	Alb
-1.23989	-2.62614	-2.28886	NaN	-3.03328	-1.40212	-1.94662	-1.66175	-1.91785	-3.26905	-3.06423	-1.9895	-1.02397	-0.67735	-0.156397	-2.90352	-2.59763	0.158607	-0.277985	-2.90136	-3.5684	-3.19134	-2.07936	-2.9163	-1.97501	-2.52639	-0.16543	-2.37532	-2.45602	-2.21235	19	19	18	P07742	Ribonucleoside-diphosphate reductase large subunit	Rrm1
1.68826	-0.289362	1.83197	1.19083	NaN	2.39305	NaN	NaN	2.79356	1.41527	1.03804	0.525227	-1.11443	NaN	3.57038	NaN	3.83236	-1.18694	1.01707	2.60034	2.00162	NaN	2.04406	3.62374	2.10842	NaN	0.713048	-0.743386	NaN	NaN	7	7	2	P07758;Q00896	Alpha-1-antitrypsin 1-1;Alpha-1-antitrypsin 1-3	Serpina1a;Serpina1c
2.39965	0.117678	2.78269	NaN	NaN	NaN	NaN	2.00636	2.11485	1.3054	2.05619	0.164383	NaN	NaN	NaN	2.95199	NaN	1.41219	NaN	NaN	NaN	2.17658	0.197401	NaN	1.73025	0.0301478	3.0648	1.95775	1.50063	NaN	7	7	7	P07759;Q03734	Serine protease inhibitor A3K;Serine protease inhibitor A3M	Serpina3k;Serpina3m
-0.483571	-0.399335	-0.762221	-0.465191	-0.766553	-0.440314	-0.57947	-0.351063	-0.572211	-0.370388	-0.557582	-0.437121	-0.390778	-0.444243	-0.484602	-0.52657	-0.571823	-0.289126	-0.571725	-0.277152	-0.634965	-0.61155	-0.519944	-0.598842	-0.446468	-0.619554	-0.613626	-0.728661	-0.204516	-0.610606	55	34	34	P07901	Heat shock protein HSP 90-alpha	Hsp90aa1
-0.920827	-0.873341	-1.46827	-0.737168	-1.30252	-0.937796	-0.674461	-1.01164	-1.39906	-0.864969	-1.08651	-0.942008	-0.850079	-0.996895	-1.35479	-1.25792	-1.16723	-0.601982	-1.16717	-0.732399	-1.3115	-1.02155	-1.19434	-1.33771	-0.819668	-1.028	-0.98499	-1.37423	-0.612871	-1.02198	34	34	34	P08003	Protein disulfide-isomerase A4	Pdia4
-3.33271	-2.86602	-3.23285	-2.73751	-3.07505	-2.73598	-2.64851	-3.00346	-3.16598	-2.35445	-3.11435	-2.79131	-2.21064	-3.17196	-2.74515	-2.83168	-2.88766	-3.34156	-2.5141	-3.47703	-3.53431	-3.71457	-2.48741	-2.99922	-2.16993	-2.63566	-2.97798	-2.726	-2.97702	-2.28898	7	7	7	P08030	Adenine phosphoribosyltransferase	Aprt
-1.74627	-1.80723	-2.12496	-1.89441	-2.10511	-1.79373	-1.87421	-1.83548	-1.94415	-1.75005	-1.98054	-1.84984	-1.70492	-1.96318	-2.0424	-2.02048	-1.75711	-1.66712	-1.82383	-1.54853	-1.9965	-1.74588	-2.03023	-2.1379	-1.79643	-1.94193	-1.90342	-2.12767	-1.51116	-1.923	59	57	57	P08113;F7C312	Endoplasmin	Hsp90b1
1.30857	2.6329	2.55835	1.61692	2.40905	3.11329	3.03127	2.86355	2.3932	2.20696	3.06407	3.21558	2.68121	1.34018	2.78369	0.605596	1.717	2.64223	2.8042	2.36305	1.88257	1.827	2.23991	2.70783	2.26354	3.32193	1.52982	2.30907	2.57656	3.00347	20	20	20	P08226;G3UWN5	Apolipoprotein E	Apoe
0.230618	0.251625	-0.111966	0.0952346	-0.151209	0.218766	0.0824996	0.379226	0.0387916	0.381761	-0.0986889	0.257563	0.383793	0.232176	0.103426	0.0716941	0.0802099	0.475074	0.234856	0.369576	-0.190931	0.0907723	0.255891	-0.0137839	0.297591	0.0157825	-0.0137839	-0.0686019	0.420569	-0.0825664	14	14	14	P08228	Superoxide dismutase [Cu-Zn]	Sod1
0.988934	1.23399	1.03434	0.966855	0.898592	0.965925	0.772481	1.25967	1.09437	1.36702	1.07388	1.17117	1.35698	1.11007	1.05388	1.15885	1.29587	0.90939	0.987503	0.833207	0.873582	1.04958	1.14743	1.07118	1.0799	1.04365	0.923359	0.881667	1.28483	1.15078	21	21	21	P08249	Malate dehydrogenase, mitochondrial	Mdh2
1.65786	2.35808	2.00474	2.60095	2.21538	2.19205	2.57004	1.73327	1.68868	2.26583	1.26642	2.42934	1.59423	1.93992	2.42028	2.06697	1.88625	2.3527	1.78986	1.07975	1.19522	2.28821	2.11935	2.1065	1.65758	2.22351	1.77833	1.89111	1.61604	1.55076	17	17	16	P08414;Q8BGR3	Calcium/calmodulin-dependent protein kinase type IV	Camk4
3.46342	3.58028	3.81982	3.55561	3.67623	3.58575	3.65745	3.33649	3.79352	3.55944	3.49735	3.96648	3.1428	3.61373	3.53786	3.6169	3.59873	3.53898	3.68155	3.47592	3.24756	3.65261	3.6267	3.69709	3.57815	3.1083	3.37701	3.0194	3.55821	3.48134	44	40	39	P08551	Neurofilament light polypeptide	Nefl
3.48554	3.88047	3.72761	3.36976	3.55733	3.7313	3.40833	3.73712	3.58161	3.58142	3.49624	3.73772	3.52914	3.82558	3.58946	3.52882	3.83557	3.48424	3.63014	3.305	3.25898	3.56199	3.90368	3.63213	3.5122	3.66262	3.42246	3.31315	3.46174	3.41063	56	56	50	P08553;D3YZ35	Neurofilament medium polypeptide	Nefm
0.958673	1.41143	0.863362	0.712291	0.837145	0.917025	NaN	0.925741	1.01581	1.2776	0.855275	1.06362	1.07482	1.13479	0.965925	1.2502	1.12004	1.26864	0.965925	0.947111	1.23165	NaN	1.29124	0.555015	NaN	0.607155	NaN	0.650001	NaN	1.07306	6	1	1	P08556;Q9D091	GTPase NRas	Nras
2.52276	2.30336	2.19054	2.20231	2.19192	2.19661	2.4933	2.27418	2.12727	1.97858	2.00979	2.25333	2.14624	2.70463	2.25829	2.24373	1.90547	2.13239	2.19152	2.27069	1.8546	2.33701	2.07576	2.00405	2.34916	1.92068	2.16566	2.1689	2.41958	2.18377	19	17	9	P08752	Guanine nucleotide-binding protein G(i) subunit alpha-2	Gnai2
-1.69528	-1.45064	-2.0326	-1.55134	-2.08117	-1.67455	-1.42991	-1.62092	-1.85905	-1.45528	-1.90996	-1.61673	-1.51758	-1.51	-1.63617	-1.73721	-1.6648	-1.31881	-1.75348	-1.35428	-1.86596	-1.64791	-1.52522	-1.83847	-1.5067	-1.70995	-1.53022	-2.16244	-1.498	-1.66407	20	20	20	P09055	Integrin beta-1	Itgb1
-1.66148	-1.87377	-1.95159	-1.66312	-1.91774	-1.69145	-1.80087	-1.778	-1.81015	-1.64247	-1.8929	-1.79015	-1.44694	-1.65979	-2.03393	-1.64879	-1.74996	-1.55061	-1.62877	-1.56876	-1.96846	-1.70951	-1.89526	-1.99841	-1.6305	-1.69153	-1.62737	-1.9944	-1.36625	-1.76804	42	42	42	P09103	Protein disulfide-isomerase	P4hb
-2.27387	-2.5428	-2.74885	-2.44599	-2.74476	-2.24477	-2.30851	-2.37041	-2.63657	-2.32863	-2.63313	-2.41511	-2.19547	-2.24878	-2.57352	-2.19169	-2.54733	-2.26721	-2.40713	-2.17642	-2.73047	-2.39306	-2.67166	-2.61962	-2.5034	-2.54849	-2.35318	-2.76871	-2.13021	-2.32846	52	52	52	P09405	Nucleolin	Ncl
1.27757	1.37135	1.10939	1.31305	1.11204	1.32074	1.1905	1.46128	1.17837	1.51173	1.26136	1.26434	1.38726	1.2776	1.13666	1.34681	1.2797	1.41877	1.21123	1.39582	1.00491	1.228	1.28293	1.23572	1.40924	1.20364	1.23219	1.07009	1.52504	1.12067	34	34	27	P09411;S4R2M7	Phosphoglycerate kinase 1	Pgk1
-0.276437	-0.0588014	-0.0500489	0.034707	-0.00360229	0.322036	-0.0278618	0.238442	-0.333424	-0.139731	-0.186501	-0.0919366	-0.206268	-0.0130691	-0.474981	-0.0639171	-0.266517	0.276468	-0.0880058	0.136188	-0.504976	-0.204141	-0.494672	0.0267193	-0.204141	-0.146655	-0.213254	-0.229588	0.337576	-0.218967	5	5	5	P09528	Ferritin heavy chain	Fth1
1.64372	1.86355	1.39775	1.84856	1.47967	2.06468	1.65936	2.25353	1.75351	1.92177	1.63608	1.82317	1.97903	1.91812	1.74405	1.70087	1.68061	1.97307	1.64192	2.30173	1.72939	1.78473	1.8917	1.6795	2.05439	1.87113	1.72767	1.56141	2.08872	1.6968	10	10	10	P09671	Superoxide dismutase [Mn], mitochondrial	Sod2
NaN	-0.398788	NaN	NaN	-0.209266	0.0489195	NaN	1.04466	-0.399773	NaN	0.202672	-0.35558	NaN	-0.0223323	0.123324	-0.387804	NaN	1.19899	-0.154454	NaN	0.677495	0.616061	-0.979513	-0.0779266	-0.0399806	0.0269251	NaN	-0.284633	NaN	-0.0344974	8	6	6	P0C027;P0C028	Diphosphoinositol polyphosphate phosphohydrolase 3-alpha;Diphosphoinositol polyphosphate phosphohydrolase 3-beta	Nudt10;Nudt11
0.198163	NaN	NaN	0.952629	0.356846	0.207778	NaN	NaN	NaN	NaN	NaN	0.211248	NaN	0.409163	0.881215	0.797087	0.436373	0.991456	NaN	1.35834	0.993724	NaN	NaN	0.275751	NaN	0.834828	0.196294	NaN	1.24825	0.199156	4	4	4	P0C0A3;B1AZ42	Charged multivesicular body protein 6	Chmp6
-1.53799	-0.905043	-1.65081	-1.17057	-1.31771	-1.7314	-1.01778	-1.20239	-1.39704	-1.13567	-1.60127	-1.67672	-0.882839	-1.39654	-1.69604	-0.705845	-1.05984	-1.27178	-1.28534	-1.0077	-1.50929	-1.41846	-1.62035	-0.86481	-1.589	-1.24501	-1.16671	-1.6764	-1.25894	-1.06426	5	3	3	P0C0S6;Q3THW5;Q8R029;Q3UA95	Histone H2A.Z;Histone H2A.V;Histone H2A	H2afz;H2afv
-1.95039	-2.00335	-2.18218	-2.01282	-2.27462	-2.00317	-2.23863	-2.1131	-2.16649	-1.74949	-1.86247	-2.02553	-1.67938	-2.08909	-2.36885	-1.8337	-1.8484	-2.03682	-2.07389	-1.89612	-2.26267	-2.07362	-2.15801	-2.07581	-2.00004	-2.17134	-2.11976	-2.13386	-1.88037	-2.00231	29	29	15	P10126;D3YZ68;D3Z3I8	Elongation factor 1-alpha 1	Eef1a1
-2.53819	NaN	-2.10105	-3.55434	-1.60635	-2.93323	-4.14094	-3.68257	-3.24275	-3.0774	-3.70343	-4.56389	-2.7411	-2.52293	-2.06578	-2.48509	-2.23156	-2.62894	-2.39684	-2.52271	-3.06134	-2.30425	-2.35766	-1.50274	-2.22231	-2.89796	-2.13399	-1.87664	-2.44977	-3.46192	6	6	3	P10404	MLV-related proviral Env polyprotein;Surface protein;Transmembrane protein
-1.5098	-1.12961	-1.82	-1.55188	-1.49144	-1.42777	-1.36854	-1.35761	-1.72273	-1.1163	-0.706818	-1.09484	-1.65746	-1.5509	-1.49963	-1.73595	-2.36857	-1.12022	-1.58376	-1.30246	-1.46618	-0.962956	-1.45985	-1.67992	-1.6805	-1.51228	-1.61908	-1.97376	-1.38775	-1.41023	11	11	11	P10518	Delta-aminolevulinic acid dehydratase	Alad
1.35339	1.69456	1.26569	1.59187	1.24486	1.46522	1.27157	1.50001	1.0889	1.41897	1.09342	1.37947	1.44359	1.38443	1.29113	1.24322	1.32691	1.52712	1.24643	1.63599	1.11829	1.35879	1.57635	1.36751	1.57282	1.39384	1.32981	1.10575	1.66319	1.45352	11	11	11	P10605	Cathepsin B;Cathepsin B light chain;Cathepsin B heavy chain	Ctsb
0.944332	1.18301	1.01882	1.22759	0.91061	1.25953	1.33475	1.28814	0.987074	1.18928	0.859902	1.06046	1.28641	1.2308	1.22035	1.27565	0.917706	1.41511	1.02169	1.67034	1.06025	0.98456	1.09854	1.12819	1.28181	0.92681	1.03783	0.922238	1.58927	1.18626	23	7	7	P10630;Q8BTU6;E9Q561	Eukaryotic initiation factor 4A-II	Eif4a2
-0.362442	-0.491289	-0.552574	-0.331132	-0.429	-0.349025	-0.334797	-0.272979	-0.431248	-0.0706641	-0.325156	-0.535854	-0.202261	-0.161436	-0.643117	-0.211386	-0.307312	-0.22231	-0.335597	-0.153805	-0.459432	-0.289834	-0.532766	-0.490467	-0.357158	-0.388796	-0.309293	-0.524565	-0.106214	-0.532467	9	9	9	P10639	Thioredoxin	Txn
3.50089	4.42681	4.004	3.87284	4.32566	3.81533	3.73675	3.97075	4.80515	4.09784	4.04176	4.78727	3.93395	3.93417	3.88545	3.96549	4.55097	3.4862	3.94499	3.85609	4.17819	3.99096	4.13317	4.292	3.88161	4.09653	3.7446	3.14701	3.47688	3.63483	20	20	7	P10649;A2AE89	Glutathione S-transferase Mu 1	Gstm1
-1.32717	-1.35688	-1.47799	-1.40294	-1.38162	-1.5429	-1.45117	-1.35434	-1.68122	-1.4079	-1.60089	-1.39671	-1.45365	-1.34534	-1.51389	-1.30358	-1.7589	-1.21151	-1.48934	-1.18802	-1.62564	-1.59043	-1.41045	-1.59378	-1.41121	-1.32487	-1.62789	-1.73275	-1.31226	-1.53665	16	16	16	P10711;E9PYD5	Transcription elongation factor A protein 1	Tcea1
-1.22848	-1.20189	-1.36166	-1.24726	-1.66862	-1.60715	-1.06205	-1.52722	-1.21207	-1.25828	-1.8264	-1.79365	-0.775177	-1.78981	-1.87798	-1.39819	-1.57739	-1.14496	-0.854634	-1.23407	-1.64496	-1.08011	-0.920598	-1.47477	-0.986738	-2.0009	0.242226	-1.86639	-1.70084	-1.33577	16	1	0	P10853;Q8CBB6;Q8CGP1;Q64475;Q8CGP2	Histone H2B type 1-F/J/L;Histone H2B;Histone H2B type 1-K;Histone H2B type 1-B;Histone H2B type 1-P	Hist1h2bf;Gm13646;Hist1h2bk;Hist1h2bb;Hist1h2bp
-0.35558	-0.180657	-0.518435	-0.311968	-0.583712	-0.399882	-0.454071	-0.0244615	-0.313594	-0.0207689	-0.250355	-0.193078	0.0138585	-0.185867	-0.369606	-0.27011	-0.0461418	-0.0380147	-0.326422	-0.0881416	-0.422341	-0.257252	-0.258097	-0.448267	-0.34153	-0.367371	-0.396707	-0.583615	-0.0676387	-0.351967	13	13	13	P10922	Histone H1.0	H1f0
-0.804301	-0.931834	-1.32562	-0.833336	-1.1232	-0.922731	-0.823179	-0.600555	-1.10635	-0.940881	-1.06977	-1.02255	-1.01414	-0.830174	-0.986375	-0.929791	-1.07279	-0.542902	-1.04229	-0.579083	-1.06537	-0.967021	-0.922122	-1.00159	-0.862114	-0.856229	-0.815575	-0.905274	-0.497842	-0.843341	6	6	6	P11031	Activated RNA polymerase II transcriptional coactivator p15	Sub1
NaN	-1.19365	0.791782	NaN	-0.332393	1.18288	2.26077	0.399007	-0.181548	1.78846	0.345748	-0.0399806	4.10917	NaN	-2.73312	2.23555	-0.945758	3.18797	0.748553	4.42874	NaN	-1.15342	-0.722728	NaN	NaN	0.533368	3.46862	NaN	NaN	NaN	6	6	6	P11087	Collagen alpha-1(I) chain	Col1a1
NaN	-2.57434	-3.35445	-1.14822	-2.76471	-3.35544	NaN	-2.2976	-2.69677	-2.42234	1.00058	-1.69278	-2.70024	NaN	-2.67	-0.191057	-2.13701	-2.24327	-3.00956	-2.02354	-2.7077	-1.7458	-2.74132	NaN	-1.67437	-4.62317	NaN	-2.72139	NaN	-2.31536	5	5	5	P11157	Ribonucleoside-diphosphate reductase subunit M2	Rrm2
NaN	2.38934	NaN	3.60809	1.56077	2.92073	2.12356	1.95361	NaN	NaN	2.77172	NaN	NaN	2.4281	3.37218	NaN	2.74342	NaN	3.07911	2.62415	NaN	NaN	1.90034	1.53466	NaN	2.74991	NaN	2.09604	NaN	1.48689	3	3	3	P11352	Glutathione peroxidase 1	Gpx1
4.7177	5.55497	3.28279	4.66456	3.59388	4.44864	3.69074	6.20812	3.16514	5.7669	NaN	5.23852	5.10224	5.00435	3.1935	4.97129	5.367	5.26252	4.64	5.56238	4.7073	5.02214	4.38978	NaN	4.81441	5.57759	4.77553	4.94817	NaN	5.59214	4	4	4	P11404	Fatty acid-binding protein, heart	Fabp3
-1.6063	-1.69835	-1.88069	-1.45265	-1.78902	-0.99139	-1.34886	-1.51162	-1.71273	-1.42659	-1.42519	-1.65067	-1.61584	-1.46749	-1.83927	-1.42137	-1.58227	-1.43701	-1.25743	-1.44488	-1.53421	-1.5691	-1.69314	-1.77556	-1.65865	-1.64598	-1.66034	-1.71334	-1.10246	-1.25731	5	5	5	P11438	Lysosome-associated membrane glycoprotein 1	Lamp1
-0.807685	-0.411969	-0.726918	-1.2655	-0.725785	-1.78626	-1.66284	-0.978488	0.1628	-0.788936	-0.660107	-0.0936954	0.286427	-0.607105	-0.244034	-0.365469	-0.655077	0.207061	-0.32262	-1.56086	-0.461109	-0.148869	-0.54201	-0.911423	-0.504366	-0.147307	-1.24239	-0.576861	-1.07697	-0.511266	14	14	12	P11440;D3Z2T9	Cyclin-dependent kinase 1	Cdk1
-1.31881	-1.25665	-1.63738	-1.32993	-1.56218	-1.21574	-1.4462	-1.22163	-1.43595	-1.18034	-1.40643	-1.40599	-1.02857	-1.33862	-1.49421	-1.24367	-1.42218	-1.22903	-1.42051	-1.17127	-1.5063	-1.40048	-1.44254	-1.45533	-1.30018	-1.46174	-1.45439	-1.59402	-1.06936	-1.44244	62	62	39	P11499	Heat shock protein HSP 90-beta	Hsp90ab1
2.60595	2.7171	2.74159	2.25863	3.05337	2.68957	3.17566	2.86082	2.57992	2.10861	0.612637	2.32157	2.68075	2.21136	2.39714	0.309234	3.54994	2.89443	2.86849	2.65954	2.94342	2.54439	2.67144	2.19952	2.49549	2.73985	2.6765	2.46889	2.51408	2.67752	7	7	7	P11531;A2A9Z2;A2A9Z1	Dystrophin	Dmd
0.74468	0.244446	-0.548535	0.450282	NaN	0.574455	0.0594197	-0.186881	-0.179893	0.289669	-0.86845	0.307394	0.506988	-1.62546	NaN	NaN	0.403828	0.633032	-0.679334	-0.154065	NaN	1.04594	0.165062	0.115801	0.435944	-0.916324	0.37131	NaN	0.471169	-0.337311	21	11	8	P11679	Keratin, type II cytoskeletal 8	Krt8
5.02468	6.17418	5.33975	3.743	5.50262	5.37129	4.4059	4.51774	5.18747	5.43141	4.59363	6.20791	4.92113	4.7758	5.60795	5.47067	6.0454	5.22961	5.3532	4.7342	4.962	5.38299	5.07169	5.50576	5.21813	4.95577	4.44351	5.51537	4.31178	4.63018	26	20	17	F8WIS9;P11798	Calcium/calmodulin-dependent protein kinase type II subunit alpha	Camk2a
1.4981	1.71933	1.5999	1.8041	1.53178	1.22749	1.50689	2.18646	1.09259	1.87303	1.46514	1.93617	1.74991	1.65068	0.698483	1.46917	1.57824	2.03979	1.30736	0.631735	0.90417	1.39123	1.46554	1.71487	1.34326	2.04549	1.18955	1.31984	1.77374	1.67457	23	23	18	P11881	Inositol 1,4,5-trisphosphate receptor type 1	Itpr1
-0.971957	-0.93885	-1.14143	-1.07806	-1.13205	-0.982291	-1.07197	-0.908813	-1.05873	-0.873656	-1.179	-0.987175	-0.889474	-0.92136	-1.06695	-1.07341	-1.10232	-0.764686	-0.824564	-0.876802	-1.18815	-1.12068	-1.05102	-0.920065	-0.980245	-1.06136	-1.05019	-1.2643	-0.66712	-1.0345	32	32	32	P11983	T-complex protein 1 subunit alpha	Tcp1
1.38703	2.27104	1.75526	1.80586	1.85017	1.6107	1.73889	1.77477	1.38847	2.06287	1.63953	1.84695	1.9996	2.04716	1.45739	1.64151	1.76386	1.78901	1.6554	2.19879	1.72104	1.96561	2.07327	1.98456	1.91817	1.69446	1.80053	2.0004	1.55818	1.97205	14	14	12	P12023	Amyloid beta A4 protein;N-APP;Soluble APP-alpha;Soluble APP-beta;C99;Beta-amyloid protein 42;Beta-amyloid protein 40;C83;P3(42);P3(40);C80;Gamma-secretase C-terminal fragment 59;Gamma-secretase C-terminal fragment 57;Gamma-secretase C-terminal fragment 50;C31	App
1.8168	1.69283	1.60266	1.74502	1.64575	1.85163	1.43756	1.85914	1.49924	1.79651	1.58519	1.61184	1.56371	1.74918	1.77739	1.96432	1.44222	1.86481	1.35805	1.80289	1.55707	1.59027	1.79746	1.75809	1.7362	1.46973	1.6641	1.5823	1.96365	1.46188	28	22	21	P12382	6-phosphofructokinase, liver type	Pfkl
1.42353	1.73192	1.34868	1.53876	1.40564	1.79071	1.46097	1.70054	1.49261	1.81939	1.40775	1.71066	1.78418	1.59101	1.43674	1.57794	1.52533	1.88459	1.44273	1.99545	1.48572	1.59066	1.54726	1.53358	1.60894	1.50668	1.48669	1.32786	1.87128	1.412	6	6	6	P12787	Cytochrome c oxidase subunit 5A, mitochondrial	Cox5a
0.961171	1.40194	0.88273	1.07124	0.733052	1.22273	1.11976	1.42001	1.21786	1.46351	1.11313	1.32211	1.0017	1.11017	1.29297	0.840758	1.04269	1.17827	1.09912	1.21106	1.04555	0.887233	1.19654	1.09604	0.85692	0.853267	1.10417	1.10699	1.18472	1.03392	7	7	7	P12815	Programmed cell death protein 6	Pdcd6
3.0248	2.55954	3.18994	3.07291	2.73255	3.25388	3.04466	2.31315	3.1801	2.68715	3.35879	3.11117	2.98233	3.2188	2.8879	3.77972	3.03103	2.99505	2.48399	3.1218	3.14509	2.9788	3.15354	3.12029	3.10582	2.74458	2.86891	2.94597	3.0829	3.47223	38	38	38	P12960	Contactin-1	Cntn1
NaN	NaN	-2.09177	-1.22206	NaN	-0.97695	NaN	-0.0866479	-1.87295	-1.36871	-1.6935	-1.17594	-1.13573	-0.130008	-0.413052	-0.499578	-0.370053	NaN	-1.92448	-0.838508	-0.992986	-0.589955	-1.33113	-1.26987	-0.0211954	-0.674099	-0.694747	NaN	-0.381394	-0.999711	4	4	4	P12961	Neuroendocrine protein 7B2;N-terminal peptide;C-terminal peptide	Scg5
3.36364	2.59405	3.28588	2.3758	3.16864	2.95982	3.24948	3.72555	3.35959	3.12356	2.76337	2.55826	3.22877	2.79186	2.86554	2.67909	3.19218	3.49497	3.03009	2.97528	2.84581	3.25663	3.43446	3.20863	3.02562	3.24537	2.68307	3.33086	3.4498	2.46212	20	20	8	P13020	Gelsolin	Gsn
-1.0018	-2.19871	-1.39039	-1.42019	-2.22506	-1.90072	-2.04855	-2.77865	-1.91242	-2.50855	-2.25142	-2.59725	-2.18663	-1.97966	-2.6783	-2.63066	-1.5967	-1.63905	-2.16469	-2.12055	-2.18247	-2.23998	-1.62695	-2.3648	-2.43581	-2.56686	-2.2711	-2.14333	-1.75442	-1.40468	22	22	22	P13439	Uridine 5-monophosphate synthase;Orotate phosphoribosyltransferase;Orotidine 5-phosphate decarboxylase	Umps
2.11917	2.44906	2.11654	2.33366	2.22986	2.34381	2.3569	2.72404	2.35594	2.48536	2.22203	2.39973	2.73044	2.45783	2.16023	2.07661	2.30401	2.21397	2.2684	2.38172	2.32713	2.24243	2.14305	2.20669	2.44521	2.39191	2.28828	2.22587	2.41289	2.36766	44	44	43	P13595;E9QB01;E9Q589	Neural cell adhesion molecule 1	Ncam1
-2.7411	-2.35471	-2.08362	-1.26141	-1.77754	-2.53526	-1.15134	-1.28605	-1.43082	-1.66712	-1.43941	-1.07834	-1.75766	-1.83887	-1.94853	-1.69715	-1.2634	-1.35924	-1.85064	-2.36337	-1.91043	-1.90234	-2.09501	-1.29396	-2.28004	-1.71035	-0.942308	-0.831715	-2.53264	-1.93998	31	31	31	P13864;J3QNW0	DNA (cytosine-5)-methyltransferase 1	Dnmt1
-2.49981	-2.70354	-3.1962	-3.88967	-2.40629	-2.95161	-2.60162	-2.43133	-2.79958	-2.22494	-2.98759	-2.25211	-2.76422	-2.38446	-3.41805	-2.99612	-2.00784	-2.51964	-2.36241	-2.5079	-2.69178	-2.76568	-1.59268	-2.74994	-2.68625	-2.6573	-2.55211	-3.57676	-2.2306	-2.66932	6	6	6	P14069	Protein S100-A6	S100a6
4.2337	4.36596	4.18361	4.37644	4.02355	4.32514	3.9729	4.30105	3.88818	4.34198	4.09013	4.19137	4.41289	4.09732	4.00736	4.2631	4.19892	4.40822	4.06482	4.3007	4.12077	4.35252	4.18183	4.33713	4.3819	4.14515	4.25967	4.20953	4.35399	4.20139	27	27	27	P14094	Sodium/potassium-transporting ATPase subunit beta-1	Atp1b1
-1.84306	-1.55493	-1.49703	-1.51843	-1.8168	-1.65205	-1.6688	-1.60236	-1.19667	-1.68415	-1.87113	-1.45575	-1.03872	-1.52416	-1.57768	-1.37879	-1.15523	-1.01085	-1.92231	-1.31661	-1.65686	-1.42514	-1.69153	-1.29408	-1.30223	-1.63441	-1.91919	-1.87554	-1.07183	-1.19799	9	9	9	P14115	60S ribosomal protein L27a	Rpl27a
-1.57918	-1.55577	-1.66307	-1.86908	-1.87633	-1.83135	-1.71317	-1.42932	-1.86817	-1.55105	-1.99982	-1.41191	-1.27095	-1.63543	-1.6602	-1.58813	-1.74627	-1.47783	-1.49733	-1.43397	-1.76099	-1.66407	-1.82965	-1.86406	-1.53087	-1.55959	-1.68392	-1.90643	-1.42094	-1.69068	18	18	18	P14131	40S ribosomal protein S16	Rps16
-1.70558	-1.62625	-2.05301	-1.69755	-1.95244	-1.66179	-1.805	-1.66826	-1.88569	-1.63919	-1.83758	-1.55026	-1.33365	-1.65855	-1.87778	-1.61438	-1.75266	-1.54231	-1.89643	-1.20013	-2.02148	-1.58101	-1.81582	-1.91514	-1.71343	-1.81406	-1.77922	-2.0246	-1.27071	-1.70035	29	29	28	P14148;F6XI62	60S ribosomal protein L7	Rpl7
1.78483	1.88593	1.6342	1.62407	1.46252	1.79311	1.54954	1.83763	1.72394	1.94131	1.59192	1.86654	1.98856	1.74826	1.55068	1.91496	1.74178	1.98222	1.62856	1.96241	1.51734	1.85178	1.76837	1.73149	1.60183	1.65649	1.79962	1.50005	1.8847	1.62273	23	23	23	P14152	Malate dehydrogenase, cytoplasmic	Mdh1
-1.16092	-1.64067	-1.89472	-1.72626	-1.94171	-1.61414	-1.81471	-1.58645	-1.78279	-1.52105	-1.91724	-1.51	-1.27495	-1.61702	-1.77041	-0.966135	-1.58741	-1.33703	-1.82114	-1.41316	-1.75971	-1.5472	-1.80261	-1.83329	-1.60625	-1.63054	-1.60127	-1.98152	-1.21735	-1.66685	11	11	11	P14206	40S ribosomal protein SA	Rpsa
-0.955834	-1.03837	-1.16466	-1.00367	-1.09842	-0.897473	-0.982218	-0.808591	-1.02233	-0.860128	-1.14502	-0.96303	-0.744247	-0.936365	-1.19786	-0.984261	-0.993638	-0.9151	-1.02375	-0.713608	-1.2181	-1.00367	-1.073	-1.22669	-0.885965	-1.10688	-1.08093	-1.29455	-0.701239	-0.982072	28	28	28	P14211	Calreticulin	Calr
4.87768	3.91065	3.67853	2.75789	3.28083	3.23977	3.31301	3.92682	4.7212	3.73247	3.46588	3.60125	3.28997	3.4978	2.90002	3.60598	3.03931	4.02637	3.64368	3.45089	3.31287	4.05863	4.31548	3.54689	4.29752	3.85067	3.47672	3.36254	2.49655	3.51314	12	12	12	P14231	Sodium/potassium-transporting ATPase subunit beta-2	Atp1b2
-1.54434	-1.35761	-1.68697	-1.39687	-1.65814	-1.32487	-1.20126	-1.27572	-1.60578	-1.30323	-1.47155	-1.30842	-1.21791	-1.29296	-1.43317	-1.38868	-1.43451	-0.957172	-1.3041	-1.07929	-1.42234	-1.36547	-1.38764	-1.47773	-1.01621	-1.53067	-1.48373	-1.54102	-1.03696	-1.45339	19	19	19	P14576;E9PXC0	Signal recognition particle 54 kDa protein	Srp54;Srp54c
-0.607011	-0.632547	-0.908044	-0.336855	-0.862352	-0.663663	-0.505789	-0.542407	-0.635058	-0.525067	-0.808097	-0.560715	-0.568227	-0.267236	-0.681314	-0.513086	-0.625551	-0.298424	-0.740539	-0.306262	-0.712552	-0.712376	-0.614003	-0.732747	-0.639602	-0.667393	-0.583326	-0.648373	-0.120086	-0.578021	31	31	31	P14685	26S proteasome non-ATPase regulatory subunit 3	Psmd3
-0.603217	-0.484808	-0.859492	-0.574925	-0.824157	-0.580049	-0.492007	-0.477263	-0.602742	-0.430285	-0.778293	-0.436695	-0.421371	-0.493135	-0.681494	-0.61711	-0.508327	-0.334797	-0.629753	-0.209391	-0.850319	-0.542902	-0.602552	-0.749148	-0.345623	-0.611928	-0.503349	-0.850399	-0.0924781	-0.543298	46	44	41	P14733	Lamin-B1	Lmnb1
0.613079	0.764175	0.564841	0.796135	0.618274	0.787194	0.720778	0.830357	0.484994	0.931481	0.634084	0.669465	0.823294	0.831615	0.712882	0.79631	0.644555	0.934262	0.695115	0.908307	0.614028	0.655081	0.641109	0.729579	0.81685	0.660498	0.651632	0.572587	1.02779	0.693574	86	83	83	P14873	Microtubule-associated protein 1B;MAP1 light chain LC1	Map1b
3.95675	3.8946	3.89617	3.87603	3.71795	4.18411	3.55509	3.74447	4.0278	3.70826	4.30178	4.10239	3.81125	3.69141	3.793	4.23672	3.93159	3.72453	4.04554	3.59658	3.78452	3.76149	3.73253	4.71702	3.90377	3.61537	4.10853	4.26598	3.50563	4.10004	28	28	28	P15105	Glutamine synthetase	Glul
3.72358	1.54894	NaN	NaN	NaN	NaN	NaN	0.464544	4.31144	1.55605	1.05035	2.30686	0.751708	2.60393	1.66401	NaN	1.83197	2.95322	NaN	NaN	1.90395	1.4396	NaN	2.02597	NaN	2.75526	2.87631	0.448686	1.71335	NaN	7	7	3	P15209	BDNF/NT-3 growth factors receptor	Ntrk2
-2.34908	-3.63726	-3.41697	-2.69909	-2.90177	-2.39443	-2.94321	-3.44427	-3.2895	-3.51589	-3.09491	-3.55729	-3.09211	-2.50376	-3.57071	-2.22851	-3.05672	-2.7813	-2.79035	-3.41088	-3.14349	-2.45523	-3.09977	-3.41967	-2.81603	-2.77227	-2.47804	-3.24431	-2.50536	-3.44308	49	45	44	P15331;G5E846;G3X981	Peripherin	Prph
0.172555	-0.364348	-0.23008	-0.385486	-0.389787	0.333352	-0.212507	-0.0575542	-0.185486	-0.240375	-0.353323	-0.536053	-0.143263	-0.0364681	-0.818687	-0.242816	-0.411318	-0.706818	0.232311	-1.01999	-0.96739	-0.352081	-0.331591	-0.32964	-0.395282	-1.17319	0	-0.227741	-1.09356	-0.444031	13	3	3	P15532;Q5NC80;Q5NC79	Nucleoside diphosphate kinase A;Nucleoside diphosphate kinase	Nme1
-1.49057	-1.47041	-1.8506	-1.59	-1.8341	-1.52246	-1.64828	-1.40882	-1.69479	-1.35389	-1.61344	-1.37529	-1.20508	-1.53127	-1.66757	-1.64948	-1.73531	-1.29378	-1.41549	-1.23634	-1.74326	-1.49651	-1.59374	-1.66075	-1.49273	-1.57371	-1.60928	-1.83232	-1.40114	-1.52281	23	23	10	P15864	Histone H1.2	Hist1h1c
-1.7688	-1.58477	-1.9728	-2.06471	-1.65177	-2.07963	-1.77888	-1.89449	-1.96979	-1.7983	-1.85032	-1.65613	-1.92835	-1.76031	-2.03217	-1.64524	-2.10175	-1.72526	-2.06312	-1.9092	-2.17329	-1.85204	-2.07584	-1.9617	-1.74902	-1.8204	-1.68934	-1.73946	-1.64593	-2.12125	35	35	35	P16014	Secretogranin-1;CCB peptide	Chgb
-2.42124	-2.5068	-3.01193	-2.65288	-3.39794	-2.84922	-2.97337	-2.87702	-2.80517	-2.57978	-3.15985	-2.78014	-2.57599	-2.88717	-2.96704	-2.50444	-2.67086	-2.60262	-2.91163	-2.83453	-3.23347	-2.58017	-2.66655	-3.11157	-2.75018	-2.88741	-2.67884	-2.87216	-2.45275	-2.78568	9	9	9	P16045	Galectin-1	Lgals1
3.04133	3.21464	2.91213	3.99206	3.00243	3.36746	3.21116	3.55397	3.70185	3.19667	3.3133	2.53475	3.66221	3.38843	3.39021	3.56025	3.26798	2.87885	3.35943	2.46283	3.18705	3.26937	2.42291	3.22122	1.98788	2.69395	3.1574	3.33774	3.56168	3.55884	23	23	23	P16054	Protein kinase C epsilon type	Prkce
3.06988	3.20836	3.583	3.20983	4.02632	3.48812	3.37312	3.33116	3.57908	3.66874	3.52999	3.62906	3.79672	3.11117	3.29534	3.35797	3.35333	3.12847	3.74271	3.34631	3.67032	3.54847	3.72734	3.7117	3.11142	3.82145	3.61936	3.3534	2.82695	3.47637	24	22	22	P16125;D3Z7F0	L-lactate dehydrogenase B chain;L-lactate dehydrogenase	Ldhb
-1.80025	NaN	-1.28137	-1.33193	-1.81746	-1.62518	-1.69323	-1.47954	-1.80562	-1.30118	-1.34534	-1.90708	-1.57105	-1.32037	-1.64358	-1.44339	-1.44037	-1.21444	-2.04914	-0.935837	-1.95565	-1.4689	NaN	NaN	-1.63613	-1.65453	-1.27852	NaN	-1.1109	-1.48465	5	5	5	P16254;A2AUM6	Signal recognition particle 14 kDa protein	Srp14
4.56627	4.8104	4.72006	4.85571	4.65523	4.34661	4.25286	4.77142	4.63993	4.59775	4.70787	4.94324	4.57997	4.13251	4.47473	4.42405	4.85417	4.17561	4.33486	4.633	4.13198	4.64776	4.57419	4.84875	4.23865	4.40602	4.61508	5.05395	4.4297	4.51447	47	47	45	P16330	2,3-cyclic-nucleotide 3-phosphodiesterase	Cnp
0.209795	0.358362	-0.467593	0.267826	-0.0803848	0.454724	-0.0243196	0.402702	-0.0199154	0.190405	-0.208767	0.181329	0.571043	0.103348	0.159928	-0.223175	0.296651	0.670199	-0.157691	0.566635	0.226797	0.164545	0.375702	-0.012068	0.353837	0.144664	0.274145	-0.584866	0.798241	0.178845	10	10	10	P16332	Methylmalonyl-CoA mutase, mitochondrial	Mut
NaN	-0.754032	NaN	NaN	3.14165	3.12759	NaN	1.71321	1.29562	2.73937	0.4656	3.0468	2.23338	2.07869	NaN	2.57699	0.587641	0.790659	0.24354	-1.63858	-0.606632	0.727738	0.338469	2.10849	-0.468635	1.74507	1.28764	2.37064	1.90153	-0.0482362	10	10	10	P16460;J3QNG0	Argininosuccinate synthase	Ass1
0.925824	1.09228	0.913542	0.921554	0.723515	0.992804	0.847232	1.13695	1.00289	1.17469	0.990911	1.00159	1.1756	1.07018	0.814489	1.05307	1.11541	0.875275	0.940451	0.949895	0.78707	0.843267	0.935779	0.967335	1.02151	0.95688	0.789886	0.717027	1.20769	0.968153	29	29	3	P16858;S4R257;D3YYI5;D3Z0Z9	Glyceraldehyde-3-phosphate dehydrogenase	Gapdh;Gm7293;Gm5069
-0.729096	-0.854075	-0.715718	-0.62293	-0.800496	-1.01042	-0.486148	-0.858538	-0.797594	-0.328836	-0.766892	-0.372952	-0.873498	-0.820567	-0.996533	-1.23284	-0.336969	-0.803392	-1.27816	-0.698752	-0.604451	-0.51005	-0.533165	-0.977976	-0.580242	-0.943959	-1.08549	-1.68827	-0.246955	-1.21531	5	5	5	P17047	Lysosome-associated membrane glycoprotein 2	Lamp2
-0.0764222	-0.224905	-0.646255	-0.394843	-0.169668	0.153495	-0.384603	0.328	0.17028	0.204948	-0.447315	-0.000865332	0.467414	0.0939713	0.00225225	-0.542308	-0.0412431	0.304078	-0.483777	0.240708	-0.557288	-0.315798	-0.146264	-0.245739	-0.0771063	-0.33182	-0.369606	-0.688315	0.118555	-0.329755	4	4	4	P17095	High mobility group protein HMG-I/HMG-Y	Hmga1
0.955872	1.04127	0.721992	0.906304	0.603906	0.943472	0.72867	1.09308	0.939095	1.13625	0.961367	1.0057	1.35435	0.866621	0.815225	1.06743	1.09139	1.10678	0.854857	1.14114	0.604235	0.996196	0.946221	0.905521	0.974915	0.869807	0.864308	0.739733	1.2056	0.896173	42	42	33	P17182;Q6PHC1	Alpha-enolase;Enolase	Eno1
4.08148	4.0539	4.619	4.23292	4.50488	4.17113	3.35361	4.23599	4.5549	4.26077	3.86704	4.66193	4.72231	3.83158	4.62604	4.4959	4.69018	4.05361	4.33958	4.01366	4.73912	4.83564	4.6653	4.39402	4.58184	4.06217	4.29039	4.32308	3.82025	4.32719	30	23	21	P17183;D3Z6E4	Gamma-enolase;Enolase	Eno2
2.73015	2.99505	2.90768	2.75887	2.75945	2.65517	2.70915	3.05242	2.71189	2.87663	2.57476	2.96985	2.6707	2.90996	2.67291	2.76033	2.77547	2.7576	2.72242	2.97528	2.69675	2.55444	2.66465	2.82296	2.7189	2.73908	2.60762	2.46674	3.02069	2.78667	53	53	35	P17426	AP-2 complex subunit alpha-1	Ap2a1
2.48149	2.72271	2.89572	2.63469	2.73044	2.65245	2.68966	2.82378	2.71966	3.01205	2.79106	2.75945	2.67863	2.38496	2.69078	2.73015	2.53475	2.36364	2.71198	2.86009	2.68121	2.30009	2.45064	2.76004	2.55165	2.57837	2.51622	2.42422	2.98062	2.68418	45	27	27	P17427	AP-2 complex subunit alpha-2	Ap2a2
-0.442864	-0.355242	-0.606442	-0.386921	-0.709644	-0.377957	-0.51662	-0.259303	-0.634872	-0.0986889	-0.62686	-0.351063	-0.115566	-0.395172	-0.544189	-0.220578	-0.359634	-0.167615	-0.548634	-0.128821	-0.720103	-0.381394	-0.448795	-0.520749	-0.354903	-0.471344	-0.502331	-0.67238	-0.227371	-0.538935	19	18	16	P17742;F8VPN3	Peptidyl-prolyl cis-trans isomerase A;Peptidyl-prolyl cis-trans isomerase	Ppia;Gm5160
2.55266	2.72023	3.17971	2.18108	2.31753	1.96291	NaN	1.92035	2.29725	2.13993	2.04525	3.35743	3.18023	3.62108	1.46152	1.98719	1.72642	3.69449	2.01013	3.45538	3.07279	2.98405	2.25601	2.65972	NaN	1.77705	2.89604	2.86701	NaN	2.92686	6	6	6	P17809	Solute carrier family 2, facilitated glucose transporter member 1	Slc2a1
2.17299	3.81257	2.46913	0.564329	1.67955	1.78279	2.66018	2.28799	3.38231	3.4598	2.28251	3.42476	1.49948	1.16748	1.75657	0.24696	1.84804	1.44863	1.81629	0.925933	3.1286	0.853319	2.53851	2.3684	0.232633	3.55392	0.987503	2.85925	0.872129	2.492	25	16	9	P17879;Q61696	Heat shock 70 kDa protein 1B;Heat shock 70 kDa protein 1A	Hspa1b;Hspa1a
-2.05645	-2.81838	-3.14874	-3.47106	-2.71101	-2.76935	-1.89317	-3.0393	-3.03645	-2.69862	-2.96955	-3.19947	-2.93503	-2.71721	-3.31874	-2.62356	-3.05181	-2.4127	-3.04266	-3.06297	-2.75943	-2.48615	-3.2879	-2.98845	-2.96942	-2.31127	-2.67007	-2.76416	-2.99525	-2.73728	14	14	14	P17918	Proliferating cell nuclear antigen	Pcna
1.1978	-0.712288	-0.830499	1.43444	-0.874049	-0.643579	-0.351289	-0.7376	-1.50889	-0.704872	-1.2506	0.548375	-1.98448	0.976674	-1.87539	0.104108	-1.05471	0.149681	-1.02517	-2.35485	-1.18694	-1.45386	-0.213378	-0.681584	-0.32239	-0.335026	-1.26849	-0.456596	-0.529771	-0.460795	10	10	9	P18155	Bifunctional methylenetetrahydrofolate dehydrogenase/cyclohydrolase, mitochondrial;NAD-dependent methylenetetrahydrofolate dehydrogenase;Methenyltetrahydrofolate cyclohydrolase	Mthfd2
0.127022	0.177931	-0.247806	0.0321527	-0.25882	0.248485	0.0887763	0.305343	-0.129481	0.313746	0.093879	0.182983	0.580785	0.10386	-0.102322	0.169128	0.275996	0.393842	-0.1121	0.334607	-0.0814759	0.120608	0.0450592	-0.0196308	0.202356	-0.0335111	0.043988	-0.214622	0.636302	-0.014641	9	9	9	P18242;F6Y6L6;F8WIR1	Cathepsin D	Ctsd
-1.94137	NaN	-2.05596	-1.70567	-1.22811	-1.90323	NaN	-2.02112	NaN	NaN	-0.299831	-1.94411	-0.405775	-2.04523	-2.16311	-1.85691	NaN	-1.94624	0.60788	-1.99675	-1.91785	-1.77421	0.388337	-2.45041	-0.0415233	-1.96543	-2.01343	-2.12496	-1.42975	-1.76719	4	4	4	P18608	Non-histone chromosomal protein HMG-14	Hmgn1
-0.735349	-0.694657	-1.27548	-0.704429	-0.915177	-0.482848	-1.36631	-0.38648	-0.933195	-0.486251	-1.06977	-0.532167	NaN	-0.859174	-0.947554	-0.848798	-0.689836	-0.322966	-1.015	-0.540027	-0.86924	-1.31377	-0.900413	-0.998123	0.272071	-0.735262	-0.902884	-1.30159	-0.292428	-0.822363	8	8	7	P18654;B1AXN9;F6Q8A4;F6RQA2;Q505N6;P18653;E9PWV3;B1AXP0	Ribosomal protein S6 kinase alpha-3;Ribosomal protein S6 kinase;Ribosomal protein S6 kinase alpha-1	Rps6ka3;Rps6ka1
0.457752	0.595904	0.457415	0.538849	0.379526	0.559962	0.540065	0.657605	0.331554	0.762608	0.472649	0.613189	0.737254	0.718141	0.398912	0.760993	0.527887	0.68214	0.468491	0.82718	0.330157	0.549472	0.447662	0.361416	0.699818	0.52168	0.585929	0.434208	0.957075	0.471989	24	24	19	F8WGL3;P18760	Cofilin-1	Cfl1
3.38439	4.612	4.04311	3.53637	3.99417	4.30267	3.85425	3.71695	4.06318	3.89359	3.67008	4.73285	4.1575	3.62101	3.80878	3.78934	4.22499	3.63731	4.10743	3.48539	3.82953	4.3889	3.98318	4.22669	3.64507	3.99279	3.64915	4.0826	3.54766	4.46594	19	19	17	P18872;D3Z2M7	Guanine nucleotide-binding protein G(o) subunit alpha	Gnao1
-0.989575	-0.939377	-1.09478	-0.867501	-1.03921	-0.959251	-0.948601	-0.857583	-1.03724	-0.875702	-1.12009	-0.935686	-0.850719	-0.818523	-1.12029	-0.916247	-0.862035	-0.718175	-0.847516	-0.740798	-1.09424	-1.01607	-1.02389	-1.01721	-0.840685	-0.869792	-0.953302	-1.17594	-0.619084	-0.9489	93	93	92	P19096	Fatty acid synthase;[Acyl-carrier-protein] S-acetyltransferase;[Acyl-carrier-protein] S-malonyltransferase;3-oxoacyl-[acyl-carrier-protein] synthase;3-oxoacyl-[acyl-carrier-protein] reductase;3-hydroxypalmitoyl-[acyl-carrier-protein] dehydratase;Enoyl-[acyl-carrier-protein] reductase;Oleoyl-[acyl-carrier-protein] hydrolase	Fasn
0.250577	0.374019	0.00186223	0.385149	0.267375	0.480539	0.263941	0.548924	0.341409	0.640366	0.184949	0.384715	0.38257	0.394828	0.348592	0.469909	0.413403	0.594378	0.242311	0.461919	0.0754287	0.414153	0.355756	0.418967	0.378307	0.33081	0.305343	0.158301	0.541723	0.0739247	13	13	6	P19157	Glutathione S-transferase P 1	Gstp1
2.76916	2.78687	2.73735	2.79556	2.80098	3.15149	2.65463	2.53734	3.01929	3.05961	2.81289	2.74671	3.30187	3.16566	2.66584	2.81827	2.92062	2.58693	2.75575	3.17671	2.5603	2.88705	3.2935	3.06733	3.05194	3.23854	2.39085	2.23229	2.69956	2.85392	37	33	33	P19246	Neurofilament heavy polypeptide	Nefh
-1.57255	-1.35879	-1.345	-1.90269	-1.73669	-1.67812	-1.78044	-1.52181	-1.65196	-1.41105	-1.81775	-1.44047	-1.26772	-1.49856	-1.73734	-1.70297	-1.47856	-1.48202	-1.40888	-1.31927	-1.91315	-1.78262	-1.7405	-1.80558	-1.51884	-1.36098	-1.82843	-1.81036	-1.45054	-1.7324	23	23	23	P19253;E9Q5A0;S4R281	60S ribosomal protein L13a	Rpl13a
1.4948	1.59401	1.49529	1.6312	1.45356	1.93335	1.62781	1.99896	1.53383	1.9143	1.60687	1.60612	1.7455	1.69652	1.57381	1.67355	1.66497	1.74338	1.63133	1.95377	1.65945	1.36528	1.68515	1.49123	1.87843	1.77799	1.50345	1.29871	1.71563	1.39191	8	8	8	Q9D881;P19536	Cytochrome c oxidase subunit 5B, mitochondrial	Cox5b
1.43063	1.63747	1.22028	1.625	1.30461	1.80783	1.52052	1.61449	1.44093	1.7504	1.32789	1.61462	1.77063	1.55792	1.51726	1.52836	1.3731	1.76592	1.36524	1.8805	1.45056	1.36156	1.61431	1.396	1.80697	1.67507	1.42798	1.21924	1.87986	1.37	17	17	17	P19783	Cytochrome c oxidase subunit 4 isoform 1, mitochondrial	Cox4i1
-1.19931	-1.38051	-1.70461	-1.27274	-1.69448	-1.14254	-1.33319	-1.27554	-1.54072	-1.13481	-1.56662	-1.43339	-1.06764	-1.3368	-1.67924	-1.37356	-1.39928	-1.13363	-1.35536	-1.22305	-1.59441	-1.35473	-1.41814	-1.43424	-1.23487	-1.31022	-1.34318	-1.73565	-0.975997	-1.40768	51	51	48	P20029	78 kDa glucose-regulated protein	Hspa5
0.585453	0.853892	0.634934	0.708514	0.285829	0.798918	0.628006	0.833259	0.765695	0.966827	0.533013	0.672106	0.905223	0.854075	0.729124	0.656103	0.525455	0.964264	0.559409	0.976276	0.722729	0.483682	0.83105	0.681168	0.971969	0.85048	0.979004	0.360601	1.30269	0.592158	15	15	15	P20060	Beta-hexosaminidase subunit beta	Hexb
3.37446	0.22201	2.3422	2.56141	1.24066	1.74996	3.59827	-0.179766	1.88742	1.56978	0.0924325	2.31689	3.28504	2.0677	1.61768	2.7619	2.44843	3.37659	2.54717	1.40217	2.44019	3.39093	2.44568	3.28856	2.2061	-0.297015	3.37155	1.06193	1.8523	2.67659	7	7	6	P20065	Thymosin beta-4;Hematopoietic system regulatory peptide	Tmsb4x
0.346793	0.565118	0.855014	0.613321	0.489241	0.686592	0.494394	1.08134	0.560685	0.672473	0.329105	0.577681	0.783067	0.649254	0.586709	0.658333	0.565012	0.829408	0.569137	0.892821	0.609596	0.535959	0.53996	0.545214	0.471529	0.64758	0.553405	0.297874	0.966714	0.548079	8	8	8	P20108	Thioredoxin-dependent peroxide reductase, mitochondrial	Prdx3
-1.28107	-1.25387	-1.97973	-1.25326	-1.78572	-1.13212	-1.36295	-1.17031	-1.48815	-1.10548	-1.32659	-1.17364	-0.89538	-1.23438	-1.35372	-1.49057	-1.0706	-0.950842	-1.04879	-1.0686	-1.68607	-1.12413	-1.23732	-1.28084	-0.977097	-1.20308	-1.3384	-1.96344	-1.16871	-1.25084	53	51	43	P20152	Vimentin	Vim
2.85256	3.08021	2.69124	2.99977	2.98999	3.12986	2.93468	3.2536	2.74681	3.09505	2.85517	3.07997	2.99539	3.02915	3.04835	2.89111	2.98656	2.883	2.75487	3.10544	3.03198	2.69264	2.73034	2.92555	2.82582	3.00601	2.84664	3.10731	2.89293	3.11591	89	89	56	P20357	Microtubule-associated protein 2	Map2
3.40891	2.82633	3.34329	3.56034	3.57517	3.02703	3.20943	3.88566	3.30258	2.9053	3.04038	3.26493	3.39262	2.47473	3.08792	3.42669	3.6	2.8328	3.88425	2.56525	3.65958	3.12797	3.18469	3.1442	3.29676	3.14663	2.95009	2.68195	2.68622	2.6354	14	14	14	P20917	Myelin-associated glycoprotein	Mag
-0.581785	-0.651316	-1.08475	0.268348	-0.719315	-0.504468	-0.68715	-0.42191	-0.694568	-0.196103	-1.05255	-0.617863	-0.357045	-0.544683	-0.464564	-0.726134	-0.755998	-0.172103	-0.331132	-0.331935	-0.700795	-0.591775	-0.473631	-0.634221	-0.0783365	-0.62966	-0.601506	-1.04334	0.115207	-0.685985	7	7	7	P21126	Ubiquitin-like protein 4A	Ubl4a
1.0792	1.48402	1.0305	1.46232	1.24277	1.36494	1.23504	1.48924	1.06245	1.39562	1.03656	1.33708	1.2958	1.6034	1.3392	1.39221	1.33257	1.80012	1.09185	1.67655	1.37763	1.34648	1.17498	1.19796	1.47253	1.26344	1.19278	1.05989	1.83485	1.22267	15	10	10	P21278	Guanine nucleotide-binding protein subunit alpha-11	Gna11
2.59736	2.45032	2.49565	2.55046	2.71624	2.62531	2.84084	2.73985	2.31043	2.48884	2.55334	2.40713	2.63111	2.48149	2.59588	2.69815	2.68734	2.30614	2.6355	2.61167	2.42779	2.36937	2.30879	2.48835	2.66346	2.86754	2.68233	2.45878	2.62406	2.45981	19	19	13	P21279	Guanine nucleotide-binding protein G(q) subunit alpha	Gnaq
2.48908	2.65899	1.19605	1.18643	2.47634	1.57072	2.39002	2.44371	1.93821	2.37146	0.37604	3.35751	2.10961	NaN	2.09308	3.4458	2.53299	NaN	2.57871	2.45506	3.16385	2.04835	2.62932	2.07607	1.98382	2.07364	NaN	2.42958	1.89491	2.62691	6	5	5	P21460;A2APX3	Cystatin-C	Cst3
-1.01735	-1.55149	-2.7717	-1.95706	-2.19412	-1.25078	-2.3442	-0.778881	-2.26808	-1.61927	-2.54226	-1.62882	-1.44324	-1.65356	-0.705314	-1.40087	-1.6935	-1.73916	-2.35055	-2.10903	-3.25526	-1.51248	-1.8231	-1.19106	-2.58921	-3.29299	-1.32216	-1.17856	-2.37757	-1.36485	25	15	15	P21550	Beta-enolase	Eno3
-0.217603	0.0128538	-0.602077	-0.280244	-0.543199	-0.159112	-0.132643	0.110558	-0.103934	0.138997	-0.121811	0.0616464	0.0202526	-0.0321009	-0.102994	-0.321697	-0.357045	0.246002	-0.303342	0.251436	-0.407189	-0.16877	-0.0684644	0.00782613	0.0552465	-0.146004	-0.293017	-0.20364	0.608144	-0.135929	30	25	25	P21619	Lamin-B2	Lmnb2
-1.38764	-1.52421	-1.73678	-1.47711	-1.67956	-1.39567	-1.80132	-1.47498	-1.61655	-1.24208	-1.67712	-1.50111	-1.5213	-1.52512	-1.74958	-1.75877	-1.46279	-1.37918	-1.43909	-1.12578	-1.79348	-1.5987	-1.58058	-1.36452	-1.31075	-1.50767	-1.57841	-2.01539	-1.29766	-1.47581	8	8	8	P21995	Embigin	Emb
0.406751	0.72977	0.518391	0.49289	0.409278	0.58788	0.638366	0.776874	0.349199	0.788963	0.301817	0.578823	0.713545	0.588964	0.536231	0.565695	0.470409	0.934566	0.36563	0.811321	0.373551	0.456227	0.523089	0.26993	0.70329	0.594705	0.511691	0.324329	1.01159	0.267931	18	18	18	Q8CBB7;P22892	AP-1 complex subunit gamma-1	Ap1g1
-1.91529	-1.35445	NaN	NaN	-1.97409	-2.65352	-1.85048	0.270887	-2.45594	-1.92239	NaN	-1.9378	-0.744075	-1.83693	-2.08539	-2.22762	-1.70907	0.824035	-1.71739	-1.56794	-2.16511	NaN	-1.81406	NaN	-1.25096	-1.56135	-1.93002	-1.63171	-1.69051	NaN	6	6	6	P22907	Porphobilinogen deaminase	Hmbs
-1.47711	-1.40196	-1.59708	-1.35541	-1.62354	-1.56204	-1.42696	-1.41056	-1.62218	-1.39105	-1.63687	-1.48063	-1.30504	-1.38698	-1.50228	-1.52612	-1.34699	-1.14215	-1.51334	-1.09444	-1.5758	-1.54285	-1.55498	-1.60417	-1.35755	-1.42428	-1.43168	-1.43728	-1.14385	-1.40223	79	79	78	P23116	Eukaryotic translation initiation factor 3 subunit A	Eif3a
-1.51632	-1.32826	-1.83758	-1.77783	-1.85838	-1.24282	-1.81824	-1.30859	-1.51999	-1.39808	-1.40855	-1.22971	-1.5508	-1.44196	-1.59144	-1.36821	-1.34761	-1.30352	-1.73626	-1.09552	-1.08855	-1.64833	-1.39813	-1.9498	-1.44837	-1.19654	-1.52742	-1.31249	-1.14633	-1.89921	9	9	7	P23198;Q9DCC5	Chromobox protein homolog 3	Cbx3
3.84371	3.1083	4.00108	3.73077	4.1849	4.53403	3.66927	4.34743	4.19617	3.96315	3.25154	5.3021	3.14829	2.56987	4.07824	4.41599	3.06468	4.21034	3.71579	4.18863	3.70874	3.61131	4.46693	NaN	3.51868	3.52408	3.70783	4.66453	2.40729	3.11154	11	11	11	P23242	Gap junction alpha-1 protein	Gja1
-0.630685	-1.67613	-1.64284	-0.9911	-1.08665	-2.44798	-1.88908	-1.62508	-2.85439	-2.32121	-2.8305	-1.1117	-2.17367	-0.520045	-2.51533	-0.415001	-2.76069	-2.09579	-2.34184	-0.399226	-2.1036	-2.24808	-0.0606008	0.371646	NaN	-1.46268	-2.58101	-2.0635	-0.126444	-0.617298	11	11	11	P23475	X-ray repair cross-complementing protein 6	Xrcc6
-0.224781	-0.282736	-0.656084	-0.263275	-0.434668	0.092171	-0.311852	-0.429214	-0.356031	0.0433486	-0.389457	-0.325156	-0.115166	-0.49293	-0.547943	-0.576087	-0.271904	0.0182496	-0.142087	-0.00100955	-0.335597	-0.0831112	-0.204141	-0.440633	-0.0117819	-0.365245	-0.273456	-0.644225	-0.409472	-0.352194	10	10	10	P23492;Q543K9	Purine nucleoside phosphorylase	Pnp
-0.945233	-1.11283	-1.41115	-0.265797	-1.30737	-0.805127	-1.26915	-1.10983	-1.45623	-0.998268	-1.64362	-1.14444	-1.20702	-0.902035	-1.267	-1.22947	-1.31022	-0.345851	-1.50949	-0.871923	-1.09255	-1.34869	-1.13422	-1.25966	-0.676989	-1.45864	-0.578311	-1.32976	-0.515511	-1.27453	8	8	8	P23591	GDP-L-fucose synthase	Tsta3
-0.823423	NaN	-0.193204	-0.681674	NaN	-0.442015	-0.320196	0.44491	-0.461843	-0.625458	-0.668482	-0.90912	-0.33308	-0.569783	-0.841812	0.78493	NaN	-0.166844	NaN	-0.175429	-0.492417	-0.381726	NaN	NaN	-0.670478	-0.308128	-1.06647	-0.732486	-0.286999	NaN	3	3	3	P23780	Beta-galactosidase	Glb1
2.1689	2.86997	2.10203	NaN	2.73985	2.8047	NaN	2.86082	1.74865	NaN	2.83208	2.34278	1.93915	2.40324	NaN	2.2739	NaN	1.36844	1.87806	1.13727	NaN	NaN	NaN	1.55266	2.44505	2.70538	2.17827	NaN	NaN	2.25801	6	6	6	P23927	Alpha-crystallin B chain	Cryab
1.48249	1.02906	1.25546	1.88188	1.43316	1.54044	0.835317	1.45048	1.50312	1.66612	1.41169	0.340185	1.65508	1.31818	0.920489	1.56354	1.25023	1.42744	1.02974	1.65708	1.76704	1.73716	1.28114	0.149057	1.72313	1.06918	1.39597	0.920707	1.53116	1.60459	13	13	13	P24270	Catalase	Cat
-0.918386	-0.705934	-1.08372	-0.768078	-0.860447	-0.591392	-0.974236	-0.708673	-0.758474	-0.578601	-0.892818	-0.771717	-0.842054	-0.64321	-0.800745	-0.842054	-0.704872	-0.523763	-0.994507	-0.516721	-0.797594	-0.920065	-0.629939	-0.712992	-0.47176	-0.841651	-0.920293	-1.12227	-0.489029	-0.852159	12	12	2	P24288;E9Q4K3;B2KFA8	Branched-chain-amino-acid aminotransferase, cytosolic;Branched-chain-amino-acid aminotransferase	Bcat1
-0.779049	-1.31505	-1.58741	-0.972472	-1.3872	-0.994073	-0.830742	-0.708055	-1.27727	-1.03703	-1.25846	-1.15075	-0.770449	-1.013	-1.3995	-1.09004	-1.16073	-1.00454	-0.92964	-1.06881	-1.23278	-1.15549	-1.22095	-1.27071	-1.16015	-1.18008	-1.17766	-1.3158	-0.687956	-0.801821	16	15	15	P24369	Peptidyl-prolyl cis-trans isomerase B	Ppib
0.967335	1.62888	3.84753	2.72118	3.62875	2.30972	3.33487	5.39684	NaN	3.11866	4.08596	4.15688	2.65399	-0.214125	NaN	3.87679	NaN	0.899776	1.91926	2.09801	3.18981	1.73576	5.95868	3.65365	2.61228	2.87906	1.53053	4.10733	1.87271	4.13213	7	7	5	P24472	Glutathione S-transferase A4	Gsta4
-0.485839	-0.166587	-0.53047	-0.179638	-0.491802	-0.196229	-0.169668	-0.152378	-0.346645	-0.0166389	-0.354565	-0.226878	-0.166844	-0.271306	-0.389016	-0.483983	-0.268794	-0.0318186	-0.330214	-0.0954519	-0.184344	-0.42191	-0.415759	-0.387473	-0.191436	-0.245009	-0.443819	-0.61504	-0.00963389	-0.391108	28	28	26	P24527	Leukotriene A-4 hydrolase	Lta4h
-1.95691	-2.02116	-1.90412	-2.14841	-2.16176	-1.97995	-1.95423	-1.88436	-1.62891	-1.86104	-1.91888	-2.01575	-1.84788	-1.95932	-1.93032	-1.91575	-1.78375	-1.69305	-1.87923	-1.63803	-2.24726	-1.8402	-1.85448	-2.08212	-1.82892	-2.19708	-1.92452	-2.01028	-1.30509	-2.03069	15	15	13	P24547	Inosine-5-monophosphate dehydrogenase 2	Impdh2
-0.215741	-0.03492	-0.460795	-0.26135	-0.42825	-0.294194	NaN	0.0818886	-0.49334	0.269321	-0.142217	-0.186627	-0.437228	-0.158466	-0.258459	-0.259785	-0.0990932	0.208461	-0.49917	0.135412	-0.110764	-0.414244	-0.126444	NaN	0.0558312	-0.317536	-0.29772	-0.355918	0.418774	-0.420833	5	5	5	P24668	Cation-dependent mannose-6-phosphate receptor	M6pr
NaN	-1.84956	NaN	NaN	-2.34554	-1.77943	NaN	NaN	NaN	NaN	-0.547548	NaN	NaN	0.30504	-1.37535	NaN	-1.00999	-1.73924	-0.550113	0.39352	NaN	NaN	-1.0251	-1.35152	NaN	-1.02034	-0.996606	-2.02595	-0.877352	-1.58414	9	8	8	P24788;A2A9P6	Cyclin-dependent kinase 11B	Cdk11b
-2.48321	-3.19658	-3.29094	-2.8736	-2.87064	-2.8608	-3.79722	-2.97554	-3.41846	-3.83461	-3.0524	-3.34993	-3.14455	-2.78595	-3.31452	-2.87918	-2.86877	-3.05807	-3.00472	-3.21383	-2.82424	-2.57017	-2.8403	-3.7031	-2.76687	-2.83885	-2.34341	-2.46211	-3.02276	-3.37726	37	37	37	P25206	DNA replication licensing factor MCM3	Mcm3
-1.37334	-1.42761	-1.74347	-1.88198	-1.79676	-1.69077	-1.6212	-1.38123	-1.55257	-1.50675	-1.78111	-1.37773	-1.28119	-1.47384	-1.86422	-1.49026	-1.42991	-1.52647	-1.46357	-1.32123	-1.66129	-1.48661	-1.72618	-1.74416	-1.65407	-1.75013	-1.60255	-1.88593	-1.3191	-1.77636	18	18	18	P25444;D3YWJ3;D3YVC1;J3QMG5;L7N240;L7N453;J3QM94;D3Z536;F6YTZ4;E9Q1N8	40S ribosomal protein S2	Rps2;Gm8225;Gm6576;Rps2-ps5
-0.594166	-0.499986	-0.952184	-0.459327	-0.859492	-0.518737	-0.665575	-0.483158	-0.695192	-0.366588	-0.823831	-0.598556	-0.466236	-0.506703	-0.650397	-0.85575	-0.490981	-0.120219	-0.776609	-0.385928	-0.887993	-0.806943	-0.679694	-0.686792	-0.512176	-0.539729	-0.671565	-0.957766	-0.292428	-0.647361	59	43	43	P26039	Talin-1	Tln1
0.515748	0.516677	-0.0418037	0.468451	-0.340505	0.405432	0.490618	0.150929	-0.107286	0.45799	0.0206185	0.377163	0.577379	-0.115965	-0.216362	-0.111165	0.47351	0.6171	-0.0550568	0.435612	-0.103397	0.438092	0.28981	-0.109561	0.498403	-0.017922	0.419449	-0.234992	0.633457	0.132752	43	30	30	P26040	Ezrin	Ezr
-0.989357	-0.716859	-1.0411	-0.658646	-1.02233	-0.793688	-0.607673	-0.71984	-1.01749	-0.514602	-0.939377	-0.722466	-0.619554	-0.864969	-1.01536	-0.728574	-0.656268	-0.367595	-0.94043	-0.51005	-1.27095	-0.696617	-0.694301	-1.10528	-0.490673	-0.894682	-0.816723	-1.15316	-0.453439	-0.616358	37	25	25	P26041	Moesin	Msn
-0.477884	-0.422448	-0.560813	-0.336626	-0.812786	-0.44869	-0.341758	-0.51167	-0.581496	-0.24987	-0.541911	-0.31429	-0.302056	-0.353775	-0.750864	-0.675545	-0.256648	-0.162726	-0.497536	-0.297368	-0.759582	-0.328951	-0.460795	-0.536749	-0.194591	-0.571434	-0.333767	-0.840363	-0.0575542	-0.618896	49	49	34	P26043;Q7TSG6	Radixin	Rdx
-0.00647763	0.194344	-0.0982849	0.472669	-0.597698	0.204665	0.425094	0.366727	0.238085	0.496326	-0.298658	-0.0892269	0.579081	0.59231	0.289175	NaN	0.352584	NaN	0.193783	1.10262	0.201145	NaN	0.272088	-0.230695	0.250783	-0.0241777	-0.191942	NaN	0.390037	0.749669	23	9	8	P26231	Catenin alpha-1	Ctnna1
-2.76981	-2.2634	-2.61697	-2.19103	-2.04586	-2.53264	-2.1311	-2.34471	-2.63471	-2.279	-2.50297	-2.35938	-2.32579	-2.26819	-2.78251	-2.32271	-2.63266	-2.33822	-2.43941	-2.50276	-2.64254	-2.63747	-2.5066	-2.87346	-2.51677	-2.18152	-2.25199	-2.66191	-1.99989	-2.53797	7	7	7	P26350	Prothymosin alpha;Thymosin alpha	Ptma
-1.35016	-1.04907	-1.62246	-1.15711	-1.47015	-1.38388	-1.15704	-1.21798	-1.40648	-0.997618	-1.28901	-1.29596	-1.09119	-1.10353	-1.23977	-1.42035	-1.29866	-0.952557	-1.46242	-0.870187	-1.39857	-1.27208	-1.22731	-0.820322	-1.17843	-1.10608	-1.25411	-1.43568	-0.851599	-1.38637	14	14	14	P26369;Q3KQM4	Splicing factor U2AF 65 kDa subunit	U2af2
2.5794	2.8044	2.40202	2.87652	2.68594	2.76906	2.50103	2.89959	2.85736	2.95982	2.58753	2.8647	2.78558	2.59484	2.6381	2.55487	2.80672	2.86481	2.71757	2.82961	2.64647	2.60165	2.7824	2.75147	2.64783	2.51565	2.43674	2.42585	2.85371	2.66328	32	32	32	P26443	Glutamate dehydrogenase 1, mitochondrial	Glud1
-0.843984	-0.725523	-0.968496	-1.04775	-0.996461	-0.683292	-0.679784	-0.525969	-0.927821	-0.567837	-0.901417	-0.935082	-0.626579	-0.645425	-1.01963	-0.63951	-0.954196	-0.441908	-0.958137	-0.751035	-0.826681	-0.9489	-0.950618	-0.601887	-0.879941	-0.447103	-0.641731	-0.849199	-0.322851	-0.70982	8	8	8	P26516	26S proteasome non-ATPase regulatory subunit 7	Psmd7
-1.41327	-1.13547	-1.50371	-1.20827	-1.48264	-1.23726	-1.44927	-1.17005	-1.41246	-1.14848	-1.48877	-1.27017	-1.16504	-1.16092	-1.22231	-1.3072	-1.39693	-1.07676	-1.40163	-1.00791	-1.50172	-1.41386	-1.39166	-1.40936	-1.15814	-1.32222	-1.23511	-1.44837	-1.04607	-1.39753	29	29	29	Q8C483;P26638;A2AFS0	Serine--tRNA ligase, cytoplasmic	Sars
1.54011	1.68334	1.14028	1.64066	1.51103	1.64589	1.46482	1.88278	1.22462	1.76126	1.35967	1.52941	1.75278	1.6932	1.54587	1.68372	1.54785	1.96483	1.48637	1.73836	1.41223	1.66077	1.52114	1.61529	1.63084	1.44383	1.4894	1.36758	1.90677	1.3541	9	8	7	P26883	Peptidyl-prolyl cis-trans isomerase FKBP1A	Fkbp1a
-1.44763	-0.81975	-1.29449	-1.33571	-0.897008	-1.24019	-1.36109	-1.26189	-1.28339	-0.480575	-1.37434	-0.207143	-1.10621	-1.58948	-1.63455	-1.48903	-0.551885	-1.08719	-1.26867	-1.18745	-1.5472	-1.32475	-1.56076	-1.00676	-1.19793	-1.21481	-1.11637	-1.4156	-0.796265	-1.31098	5	5	5	P63163;P27048	Small nuclear ribonucleoprotein-associated protein N;Small nuclear ribonucleoprotein-associated protein B	Snrpn;Snrpb
0.00114014	0.0138294	-0.473839	-0.0775164	-0.157044	-0.0821575	0.0479348	-0.0790197	-0.249263	0.067455	-0.177344	-0.137897	0.112709	0.587424	-0.153157	-0.0924781	0.0632433	0.325105	-0.128293	0.589116	-0.501618	-0.319387	0.0275279	-0.50284	0.582706	0.0607282	0.164755	-0.590913	0.235433	-0.476123	39	12	9	P27546;E9QPW8	Microtubule-associated protein 4;Microtubule-associated protein	Map4;Mtap4
0.579922	0.665775	0.366057	0.267583	0.275612	0.630751	0.547341	0.932885	0.373159	0.800048	0.266021	0.408991	0.734467	0.755844	0.487662	0.385488	0.61083	0.989535	0.331409	1.01651	0.382664	0.50228	0.575572	0.50867	0.849051	0.72621	0.500544	0.0480243	0.894536	0.50748	12	11	11	P27601	Guanine nucleotide-binding protein subunit alpha-13	Gna13
0.0894823	0.399502	-0.234379	0.161573	-0.332507	0.0938328	0.212049	0.109297	-0.0896338	0.202638	-0.0858326	0.0840738	0.124912	0.104759	0.0728166	-0.159887	-0.0885487	0.304648	-0.00762614	0.225818	-0.12075	-0.254473	0.0325953	-0.0408223	0.208628	-0.0413831	0.0478155	-0.0201999	0.348115	-0.124328	18	18	18	P27612	Phospholipase A-2-activating protein	Plaa
1.53621	1.50038	3.70629	NaN	NaN	NaN	2.59667	-0.654527	1.26012	1.21752	2.84001	0.650114	0.294208	0.577573	-0.684639	0.73574	1.27774	0.328797	0.937574	-0.718087	-0.886199	1.49602	NaN	-0.291368	0.00898711	1.76493	-1.44541	NaN	0.837584	-1.00411	8	8	8	P27641	X-ray repair cross-complementing protein 5	Xrcc5
-1.77918	-1.67247	-2.05596	-1.67414	-1.96931	-1.71163	-1.78232	-1.6901	-1.9995	-1.59302	-1.9364	-1.59091	-1.69386	-1.75262	-1.8656	-1.72002	-1.72914	-1.62999	-1.88088	-1.44329	-1.90824	-1.69479	-1.91227	-2.05526	-1.69167	-1.87074	-1.81332	-2.06195	-1.50589	-1.77163	38	38	38	P27659	60S ribosomal protein L3	Rpl3
-1.55876	-1.73266	-2.13613	-1.8184	-2.32432	-1.6947	-1.79415	-1.95457	-2.07895	-1.73409	-1.96639	-1.17159	-1.66544	-1.65191	-1.9115	-1.75506	-1.6026	-1.59603	-1.71462	-1.54047	-2.18469	-1.74136	-1.96783	-1.97874	-1.7148	-1.78685	-1.66462	-2.13888	-1.4427	-1.95873	10	10	5	P27661	Histone H2A.x	H2afx
-1.09045	-1.1884	-1.53411	-1.13297	-1.48903	-1.17044	-1.23248	-1.1304	-1.43301	-1.1129	-1.26003	-1.27381	-0.982437	-1.18973	-1.47664	-1.12426	-1.22175	-0.9489	-1.32297	-1.01578	-1.4417	-1.13553	-1.28143	-1.43301	-1.14919	-1.33021	-1.14568	-1.56794	-0.943134	-1.27947	44	44	44	P27773	Protein disulfide-isomerase A3	Pdia3
1.5736	1.91148	1.60117	1.76945	NaN	1.82797	1.98519	NaN	1.43409	1.8093	2.05493	1.55618	1.4532	1.82582	1.65977	1.67863	NaN	1.57592	1.8047	2.01929	NaN	1.3353	NaN	1.51589	1.84461	2.63603	1.55296	0.773689	2.35993	NaN	4	3	2	P28028;F6SZ47	Serine/threonine-protein kinase B-raf	Braf
-0.0330883	0.0107156	-0.718438	-0.0867838	0.807705	-0.232906	-0.105812	-0.245496	0.00300399	-0.49057	-0.591392	-2.50439	0.344703	-0.320773	-1.30784	-2.43614	0.0822399	-1.02942	-0.822118	-1.42798	-0.0531114	-2.71209	-0.513086	-0.491699	0.10698	-2.53399	-0.484705	-0.668482	-1.51733	0.134936	7	7	7	P28063;G3UZW8	Proteasome subunit beta type-8	Psmb8
5.89909	5.05424	5.97438	5.14826	6	5.69945	5.60633	5.9919	5.51089	5.52776	6.10165	5.665	5.70501	6.12976	6.2109	4.92858	6.18631	5.4155	5.95841	3.37203	5.70147	5.46766	4.98083	6.15329	3.78063	6.03127	5.41218	5.5778	5.23645	4.18894	10	10	10	P28184	Metallothionein-3	Mt3
1.69176	1.73639	1.49789	1.67946	1.57235	1.67992	1.59466	1.77108	1.55593	1.8616	1.72987	1.42302	1.94076	1.69638	1.86696	1.69586	1.75804	1.8771	1.35207	1.78269	1.78553	1.57342	1.71914	1.69647	2.03753	1.70948	1.54734	1.29796	1.96725	1.62309	20	20	20	P28271	Cytoplasmic aconitate hydratase	Aco1
-0.85989	-1.4137	-1.37779	NaN	-1.5358	-1.3442	-1.35823	-1.29484	-1.23811	-1.413	-1.69457	-1.05839	-1.43446	-1.2867	-1.34733	-1.28753	-1.02283	-1.13678	-1.29631	-1.29672	-1.56779	-1.21996	-1.35462	-1.42739	-1.23026	-1.59029	-1.27673	-1.47093	-1.29461	-1.29836	8	8	8	P28352;F6QA74;D3Z124	DNA-(apurinic or apyrimidinic site) lyase;DNA-(apurinic or apyrimidinic site) lyase, mitochondrial	Apex1
0.219976	0.399559	-0.0765591	0.225599	0.0443301	0.165564	0.121926	0.415692	0.101892	0.448351	0.216434	0.273797	0.390983	0.310701	0.113832	0.327656	0.22705	0.297715	0.256718	0.278584	0.10118	0.168577	0.255856	0.133622	0.308859	0.260135	0.113021	-0.0549179	0.413461	0.253704	20	20	18	P28474	Alcohol dehydrogenase class-3	Adh5
NaN	2.12381	NaN	NaN	NaN	1.5012	NaN	1.99758	2.14293	NaN	1.48863	1.62562	NaN	1.93821	1.49598	0.772998	2.20669	1.9267	1.70392	NaN	NaN	1.5638	1.87477	2.15688	2.65972	NaN	1.92451	NaN	NaN	NaN	5	5	5	P28571;E9Q3V0;E9Q517;E9Q3Z2;E9QA02	Sodium- and chloride-dependent glycine transporter 1;Transporter	Slc6a9
-1.92884	-2.10672	-2.05911	-1.3878	-2.21664	-2.1624	-1.45233	-1.86873	-1.17632	-2.07495	-2.11899	-1.92022	-2.10091	-1.9437	-2.43589	-1.92691	-2.12502	-1.84298	-1.75497	-1.7966	-2.22993	-2.16192	-2.24208	-2.06292	-1.96036	-1.91705	-2.03252	-2.54866	-1.93603	-1.55361	10	8	8	E9PW66;P28656;J3QP68	Nucleosome assembly protein 1-like 1	Nap1l1
-0.153416	0.0610291	-0.0666748	-0.0136409	0.0645553	0.00249812	-0.179511	0.0376952	-0.106214	0.212584	-0.0446039	0.00333639	0.140826	-0.147307	0.0410756	0.0300446	0.155534	0.192118	-0.038998	0.261137	-0.017637	-0.140909	-0.0575542	0.0172857	0.222364	-0.0982849	0.145414	-0.132248	0.605837	0.0541976	17	17	17	P28658	Ataxin-10	Atxn10
-1.20964	-0.817705	-0.772899	-0.728399	-1.12585	-0.590818	-0.876409	-0.259062	-1.25991	-0.800082	-0.653243	-0.641731	-0.592732	-0.649386	-0.810731	-0.508429	-1.56462	-0.251931	-1.00849	-0.212258	-0.818932	-1.11696	-0.96643	-0.792855	-0.717561	-0.81492	-0.658828	-0.840282	-0.0817486	-0.82122	14	7	7	P28659	CUGBP Elav-like family member 1	Celf1
3.43948	4.14028	3.74805	3.69817	3.69277	3.17618	3.48633	4.00062	3.66064	3.81762	4.20922	4.25564	3.9208	3.41155	3.55261	4.4379	3.55175	3.36715	3.53877	3.55937	3.93653	3.70472	3.92327	4.07235	3.51215	4.13891	3.93695	3.73797	3.47043	3.94751	24	24	19	P28663;D6RHL2	Beta-soluble NSF attachment protein	Napb
-1.21263	-1.64132	-2.07066	1.72504	-2.33225	NaN	1.65227	-1.47192	-2.21943	-1.66667	-2.16015	-2.0092	-1.33136	-2.09515	-1.83115	-0.722291	-2.52519	0.534746	-2.13511	-1.40605	NaN	0.256683	-2.00137	-2.12075	-2.14378	1.05769	-1.14431	-2.28096	-1.45281	-2.16787	10	9	9	P28665;P28666	Murinoglobulin-1;Murinoglobulin-2	Mug1;Mug2
-0.414244	-0.167358	-0.177599	-0.240864	0.0142373	-0.166844	0.526161	-0.186754	-0.391328	0.691965	-0.0821575	-0.317883	0.129118	0.498199	-0.1644	0.36829	0.430587	-0.139208	0.132752	0.380089	-0.234869	-0.721241	0.0310908	-0.0982849	0.173287	1.20035	0.04265	-0.147437	0.134794	0.707878	5	5	5	P28667	MARCKS-related protein	Marcksl1
1.00651	1.21625	1.25687	1.14369	0.83295	1.16799	1.2974	1.3094	1.05343	1.42418	1.00688	1.24657	1.22236	1.19542	1.13844	1.10603	1.10805	1.40813	1.25357	1.34447	1.13242	0.994241	1.26795	1.08439	1.26191	1.17667	1.12472	0.884115	1.49541	1.10197	41	28	26	P28738	Kinesin heavy chain isoform 5C	Kif5c
-0.521252	-0.512581	-0.802317	-0.461738	-0.769602	-0.49682	-0.428142	-0.241108	-0.765195	-0.321236	-0.495491	-0.458277	-0.57599	-0.446468	-0.469261	-0.537445	-0.419431	-0.281431	-0.705757	-0.163241	-0.679424	-0.428142	-1.15678	-0.622649	-0.406646	-0.556699	-0.410124	-0.551491	-0.208143	-0.621993	10	10	10	Q3U9N4;P28798	Granulins;Acrogranin;Granulin-1;Granulin-2;Granulin-3;Granulin-4;Granulin-5;Granulin-6;Granulin-7	Grn
-0.402286	0.847155	NaN	0.96869	1.10787	-0.051024	0.794282	1.74395	1.59841	0.871575	1.57854	0.282316	1.70684	-0.221815	1.62946	0.454051	1.66027	0.786771	1.61635	0.724755	1.18341	-0.854155	1.61697	0.726591	1.16786	1.81594	-0.983751	NaN	0.440753	0.361064	10	10	8	P28867;Q1MX42;Q1MX40;Q1MX43;Q1MX41	Protein kinase C delta type	Prkcd
-1.28185	-1.27673	-1.55895	-1.34301	-1.50863	-1.14731	-1.35626	-1.16704	-1.46895	-1.15322	-1.42541	-1.32077	-1.0664	-1.23309	-1.43957	-1.10306	-1.31736	-1.16588	-1.44763	-1.00992	-1.52191	-1.39665	-1.31933	-1.38339	-1.25399	-1.23291	-1.19182	-1.51899	-0.857981	-1.2896	40	40	21	P29341	Polyadenylate-binding protein 1	Pabpc1
2.28104	2.21967	1.93965	NaN	1.92352	1.91844	2.60867	2.20676	1.90622	2.11816	2.05661	2.40446	2.41735	NaN	2.21571	2.0977	2.28455	2.06184	2.09179	2.8559	NaN	2.18961	2.08651	2.26916	2.2049	2.1978	2.05056	2.09136	2.70811	2.31043	10	4	4	P29387	Guanine nucleotide-binding protein subunit beta-4	Gnb4
-2.25378	-2.08716	-2.93633	-1.49462	-1.27769	-1.87129	NaN	-1.5427	-1.93444	-2.37771	-2.05231	-2.56981	-1.9486	-1.07327	-1.93459	-1.23444	-1.98958	-1.30065	-2.04068	-1.46038	-2.10031	-2.27459	-1.84471	-2.43459	-0.192321	-2.05991	NaN	-2.758	-1.62508	-1.99124	6	6	6	P29391;Q9CPX4;P49945;H3BKD3	Ferritin light chain 1;Ferritin;Ferritin light chain 2	Ftl1;Ftl2
0.480982	1.66251	1.00851	0.993436	0.986588	1.28983	1.14226	1.74323	1.08571	1.61852	0.864176	1.40978	1.37591	1.31721	1.2324	0.955844	0.584176	1.5233	1.2119	1.73653	1.25611	0.687265	1.04038	1.00066	1.23892	1.32254	0.547088	0.916508	1.41901	1.35001	5	5	5	P29595	NEDD8	Nedd8
-0.899408	-0.592254	-0.925696	-0.707436	-0.810566	-0.490775	-0.779049	-0.464668	-0.765789	-0.510861	-1.04453	-0.607105	-0.576764	-0.651683	-0.765704	-0.803558	-0.66029	-0.269033	-0.866314	-0.392757	-0.561986	-0.890719	-0.735869	-0.778209	-0.487795	-0.791772	-0.67708	-0.960215	-0.243425	-0.734048	15	15	15	P29758	Ornithine aminotransferase, mitochondrial	Oat
3.33621	3.38866	3.27244	3.18482	3.08119	3.379	2.8761	3.45094	3.3311	3.42306	3.01707	3.5157	3.47202	3.5516	3.16217	3.17632	3.29732	3.28659	3.36217	3.06347	2.84965	3.13505	3.37043	3.42009	3.43241	3.23582	3.18955	2.87461	3.52226	3.19126	26	24	21	P30275	Creatine kinase U-type, mitochondrial	Ckmt1
-1.47607	-1.48213	-1.65421	-1.51268	-1.52527	-1.39769	-1.62989	-1.23585	-1.54473	-1.40414	-1.53371	-1.32291	-1.38847	-1.28404	-1.63733	-1.53804	-1.49554	-1.22756	-1.33868	-1.33474	-1.60402	-1.56179	-1.45202	-1.62859	-1.47166	-1.24537	-1.62101	-1.74962	-1.15153	-1.447	29	29	29	P30416	Peptidyl-prolyl cis-trans isomerase FKBP4;Peptidyl-prolyl cis-trans isomerase FKBP4, N-terminally processed	Fkbp4
-2.56279	-3.07463	-2.48687	-2.92973	-2.96197	-3.14328	-2.92744	-3.10178	-3.77305	-3.42277	-2.81562	-2.9437	-2.63909	-2.94606	-3.96818	-2.78983	-3.30536	-2.91879	-2.76685	-2.72207	-3.41143	-2.83267	-3.64143	-2.96604	-3.09542	-3.59467	-2.71982	-2.65049	-3.11445	-2.73027	23	19	18	P30681	High mobility group protein B2	Hmgb2
-1.64469	-1.58227	-1.73838	-1.33067	-1.57903	-1.57473	-1.58967	-1.31864	-1.7155	-1.64339	-1.55434	-1.67568	-1.67202	-1.41803	-1.8429	-1.6787	-1.52642	-1.23291	-1.50208	-1.42996	-1.59827	-1.89484	-1.73665	-1.73803	-1.68858	-1.72469	-1.66221	-1.72731	-1.0797	-1.47503	13	13	13	Q3UZG4;P31230	Aminoacyl tRNA synthase complex-interacting multifunctional protein 1;Endothelial monocyte-activating polypeptide 2	Aimp1
1.73006	1.61502	1.27642	1.74275	1.42895	1.80178	1.76832	2.05823	1.85428	2.1612	1.53998	1.90293	1.79031	1.79912	1.8933	1.42841	1.80214	2.31251	1.5839	2.37004	1.65781	1.59418	1.83686	1.73826	2.02738	1.72662	1.73495	1.38011	1.89068	2.05224	15	15	12	P31324;H3BK84	cAMP-dependent protein kinase type II-beta regulatory subunit	Prkar2b
3.9768	NaN	4.41236	3.37357	4.338	3.33394	NaN	4.7096	4.66537	4.42821	NaN	NaN	4.62854	4.96097	NaN	3.78954	4.44351	6.28749	4.87413	4.97646	4.33765	4.09618	NaN	3.36324	4.04513	4.84875	4.03621	4.85446	4.89909	4.45368	7	7	7	P31648	Sodium- and chloride-dependent GABA transporter 1	Slc6a1
1.6554	2.56473	-0.073546	3.993	2.59606	2.72223	2.26001	0.911777	2.84332	1.31682	2.95859	3.24168	2.93876	1.9391	2.92194	1.5999	1.97387	2.07115	3.65283	2.70632	2.87187	2.39996	1.89513	2.24893	1.90201	3.62396	0.706724	1.18269	0.304202	1.44997	13	13	11	P31650	Sodium- and chloride-dependent GABA transporter 3	Slc6a11
2.16275	2.22891	1.65245	2.28055	1.79411	2.28701	2.12992	2.45285	1.90682	2.25367	1.96139	2.18889	2.32981	2.2659	2.10644	2.13822	2.11616	2.55453	2.11054	2.57742	2.11992	2.3095	2.21591	2.0916	2.17671	2.06281	2.1912	1.81482	2.45672	1.9889	12	12	12	P31786;Q4VWZ5;F6WUQ1;D3Z563	Acyl-CoA-binding protein	Dbi
2.07382	2.55572	1.76685	2.22762	2.19694	2.77932	2.08131	2.48997	1.8998	2.27021	2.07473	2.40966	2.51046	2.16566	2.20923	2.1784	2.08149	2.2816	2.03074	2.22519	2.04877	1.89851	2.2397	2.01066	2.47337	2.17592	2.04704	2.05379	2.36476	2.20317	15	15	8	P31938	Dual specificity mitogen-activated protein kinase kinase 1	Map2k1
0.543993	0.980853	0.600949	0.769403	0.754869	0.865884	0.953215	1.10814	0.720778	0.923797	0.697289	0.907684	0.885873	1.16919	0.505861	0.564969	0.725541	0.84019	0.845806	1.33665	0.644758	0.794958	0.650567	0.517152	0.802311	1.05248	0.784706	0.674291	1.18587	0.489362	10	10	10	P32020	Non-specific lipid-transfer protein	Scp2
2.40744	2.50259	2.34835	2.4274	2.65981	2.33417	2.62371	1.9951	2.35336	2.97903	2.32402	2.86659	2.99367	2.75399	2.61723	2.6122	2.73312	2.81441	2.45261	2.49736	2.42849	2.23216	2.80864	2.39836	2.87292	2.7117	2.35314	1.95965	2.73236	2.4112	5	5	5	P32037	Solute carrier family 2, facilitated glucose transporter member 3	Slc2a3
-1.21512	-1.20721	-1.32642	-1.19207	-1.29455	-1.20877	-1.17785	-1.0187	-1.4305	-1.03682	-1.36569	-1.2441	-0.93395	-1.01927	-1.19554	-1.0432	-1.22823	-0.940204	-1.30492	-0.870345	-1.42921	-1.16787	-1.36463	-1.25217	-0.985501	-1.19327	-1.24276	-1.18263	-0.893984	-1.10172	21	21	20	P32067;F6SXM5	Lupus La protein homolog	Ssb
-0.866789	-1.39391	-1.81015	-1.45412	-1.4813	-1.23928	-1.53988	-1.34494	-1.24696	-1.36138	-1.39901	-1.54028	-1.46394	-1.41857	-1.6931	-1.34579	-1.44286	-1.02304	-1.90188	-0.923568	-1.60564	-1.52211	-1.48959	NaN	-1.31313	-1.51531	-1.47337	-1.87511	-1.16253	-1.363	11	10	10	P32233	Developmentally-regulated GTP-binding protein 1	Drg1
1.23851	1.95881	1.86549	2.04943	1.68418	2.191	1.87588	2.28434	1.6579	2.19787	1.77992	1.91099	1.8571	1.75823	1.38086	2.02744	2.04811	2.15123	1.80344	2.50988	2.0446	1.65808	1.86433	1.96201	1.88833	2.18817	1.3761	1.31717	2.16469	1.50992	8	6	5	P32883	GTPase KRas;GTPase KRas, N-terminally processed	Kras
-0.558659	-0.264116	-0.458172	-0.503451	-0.590147	-0.368265	-0.504163	-0.256407	-0.439783	-0.314755	-0.519542	-0.295958	-0.383607	-0.329066	-0.521453	-0.470719	-0.514198	-0.260508	-0.450908	-0.194717	-0.459851	-0.676538	-0.513289	-0.53037	-0.292428	-0.376402	-0.432532	-0.5865	-0.0126402	-0.405012	23	23	23	P32921	Tryptophan--tRNA ligase, cytoplasmic;T1-TrpRS;T2-TrpRS	Wars
NaN	NaN	-0.176323	-1.16549	2.23433	NaN	NaN	NaN	NaN	-1.33462	0.933959	-0.585635	-0.805292	-1.02517	NaN	-1.52587	-2.78222	NaN	-2.70259	NaN	-2.01396	0.663168	NaN	-0.252173	NaN	0.991886	NaN	-0.979879	NaN	-1.98816	14	14	14	P33174	Chromosome-associated kinesin KIF4	Kif4
-1.80929	-1.69113	-1.95829	-1.76226	-1.90581	-1.7287	-1.66667	-1.52632	-1.55001	-1.65851	-1.83167	-1.67351	-1.5987	-1.49656	-1.97026	-1.82668	-1.85132	-1.53456	-1.72115	-1.35699	-1.78718	-1.66603	-1.67969	-1.86184	-1.64777	-1.55694	-1.72448	-2.00698	-1.28546	-1.96007	9	9	9	P34022;H7BX22	Ran-specific GTPase-activating protein	Ranbp1
1.32662	0.491368	1.08351	1.2691	0.259772	1.33468	NaN	1.38342	1.25567	1.65054	-0.0866479	1.03857	1.4255	1.2952	1.65572	1.12127	1.29166	1.33475	0.962126	1.77774	1.26562	0.968746	1.307	NaN	1.54958	0.273744	0.946694	0.982192	1.43156	1.3818	11	10	10	P34152	Focal adhesion kinase 1	Ptk2
-0.092072	0.197567	-0.539531	-1.37523	-0.742093	-0.496309	-0.691623	-0.70673	-0.238665	-0.287354	-0.979952	0.638703	-0.298541	-0.469157	-0.561204	-0.116098	-0.501108	-0.0381552	-0.138552	-1.09058	-0.502331	-0.286172	-0.932515	-0.0822938	-0.279055	-0.271067	-0.50711	-0.662206	-0.0822938	-0.582267	4	4	4	P34884	Macrophage migration inhibitory factor	Mif
0.687916	0.784284	0.65574	0.838744	0.396574	0.907603	0.76567	0.759063	0.725041	0.947	0.857443	0.859823	0.893384	0.933325	0.776775	0.853267	0.639422	1.12033	0.645029	0.861815	0.628207	0.765425	0.894724	0.738361	0.945693	0.698881	0.796962	0.506927	1.33446	0.467154	21	21	21	P35235	Tyrosine-protein phosphatase non-receptor type 11	Ptpn11
4.31138	5.19058	3.76874	4.77509	3.76835	3.63531	3.64445	5.00282	4.76364	3.39152	4.86485	3.92779	3.65169	4.26094	4.14604	4.68334	4.87383	4.10187	4.27219	4.84435	2.60191	4.86292	5.07	4.09451	3.14829	4.01599	4.28301	4.6422	3.63894	5.00296	7	2	2	P35276;D3YW33;D3YWL1	Ras-related protein Rab-3D	Rab3d
1.10877	1.19054	0.891054	1.21917	0.975794	1.25474	1.01689	1.33832	0.883502	1.22911	1.07588	1.14133	1.10278	1.34725	1.30486	1.36153	1.06909	1.39783	1.34454	1.3403	1.2032	1.05691	0.977043	1.03141	0.970243	1.17095	1.09687	0.802059	1.36123	0.945332	10	9	5	Q8C266;P35278	Ras-related protein Rab-5C	Rab5c
1.42198	1.4992	1.27799	1.34307	1.41881	1.53082	1.52903	1.52421	1.4069	1.6983	1.34626	1.57501	1.50463	1.56529	1.60955	1.41265	1.53487	1.45977	1.11666	1.55932	1.49472	1.306	1.62184	1.51371	1.51804	1.35686	1.26722	0.896093	1.75736	1.391	15	15	6	P35279;D3YV69	Ras-related protein Rab-6A	Rab6a
0.485357	0.361101	-0.0214797	0.255736	-0.0203421	0.0648722	-0.101516	0.27507	-0.27011	0.125951	0.00280163	0.224688	0.0664576	-0.101112	0.210763	0.374075	0.0770714	0.250835	-0.185359	0.176952	0.157496	0.662209	0.38645	-0.217603	0.505042	-0.261952	0.201809	-0.0606008	0.275821	-0.147567	11	11	11	P35282	Ras-related protein Rab-21	Rab21
1.25701	1.4385	1.35461	NaN	1.34344	1.84866	0.941392	1.36164	0.998414	1.64476	1.48548	1.47225	1.88817	1.48819	1.25329	1.5794	NaN	2.07838	1.04142	1.75872	1.00459	0.423488	1.79246	1.33275	1.14264	1.24951	1.39695	1.3921	1.66598	1.17919	9	9	9	A2CG35;P35283	Ras-related protein Rab-12	Rab12
0.749548	0.904035	0.798015	0.727953	0.70416	0.769625	0.881667	0.909309	0.667332	1.10392	0.661593	0.850324	0.98436	0.804048	0.58502	0.854414	0.577832	1.00179	0.753774	0.985616	0.65034	0.590788	0.735379	0.798743	0.898162	1.07588	0.762094	0.675581	1.34432	0.699513	11	11	10	P35293	Ras-related protein Rab-18	Rab18
2.13049	2.44473	2.03913	2.20105	2.03168	2.39229	2.03901	2.42252	2.12017	2.53157	2.06184	2.32626	2.39509	2.3606	2.28019	2.24141	2.22938	2.59754	1.99919	2.55224	2.1713	2.31287	2.14369	2.25429	2.40064	2.14299	2.21431	2.0354	2.41689	2.16482	33	33	33	P35486	Pyruvate dehydrogenase E1 component subunit alpha, somatic form, mitochondrial	Pdha1
-2.25623	-2.39536	-2.9165	-1.85547	-2.81149	-2.4659	-2.2455	-2.49075	-2.43533	-2.08171	-2.4264	-2.16021	-2.48993	-2.53717	-2.22175	-2.04726	-2.669	-2.49224	-2.19636	-2.54696	-2.31327	-2.62419	-2.76311	-2.93832	-2.54119	-2.33728	-2.4791	-1.8277	-1.86813	-2.39567	12	10	10	P35550	rRNA 2-O-methyltransferase fibrillarin	Fbl
-0.910195	-0.936591	-1.33577	-1.01371	-1.28765	-0.970854	-1.02056	-0.906275	-1.23603	-0.668392	-1.19881	-0.702214	-0.750949	-0.806943	-1.01849	-0.977903	-0.82489	-0.719578	-1.049	-0.65306	-1.146	-0.908044	-1.15043	-1.3069	-0.885028	-1.03612	-1.03963	-1.1973	-0.692427	-1.04075	23	23	23	P35564	Calnexin	Canx
0.352584	0.547531	0.229551	0.340057	0.177882	0.343147	0.450242	0.570957	0.431559	0.817689	0.209578	0.357899	0.345949	0.589789	0.430334	0.330139	0.291504	0.87234	0.340276	0.774083	0.176756	0.541828	0.537403	0.343293	0.609839	0.590701	0.567297	0.160911	0.793657	0.452866	12	12	12	P35585	AP-1 complex subunit mu-1	Ap1m1
-0.313594	-0.0856966	-0.473112	-0.179001	-0.417056	-0.278461	-0.311736	-0.0985544	-0.269991	0.156273	-0.386038	-0.25544	0.0822704	-0.213254	-0.504061	-0.311387	-0.0736831	-0.166972	-0.0828388	-0.214995	-0.296311	-0.312549	-0.278223	-0.36233	-0.237809	-0.408929	-0.361207	-0.539134	0.100175	-0.184217	17	17	16	P35700;B1AXW6;B1AXW5;B1AXW4	Peroxiredoxin-1	Prdx1
3.1286	3.11241	3.28828	3.33622	3.13962	3.16333	2.82818	3.43387	3.3255	3.31991	3.06576	3.42173	3.08939	3.24386	3.1442	2.77853	3.32846	3.42025	3.20118	3.30586	3.14497	3.16062	2.97256	3.43709	3.17527	3.24783	3.26465	2.86838	3.16748	3.11429	4	4	4	P35762	CD81 antigen	Cd81
4.82955	4.90176	5.05414	4.15318	3.76627	4.2497	4.25096	4.64241	4.23688	4.39435	4.22391	4.73635	4.69772	4.27414	4.41424	5.42037	4.49658	4.83757	4.2374	4.76184	5.07451	4.93056	4.6581	4.59489	3.92393	4.67333	5.21963	4.8573	4.68572	4.55585	11	11	11	P35802	Neuronal membrane glycoprotein M6-a	Gpm6a
-0.729792	NaN	-1.06302	NaN	-0.631617	-0.924556	NaN	-0.192573	-0.533065	-0.204892	-1.31557	-1.3097	-0.799253	-0.412511	-0.810978	-0.603217	-0.82073	-0.444243	-0.603217	-0.238053	NaN	-0.808261	NaN	-1.06523	-0.459851	-0.772815	-0.868054	-0.669208	0.0901732	NaN	5	5	5	P35821	Tyrosine-protein phosphatase non-receptor type 1	Ptpn1
-1.85344	-1.52145	-1.85953	-1.85607	-2.17358	-1.6741	-1.76981	-1.77328	-1.82481	-1.71506	-1.96022	-1.66912	-1.12261	-1.63868	-1.90103	-1.88362	-1.75112	-1.45049	-1.79987	-1.47866	-1.95155	-1.73539	-1.90103	-1.77817	-1.57657	-1.64948	-1.84523	-2.0352	-1.35202	-1.61542	14	14	14	P35980;G3UZK4;G3UZJ6	60S ribosomal protein L18	Rpl18
-0.539928	-0.0720373	-0.388024	NaN	-0.188401	-0.317304	-0.550014	0.221943	-0.811882	0.148001	-0.601696	NaN	0.616857	-0.0380147	-0.105142	NaN	-0.301002	NaN	-0.390888	0.376227	NaN	NaN	-0.384603	NaN	-0.277152	0.161702	-0.929109	-0.659559	0.134509	0.116598	5	5	5	P36552	Coproporphyrinogen-III oxidase, mitochondrial	Cpox
1.21488	1.17101	1.0601	1.17082	0.593724	0.824111	0.834725	0.919179	0.918006	1.27547	0.821126	1.00741	1.19605	1.19241	1.01345	0.982762	1.08642	1.43059	-0.316841	1.36301	0.946194	0.952713	0.982791	0.412117	1.29541	0.650612	0.911261	0.506066	1.33403	0.830332	12	12	12	P36916	Guanine nucleotide-binding protein-like 1	Gnl1
-0.0886844	0.0344705	-0.224411	0.0997573	-0.118227	-0.0892269	-0.0426443	0.0197553	-0.296545	0.057737	-0.0950467	-0.133827	-0.0177795	0.0311057	-0.221196	-0.00719552	-0.090447	0.148417	-0.124196	0.193536	-0.264717	-0.0750534	-0.115566	-0.0792927	0.103751	-0.253868	-0.242816	-0.381505	0.384584	-0.1333	18	18	18	P37040;Q05DV1	NADPH--cytochrome P450 reductase	Por
3.18679	3.01975	NaN	2.52168	2.02568	2.40537	NaN	3.07109	3.57285	4.01697	2.67401	3.66896	2.81787	2.53066	2.43378	3.73126	2.45087	3.6681	2.81127	3.5096	NaN	3.36474	3.10395	3.38302	2.96635	2.58563	3.23623	NaN	3.29279	3.36302	7	6	6	P37804	Transgelin	Tagln
-1.3943	-1.27447	-1.58741	-1.30416	-1.52682	-1.11716	-1.34204	-1.14502	-1.45439	-1.2275	-1.42986	-1.30958	-1.14926	-1.29313	-1.39966	-1.25435	-1.44721	-1.05693	-1.34948	-1.03675	-1.47965	-1.39753	-1.42541	-1.43029	-1.21493	-1.37785	-1.34727	-1.59369	-0.952855	-1.44827	53	53	52	P38647	Stress-70 protein, mitochondrial	Hspa9
3.6772	3.94499	3.89862	3.53741	3.74424	3.41258	3.56542	3.30972	3.98729	3.67332	3.56415	3.94288	3.71499	3.62522	3.64736	3.7504	3.96689	3.8493	3.4337	3.38972	3.35918	3.84825	3.54987	3.53806	3.67783	3.56479	3.50657	3.59402	3.38466	3.71791	63	63	34	P39053	Dynamin-1	Dnm1
1.93921	2.2427	NaN	NaN	NaN	2.92062	NaN	2.71672	NaN	3.3244	3.06745	NaN	3.16799	2.08223	NaN	NaN	NaN	2.57536	NaN	NaN	NaN	NaN	3.53171	2.20796	3.10098	3.4366	3.17189	2.22871	NaN	NaN	10	7	6	P39688;D3YZ57	Tyrosine-protein kinase Fyn	Fyn
-2.5828	-2.97856	-2.43053	-1.68433	-1.7891	-1.24829	-3.10457	-2.01232	-2.55775	-2.45399	-1.99219	-2.59445	-1.40447	-2.1333	-2.48458	-3.03784	-2.67224	-3.53705	-1.65035	-3.39039	-1.57889	-3.21174	-2.95602	-2.11583	-3.02931	-1.24495	-2.71167	-2.62868	-3.27229	-2.47379	10	10	9	Q91Z50;P39749	Flap endonuclease 1	Fen1
2.75205	2.78966	2.59981	2.80249	2.52832	2.73159	2.74758	2.90293	2.40026	2.70059	2.74604	2.73054	2.68325	2.76258	2.59327	2.78111	2.62959	2.51433	2.57166	2.61264	2.61892	2.49232	2.45372	2.63882	2.56005	2.60314	2.71568	2.65827	2.75896	2.67153	31	31	29	P40124	Adenylyl cyclase-associated protein 1	Cap1
0.268626	0.335099	-0.0144982	0.215881	-0.0070519	0.24643	0.243455	0.380221	0.0705119	0.376826	0.0422191	0.334553	0.377669	0.369185	0.0527901	0.258235	0.277202	0.420241	0.174849	0.40549	-0.0758749	0.249102	0.230888	0.140587	0.348501	0.136236	0.226206	-0.139731	0.531135	0.101149	34	34	33	P40142	Transketolase	Tkt
-0.401084	-0.143132	-0.604356	-0.285106	-0.222681	-0.0163536	-0.139731	0.187789	-0.269392	0.15319	-0.487898	-0.0156403	0.0545571	0.166956	-0.27035	0.143102	0.570443	0.30123	-0.610606	0.197451	-0.485118	0.154072	0.328435	-0.357045	-0.0745054	-0.198117	-0.257493	-0.433921	0.499157	0.0218922	14	14	13	P40336	Vacuolar protein sorting-associated protein 26A	Vps26a
-0.547943	-0.313594	-0.559639	-0.27274	-0.644779	-0.172616	-0.251447	-0.210513	-0.520146	-0.123666	-0.496718	-0.369829	-0.434455	-0.344942	-0.166587	-0.406537	-0.422556	-0.105142	-0.618802	0.0189072	-0.462681	-0.610889	-0.276913	-0.488515	-0.316957	-0.339137	-0.517427	-0.519743	-0.0558898	-0.437334	12	12	12	P40630;D3Z0F3	Transcription factor A, mitochondrial	Tfam
-1.53913	-1.52962	-2.02134	-1.72452	-1.98539	-1.67577	-1.79718	-1.48939	-1.89906	-1.51874	-1.79656	-1.37679	-1.51197	-1.55326	-1.83867	-1.74795	-1.66998	-1.35315	-1.67595	-1.24245	-1.6906	-1.32435	-1.86529	-1.97911	-1.62957	-1.77205	-1.70319	-1.75788	-1.40898	-1.7284	16	16	16	P41105	60S ribosomal protein L28	Rpl28
-2.53558	-0.162081	0.335189	-1.7096	-0.936289	-1.73643	-0.758133	-0.441696	-1.52125	-2.03622	-1.72844	-0.768248	-1.95125	-0.732486	-1.45333	1.14289	-1.7632	0.105116	-0.0514416	-1.77623	NaN	-0.512682	-1.02176	0.223997	-1.82692	-1.68014	-0.459012	-0.585635	-1.34591	-1.35772	2	2	2	P41731	CD63 antigen	Cd63
0.641761	0.839286	0.342909	0.654967	0.513687	1.16748	0.982677	0.875248	0.5327	0.916072	0.580914	0.671049	0.847908	0.556669	0.704818	0.410045	0.918388	0.930215	0.451682	0.931453	0.974603	0.329214	0.894054	0.660201	1.07467	0.672566	0.710449	0.253412	1.07063	0.763881	9	9	9	P42125	Enoyl-CoA delta isomerase 1, mitochondrial	Eci1
-1.50883	-1.15808	-1.69524	-1.21188	-1.41684	-1.58101	-1.51521	-1.20025	-1.71026	-1.2676	-1.55474	-1.75852	-1.50787	-1.17836	-1.42959	-1.21686	-1.33902	-0.96857	-1.62092	-1.07121	-1.55915	-1.28469	-1.22429	-1.45927	-1.46566	-1.44837	-1.75561	-1.72966	-1.10266	-1.41224	5	5	5	P42128	Forkhead box protein K1	Foxk1
-1.75737	-1.53057	NaN	-1.7643	-1.22515	-1.52025	-1.71497	-1.6755	NaN	-1.3184	-2.27229	-1.97977	-1.59445	-1.63343	-1.58962	-2.04285	-1.7324	-1.50503	-2.06333	-1.29149	-1.32447	-1.98397	NaN	NaN	-1.5773	-1.52522	-1.90138	-1.15898	-1.35383	NaN	13	13	13	P42227;B7ZC18	Signal transducer and activator of transcription 3	Stat3
2.06891	2.44756	2.25415	2.59022	2.20118	2.17078	2.47722	2.46156	2.23773	2.63837	2.24441	2.4591	2.40019	2.49655	2.41043	2.5216	2.34549	2.34015	2.27118	2.74072	2.30857	2.25884	2.00735	2.18758	2.40034	2.09881	2.29506	2.24462	2.50128	2.31955	18	13	13	P42669	Transcriptional activator protein Pur-alpha	Pura
-1.01457	-1.05665	-1.17856	-1.0425	-1.03069	-0.938173	-1.06095	-0.809579	-1.15931	-0.864572	-1.14835	-0.985646	-0.961697	-0.824157	-1.12625	-0.946207	-1.11916	-0.817214	-0.971295	-0.843823	-1.25556	-1.05984	-1.12194	-1.10601	-0.957543	-1.02935	-0.987903	-1.29508	-0.682753	-1.01956	44	44	44	P42932;H3BL49	T-complex protein 1 subunit theta	Cct8
4.96353	5.04525	4.28346	4.91311	4.69089	4.11426	4.27129	4.54965	4.29319	3.75483	3.88327	4.16507	4.41531	4.47313	4.36602	5.24742	4.99977	4.66922	4.04785	4.55253	4.76678	4.81762	5.71013	4.22394	4.493	4.29293	4.7508	4.90998	3.86508	4.70474	22	22	10	P43006;A2APL5	Excitatory amino acid transporter 2	Slc1a2
-2.13113	-1.79119	-1.78484	-3.00992	-1.69283	-2.64476	-2.3221	-2.36538	-2.77309	-3.41832	-2.64235	-2.82699	-1.77501	-2.10101	-0.755315	-1.77176	-2.6185	-1.99697	-2.0655	-2.02899	-2.49914	-1.57981	-1.97512	-1.1804	-2.61499	-1.81693	-1.29261	-1.77172	-2.51811	-3.35149	23	23	23	P43247	DNA mismatch repair protein Msh2	Msh2
-1.06963	-1.28072	-1.59875	-1.17268	-1.52401	-1.12862	-1.36508	-1.25779	-1.50279	-0.959325	-1.17766	-1.16806	-0.850239	-1.32625	-1.41153	-1.20995	-1.51838	-0.666302	-1.37696	-0.873183	-1.52201	-1.20402	-1.40958	-1.32912	-1.36087	-1.13455	-1.52577	-1.64939	-0.848718	-1.57454	16	5	5	P43274	Histone H1.4	Hist1h1e
-3.07029	-3.22558	-2.91611	-2.88495	-3.44015	-3.25487	-2.88257	-2.75438	-2.98674	-3.38281	-3.2834	-3.00099	-2.90895	-3.08619	-3.48285	-2.53247	-2.52905	-2.74597	-3.07951	-3.11418	-3.65604	-2.55085	-3.63657	-2.54928	-3.1829	-3.10408	-3.3835	-3.32481	-3.50957	-2.61603	14	9	9	P43275	Histone H1.1	Hist1h1a
-2.1645	-2.68244	-2.83344	-2.35349	-2.53506	-2.32351	-2.36213	-2.49449	-2.70487	-2.35727	-2.6498	-2.54765	-2.4197	-2.46947	-2.74515	-2.33774	-2.07608	-3.12239	-2.58453	-2.16472	-2.56128	-2.3358	-2.62478	-2.61155	-2.55309	-2.34369	-2.51005	-2.61678	-2.24141	-2.63452	16	13	13	P43276	Histone H1.5	Hist1h1b
-1.33931	-1.54003	-0.953526	-1.2825	-1.56973	-0.40174	-1.14887	-1.08794	-1.14463	-0.797179	-1.06205	-1.55944	-0.720191	-0.469365	-1.67821	-0.823994	-1.33153	-1.72775	-1.0754	-2.36681	-1.97438	-1.78425	-1.26015	-1.64192	-1.50873	-0.70115	-1.21984	-0.986666	-1.59354	-0.704695	18	5	3	P43277	Histone H1.3	Hist1h1d
-0.962216	-0.970486	-1.15309	-0.970117	-1.09761	-0.944034	-0.974456	-0.896931	-1.12922	-0.880254	-1.04691	-1.01035	-1.0446	-0.848798	-1.25236	-1.02871	-1.19761	-0.852478	-1.057	-0.86259	-1.23119	-1.08113	-1.18504	-1.08086	-1.16935	-1.16614	-0.993783	-1.18491	-0.840765	-1.10152	19	19	19	P45376;D3YVJ7	Aldose reductase	Akr1b1;Akr1b3
1.0622	0.88079	0.458267	0.926673	0.785527	0.961227	0.948113	0.937961	0.807351	0.972846	0.854336	0.876096	1.03147	0.980227	0.560558	0.872948	0.825952	0.846739	0.90185	1.04522	0.895314	0.810055	0.735596	0.779546	0.927085	0.908903	0.386732	0.622954	0.872235	0.782744	13	8	8	P45591	Cofilin-2	Cfl2
-0.41446	-0.498966	-0.850479	-0.718526	-0.656908	-0.4755	-0.622649	-0.29125	-0.727093	-0.544386	-0.761796	-0.420833	-0.381505	-0.366924	-0.548732	-0.679964	-0.772477	-0.19131	-0.69635	-0.178747	-0.713696	-0.651316	-0.668936	-0.767655	-0.172103	-0.735176	-0.581207	-0.913493	-0.111565	-0.668845	8	8	8	P45878	Peptidyl-prolyl cis-trans isomerase FKBP2	Fkbp2
NaN	0.825977	0.654853	0.903118	0.670406	0.387204	1.26607	0.806947	NaN	0.882172	0.976929	0.808766	0.792307	0.563049	NaN	-0.825379	0.894027	0.506271	0.380183	NaN	1.05817	0.111789	0.860661	0.835162	0.626379	0.493175	-0.10809	0.276555	0.630104	0.645661	9	9	9	P45952	Medium-chain specific acyl-CoA dehydrogenase, mitochondrial	Acadm
-2.00827	-1.86068	-1.91674	-1.78253	-1.93557	-2.01289	-1.96525	-1.87727	-2.08644	-1.93629	-2.27053	-1.61721	-1.98346	-1.67717	-2.01536	-2.08284	-1.92831	-1.64326	-2.02956	-1.53197	-1.81685	-1.89647	-2.10625	-1.91567	-1.88018	-1.98035	-2.10524	-2.15636	-1.50396	-1.97735	25	25	25	P46061	Ran GTPase-activating protein 1	Rangap1
4.31261	4.1567	3.99737	3.78426	4.14977	4.21141	3.68433	3.96811	3.58225	3.53314	3.98274	4.15308	4.19358	4.15213	3.73533	3.76829	3.75688	4.08424	3.64683	3.4565	3.64499	4.13505	3.87241	4.34318	3.61688	3.99291	3.89823	3.62051	3.94482	3.8807	23	23	13	P46096	Synaptotagmin-1	Syt1
3.23324	3.36958	3.51148	3.28125	3.50478	3.29124	3.04835	3.2684	3.27272	3.14573	3.5393	3.58151	3.71435	3.30201	3.14944	3.19667	3.25953	3.00543	3.5429	3.17997	3.17723	3.36434	3.2425	3.37653	3.2053	3.09259	3.19747	3.36248	3.30329	3.24032	57	57	56	P46460	Vesicle-fusing ATPase	Nsf
-0.559736	-0.0779266	-0.49252	-0.178109	-0.52085	-0.27965	-0.326077	-0.966874	-0.488412	-0.231555	-0.555522	-0.676538	-0.491699	0.180266	-0.102457	-0.390998	-0.0433446	-0.369271	-0.607105	-0.264837	-0.390117	-0.370276	-0.429107	-0.348912	-0.546956	-0.818605	-0.718087	-0.0102069	0.136395	-0.718438	11	11	7	P46467	Vacuolar protein sorting-associated protein 4B	Vps4b
-0.706553	-0.607958	-0.752406	-0.740971	-0.571531	-0.718614	-0.423847	-0.380951	-0.833093	-0.49968	-0.889707	-0.47228	-0.375957	-0.52667	-0.589092	-0.62966	-0.56003	-0.400757	-0.799004	-0.252658	-0.598937	-0.595122	-0.691356	-0.746485	-0.529371	-0.666393	-0.684101	-0.524666	-0.0692898	-0.562181	26	26	26	Q8BVQ9;P46471	26S protease regulatory subunit 7	Psmc2
0.655581	0.799019	0.453478	0.541912	0.410256	0.750324	0.778803	0.703266	0.5098	0.875698	0.547236	0.757477	0.780091	0.956851	0.704254	0.624577	0.688311	0.873159	0.536231	0.904602	0.570293	0.589268	0.592093	0.662483	0.828768	0.739059	0.560153	0.360472	1.02046	0.664608	14	14	14	P46638;P62492;F8WGS1;E9Q3P9;G3UY29;G3UZD3	Ras-related protein Rab-11B;Ras-related protein Rab-11A	Rab11b;Rab11a
2.31358	2.51243	2.41104	2.44906	2.21752	2.45253	2.2115	2.51614	2.36967	2.60516	2.07783	2.46291	2.50537	2.62087	2.23202	2.4043	2.39608	2.62487	2.36127	2.43183	2.00271	2.39509	2.32034	2.45807	2.54574	2.36855	2.23094	1.86077	2.44058	2.21752	46	40	39	P46660	Alpha-internexin	Ina
-0.110497	0.0932941	0.020955	0.0887763	-0.344033	-0.0229005	-0.0499095	0.082637	-0.263756	0.152372	-0.113967	0.0111518	0.369912	-0.0370308	-0.0291349	0.0300446	0.0558312	0.210763	-0.331591	0.280668	-0.0103502	-0.0816123	0.1229	-0.111966	0.190223	0.00585478	-0.178619	-0.218719	0.144489	-0.0615688	16	16	14	P46664	Adenylosuccinate synthetase isozyme 2	Adss
-0.959844	-0.86845	-0.648926	-0.699196	-0.897783	-0.567059	-0.63988	-0.726744	-1.00187	-0.364797	-0.864018	-0.798921	-0.931229	-0.813853	-0.431034	-1.09842	-0.587653	-0.889863	-0.941407	-0.540523	-0.796349	-0.971957	-0.718087	-1.0597	-0.478092	-0.77104	-0.762561	-0.941106	-0.512278	-0.865048	21	21	18	P46935	E3 ubiquitin-protein ligase NEDD4	Nedd4
-1.69711	-1.62602	-1.33554	-1.85427	-1.44339	-1.73331	-1.73985	-1.64593	-2.09211	-1.79967	-1.77357	-1.32803	-1.46738	-1.7649	-1.92349	-1.52992	-1.78434	-1.40953	-1.2022	-1.45249	-1.94583	-1.69755	-1.77779	-1.90385	-1.63932	-1.75356	-1.54691	-1.81061	-1.64897	-1.56408	17	17	16	P46978	Dolichyl-diphosphooligosaccharide--protein glycosyltransferase subunit STT3A	Stt3a
0.43187	0.562282	-0.0475383	0.590984	0.343385	0.781603	0.261051	1.01296	0.351792	0.747681	0.217055	0.503384	0.600708	0.621577	0.626825	0.728407	0.408531	0.6481	0.273186	1.00735	0.808917	0.414249	0.627783	0.0460122	0.741204	0.523691	0.440205	-0.0253123	0.693061	0.331899	12	12	12	P47199;V9GXY8	Quinone oxidoreductase	Cryz
2.48302	3.18482	3.89658	3.79314	3.81332	3.02938	3.02832	3.24428	3.50192	2.22364	3.29889	3.26396	3.0796	3.30244	2.87631	3.60739	2.30351	3.01543	2.60797	3.25512	3.33105	2.70219	2.59868	2.20809	3.22621	3.81289	2.92084	2.98759	3.01625	2.89937	31	31	31	P47708	Rabphilin-3A	Rph3a
2.53617	2.84353	3.12507	3.25787	3.13898	2.93291	2.49679	2.91202	2.9869	2.93666	2.73889	3.03943	3.78767	3.38311	2.81675	2.48189	3.25236	3.08253	2.61688	2.45379	2.76258	2.70087	3.00474	2.70557	2.65918	3.23759	3.14255	2.12193	3.3683	2.67798	18	18	16	P47738	Aldehyde dehydrogenase, mitochondrial	Aldh2
2.41958	4.46454	NaN	1.63769	3.04026	2.96703	NaN	3.55967	NaN	NaN	2.90045	NaN	NaN	1.49492	NaN	2.2477	NaN	1.14554	NaN	0.32896	NaN	-0.879941	3.70478	3.24674	3.13606	NaN	1.35218	3.76258	2.62923	1.95808	6	6	6	P47746	Cannabinoid receptor 1	Cnr1
-1.23762	NaN	0.110542	-0.842295	-0.808591	-0.799667	-0.899021	NaN	-0.54498	-0.0701146	-0.359634	NaN	-0.56774	-0.52697	-0.33411	-0.768248	-0.53446	-0.723515	0.345913	-0.160404	-0.367595	-1.24215	-0.106214	-0.634872	-0.142609	-0.602837	-0.706995	-1.23278	-0.147698	-0.610417	12	6	6	P47753;Q5RKN9	F-actin-capping protein subunit alpha-1	Capza1
1.80359	1.75069	1.50758	1.69101	1.39593	1.85904	1.65122	1.68813	1.71819	1.92538	1.40522	1.70722	1.81751	1.87975	1.83676	2.08308	1.59881	1.85381	1.62919	1.76567	1.52891	1.75176	1.62696	1.79511	1.95797	1.81995	1.81147	1.55245	1.81782	1.49936	17	17	11	P47754;D6RCW7	F-actin-capping protein subunit alpha-2	Capza2
1.07747	1.44666	1.37183	1.19251	1.27432	1.19697	NaN	1.28866	0.816799	1.44835	1.09483	1.22637	1.10482	1.32431	1.29743	1.14861	1.12857	1.56435	0.806115	NaN	1.13384	0.678718	1.61079	NaN	1.26216	1.11622	0.823243	1.26562	2.15714	1.17286	17	3	3	P47757;F7CAZ6	F-actin-capping protein subunit beta	Capzb
-0.743989	-0.641731	-1.00669	-0.332507	-0.961994	-0.746829	-0.584963	-0.655443	-0.857264	-0.528971	-0.724214	-0.83455	-0.670025	-0.646347	-0.795767	-0.872789	-0.808509	-0.558659	-0.904812	-0.483983	-0.891497	-0.948975	-0.66821	-0.823342	-0.576958	-0.960512	-0.858061	-0.981049	-0.385928	-0.576377	11	11	11	P47791	Glutathione reductase, mitochondrial	Gsr
1.64697	2.20125	1.87076	1.82557	1.6724	2.11754	1.59501	2.30522	1.72418	2.26555	1.91871	1.88587	1.9482	1.92451	1.94642	1.99206	1.7413	2.12967	1.98063	2.10358	1.48189	1.80239	1.83918	1.98707	2.11478	2.04388	1.7668	1.9391	1.8496	1.9317	11	11	11	P47809	Dual specificity mitogen-activated protein kinase kinase 4	Map2k4
-1.81229	-1.37834	-1.2158	-0.402831	-2.04873	-1.76413	-1.51116	-0.996461	-1.73335	-1.24464	-1.64777	-1.66184	-1.56618	-1.44228	-1.85631	-1.9749	-1.85794	-1.82501	-1.52692	-0.944709	-1.88237	-1.94673	-1.49124	-1.60374	-1.6755	-1.6227	-1.74343	-2.05724	-1.3488	-1.52346	11	11	9	P47856	Glucosamine--fructose-6-phosphate aminotransferase [isomerizing] 1	Gfpt1
2.22169	2.6137	2.41035	2.54406	2.38391	2.41534	2.22452	2.77389	2.55013	2.61909	2.37497	2.66548	2.41596	2.68205	2.46618	2.43456	2.40667	2.70953	2.28715	2.51408	2.3824	2.21719	2.53299	2.52027	2.67411	2.40713	2.43393	2.30379	2.58346	2.42857	36	32	30	P47857	6-phosphofructokinase, muscle type	Pfkm
-1.42385	-1.47041	-2.01031	-1.40871	-2.14111	-1.06184	-1.3255	-0.994507	-1.59268	-1.309	NaN	-1.21126	-1.40256	-1.16543	-1.34312	-1.57483	-1.20683	-0.920141	-1.33708	-1.02368	-1.74071	-1.47108	-1.18872	-1.45091	-0.977243	-1.00676	-1.41435	-1.66207	-0.932817	-1.26273	7	7	7	P47867	Secretogranin-3	Scg3
-1.86414	-1.62129	-1.8637	-1.82948	-1.98743	-1.6872	-1.71589	-1.6133	-1.87373	-1.62831	-1.78459	-1.84032	-1.3442	-1.62947	-2.01175	-1.67451	-1.45096	-1.4916	-1.75283	-1.48857	-1.85595	-1.68464	-1.73014	-1.84338	-1.63891	-1.55748	-1.80025	-1.83459	-1.49973	-1.64247	24	24	24	P47911;E9PUX4	60S ribosomal protein L6	Rpl6;Gm5428
-0.131063	-0.193204	-0.238175	-0.0890913	-0.649753	-0.544881	-0.519743	0.153013	-0.32964	0.256976	-0.438399	-0.533962	-0.473839	-0.433066	-0.163628	0.142401	0.55633	0.0468018	-0.45249	0.0974093	-0.490673	-0.28404	-0.711847	-0.239276	-0.186374	-0.761966	-0.0863762	-0.644133	0.493114	-0.220701	5	5	5	P47941	Crk-like protein	Crkl
-1.29137	-1.09491	-1.47861	-1.62002	-1.54537	-1.34022	-1.55464	-1.36452	-1.55939	-1.10869	-1.90481	-1.09876	-1.18473	-1.21238	-1.74966	-0.972472	-1.13106	-1.14561	-1.23744	-1.14893	-1.49498	-1.00626	-1.52552	-1.4567	-0.946955	-1.589	-1.27023	-1.85981	-1.05054	-1.39676	17	17	17	P47963	60S ribosomal protein L13	Rpl13
0.646564	0.650929	0.239634	0.532115	0.173319	0.606804	0.30349	0.693201	0.521618	0.700802	0.136046	0.503527	0.478628	0.631399	0.580461	0.204649	0.563859	0.919861	0.688706	0.722706	0.294685	0.46957	0.546583	0.2316	0.581389	0.239277	0.317463	-0.0959919	0.614403	0.413096	19	19	19	P48036	Annexin A5	Anxa5
2.98667	2.1208	2.68901	2.60647	3.12671	2.08277	2.05206	2.5971	NaN	1.9381	1.90099	1.45451	2.41773	2.65845	0.213922	2.72538	3.50752	2.81502	1.99441	2.09795	2.42546	2.12759	1.28412	0.721135	2.64115	2.65936	1.02104	2.52541	2.70313	1.83506	13	13	12	P48318	Glutamate decarboxylase 1	Gad1
-0.846152	-1.64127	-1.71708	-1.40076	-1.58496	-1.20489	-1.38786	-1.28812	-1.26345	-1.23921	-1.57265	-1.62162	-1.11703	-1.24872	-1.53625	-1.09376	-1.90026	-1.1877	-1.28741	-1.01478	-1.47218	-1.42578	-1.52025	-1.36614	-1.2658	-1.46597	-1.26279	-1.76337	-0.831877	-1.55105	13	13	13	P48428	Tubulin-specific chaperone A	Tbca
-1.21294	-1.15355	-1.44031	-1.37473	-1.34636	-1.17696	-1.31359	-1.19988	-1.28629	-0.983021	-1.50274	-1.27537	-1.10862	-1.13744	-1.25635	-1.41365	-1.29936	-0.908582	-1.3255	-0.99769	-1.51788	-1.19491	-1.23186	-1.2416	-1.03949	-1.25659	-1.17996	-1.56223	-0.665938	-1.30912	57	57	54	P48678	Prelamin-A/C;Lamin-A/C	Lmna
1.13647	1.3709	1.10082	1.25794	1.20873	1.43203	1.06994	1.43214	1.23664	1.47682	1.16385	1.25278	1.31409	1.35701	1.35576	1.14264	1.26781	1.43156	1.29127	1.55903	1.1321	0.978037	1.39996	1.31977	1.4367	1.2124	1.18269	0.983418	1.56995	1.19004	39	35	35	P48722;E0CY23	Heat shock 70 kDa protein 4L	Hspa4l
0.570636	0.989335	0.412923	0.697663	0.488653	0.734947	0.591506	0.941199	0.523421	0.820999	0.379339	0.918769	0.665546	0.760553	0.787568	0.60463	0.741252	0.879542	0.664814	0.963025	0.655399	0.747633	0.667103	0.563774	0.726974	0.477683	0.562772	0.415038	1.15095	0.559898	18	18	17	P48758	Carbonyl reductase [NADPH] 1	Cbr1
1.92484	2.2863	2.10899	2.1171	1.94247	2.51647	1.91577	2.53918	2.1603	2.39282	2.09339	2.07145	2.42322	2.29619	1.98856	2.10519	2.15072	2.46769	2.64413	2.39866	2.30543	2.17358	2.238	2.46387	2.01421	2.19146	1.85993	1.8726	2.47201	2.25126	2	2	2	P48771	Cytochrome c oxidase subunit 7A2, mitochondrial	Cox7a2
2.47465	2.72147	2.53207	2.48714	2.36112	2.49924	2.54734	2.5149	2.48124	2.53877	2.33097	2.8626	2.79506	2.1728	2.293	2.45214	2.38934	2.65408	2.35979	2.2659	2.33083	2.27244	2.58312	2.51317	2.66064	2.38624	2.47193	2.33854	2.56678	2.49395	19	18	17	P48774;E9PVM7;E9PV63	Glutathione S-transferase Mu 5	Gstm5
1.20516	1.49626	1.04737	0.94586	0.902443	1.33272	1.09548	1.44989	1.22267	1.5161	1.06694	1.43874	1.40091	1.33515	1.22999	1.34946	1.39074	1.52263	1.27886	1.64801	1.16744	1.21237	1.35332	1.1861	1.31833	1.29392	1.2049	1.10299	1.55038	1.22206	29	29	17	P48962	ADP/ATP translocase 1	Slc25a4
-1.99816	-1.67043	-2.25081	-2.04611	-2.32967	-1.94403	-2.06112	-1.83556	-2.17658	-1.8375	-2.23352	-1.74928	-1.68894	-1.82346	-2.13277	-1.94347	-1.91196	-1.63487	-1.90924	-1.614	-2.13165	-2.05391	-2.08658	-2.2909	-1.88994	-1.98152	-2.00529	-1.88033	-1.5371	-1.91938	22	20	20	Q5EBP8;P49312;J3QK72	Heterogeneous nuclear ribonucleoprotein A1	Hnrnpa1
1.0799	1.56841	1.3419	1.66974	0.595489	1.20846	NaN	1.719	1.54515	1.47646	1.21883	1.58255	1.33599	1.51833	1.17065	0.95688	1.12784	1.83882	0.81863	NaN	1.52666	1.09878	1.34523	1.28286	2.20058	1.59662	1.37322	NaN	2.14669	1.30305	8	8	7	P49442	Inositol polyphosphate 1-phosphatase	Inpp1
0.807705	1.18125	1.32822	0.436276	1.08021	1.40564	0.669029	1.08816	0.913896	1.32323	0.621577	1.29842	0.696073	0.718759	1.14532	1.22348	1.51293	1.06824	0.940036	1.00003	1.38681	0.449887	0.746737	0.756843	1.09231	1.4852	0.575637	0.363828	1.50676	0.38289	12	12	9	P49443	Protein phosphatase 1A	Ppm1a
1.63796	1.93567	1.73202	2.00804	2.02556	1.94714	1.73879	2.05793	1.76567	1.70336	1.73826	2.20151	1.7144	1.76606	2.24304	1.84177	1.80561	2.29442	1.58641	2.21934	1.67895	1.80844	1.97574	1.68483	1.80925	1.77315	1.91256	1.53491	2.14529	1.71691	14	13	13	P49615	Cyclin-dependent kinase 5	Cdk5
-2.23143	-2.40645	-1.90273	-2.06157	-2.36317	-2.64573	-1.28066	-1.50401	-1.86612	-2.25577	-2.46783	-2.27513	-1.99903	-1.78358	-2.34999	-2.40283	-1.42439	-2.09275	-2.26195	-2.14861	-2.0915	-2.07796	-2.56616	-2.31586	-1.99241	-3.06668	-1.91284	-2.4117	-2.51008	-1.77269	32	32	32	P49717	DNA replication licensing factor MCM4	Mcm4
-0.500292	-0.0992279	-0.49334	-0.324465	-0.489132	-0.286053	-0.402831	-0.113567	-0.479748	0.0253092	-0.591105	-0.1038	0.0156949	-0.265437	-0.270828	-0.135929	-0.432104	0.00320632	-0.554736	0.227709	-0.439144	-0.25882	-0.319734	-0.404794	-0.192825	-0.407081	-0.119688	-0.402067	0.195302	-0.340277	10	10	10	P49722	Proteasome subunit alpha type-2	Psma2
-1.51213	-0.886121	-1.26801	-1.51035	-1.43648	-1.32729	-1.33004	-1.29555	-0.816231	-1.76804	-1.47441	-1.28012	-1.19931	-1.23039	-1.44498	-1.41711	-0.672742	-1.05332	-1.32129	-0.971737	-1.00389	-1.17517	-0.713696	-1.50396	-1.31052	-1.51763	-1.41159	-1.6241	-0.975043	-1.15127	5	5	5	P49962;D3YZX8	Signal recognition particle 9 kDa protein	Srp9
-0.813607	-0.716947	-0.955015	-0.906275	-0.987539	-0.907121	-0.749663	-0.645056	-0.894527	-0.686075	-0.948975	-0.848478	-0.646347	-0.625458	-0.901803	-0.78115	-0.854953	-0.399007	-0.764006	-0.642193	-1.1169	-0.87743	-0.882134	-0.751464	-0.650489	-0.795268	-0.823668	-1.18485	-0.497433	-0.796016	25	25	25	P50247	Adenosylhomocysteinase	Ahcy
2.19396	2.31344	1.78379	2.09875	2.18292	2.31244	2.1421	2.38519	1.97075	2.45135	1.89932	2.22965	2.32967	2.17951	2.09665	2.0843	2.14656	2.58087	2.1472	2.283	1.96793	2.15226	2.1116	2.22472	2.30772	2.1972	2.21056	2.08119	2.36334	2.24941	28	28	11	P50396	Rab GDP dissociation inhibitor alpha	Gdi1
NaN	1.7643	1.74768	1.74928	1.53307	2.0228	NaN	1.79181	1.56982	NaN	1.69199	1.44069	1.90682	1.88002	1.50091	1.91975	NaN	2.01946	1.47413	1.73202	1.73889	1.67489	1.65676	1.58182	1.00234	1.3684	1.60309	1.15277	2.24845	1.57141	7	7	7	P50429	Arylsulfatase B	Arsb
-2.55098	-2.04635	-2.08413	-2.03693	-1.69434	-2.15921	-2.08709	-1.41543	-1.90516	-1.68325	-1.3927	-1.72229	-3.19344	-2.06864	NaN	-3.20783	-2.00112	-3.24213	NaN	NaN	-1.08454	NaN	-1.93851	NaN	-1.62999	-2.17466	-2.06147	-1.89821	-2.88688	-0.82024	10	9	9	P50431;G3UZ26;G3UYY1	Serine hydroxymethyltransferase, cytosolic;Serine hydroxymethyltransferase	Shmt1
2.56909	2.76151	2.5235	2.5985	2.44843	2.73831	2.42841	2.88417	2.50226	2.76808	2.45854	2.72633	2.78319	2.70134	2.61343	2.73572	2.56209	2.67798	2.52658	2.72071	2.48221	2.62353	2.58927	2.66529	2.62941	2.59841	2.63164	2.46506	2.77487	2.52334	32	32	32	P50516	V-type proton ATPase catalytic subunit A	Atp6v1a
2.662	2.81137	2.38957	2.68464	2.62816	2.77487	2.75857	2.91506	2.4937	2.85695	2.39775	2.86355	2.71681	2.76886	2.67355	2.65808	2.53726	3.01917	2.59719	2.72767	2.56252	2.55156	2.65236	2.57295	2.71293	2.64738	2.70294	2.48657	3.07181	2.79997	23	23	23	P50518	V-type proton ATPase subunit E 1	Atp6v1e1
-0.467384	-0.374177	-0.829687	-0.419862	-0.728138	-0.257976	-0.584097	-0.403704	-0.762902	-0.258579	-0.745108	-0.552574	-0.28558	-0.625177	-0.782409	-0.675093	-0.358396	-0.319618	-0.659833	-0.183328	-0.668664	-0.62826	-0.524365	-0.688673	-0.362442	-0.600365	-0.314522	-0.788936	-0.0513025	-0.624429	20	20	20	P50544;B1AR28	Very long-chain specific acyl-CoA dehydrogenase, mitochondrial	Acadvl
-1.96233	-1.94471	-2.09444	-2.14254	-1.81003	-2.07097	-2.2914	-2.01146	-2.22916	-1.97647	-2.50592	-2.11663	-2.0562	-2.14075	-2.37437	-1.94231	-2.13734	-1.9062	-2.03094	-1.92516	-2.23536	-1.94733	-2.31745	-2.08117	-2.15504	-2.143	-2.19036	-2.21779	-1.77627	-2.27968	27	27	27	P50580;D3YVH7	Proliferation-associated protein 2G4	Pa2g4
0.772702	0.998327	0.642414	0.883875	0.635383	0.8667	0.766554	0.969735	0.704982	1.02553	0.641289	0.901365	1.17755	0.948196	0.769649	0.845909	0.744197	0.969622	0.76322	1.04814	0.641739	0.752364	0.753069	0.734227	0.893142	0.8005	0.839312	0.666553	1.29701	0.883236	16	16	15	P51150	Ras-related protein Rab-7a	Rab7a
1.38575	1.49391	1.18004	1.60973	1.24171	1.73745	1.42604	1.70788	1.45427	1.60986	1.10495	1.41119	1.57764	1.49464	1.29184	1.26941	1.38575	1.57415	1.25946	1.78682	1.57893	1.51161	1.53747	1.42608	1.64905	1.56328	1.63044	1.00915	1.77868	1.37415	16	16	16	P51174	Long-chain specific acyl-CoA dehydrogenase, mitochondrial	Acadl
-1.44747	-1.57865	-1.86227	-1.64915	-1.89258	-1.5726	-1.52075	-1.53695	-1.6204	-1.40479	-1.8264	-1.72137	-1.35473	-1.61509	-1.85615	-1.53585	-1.61753	-1.51293	-1.56915	-1.27864	-1.89588	-1.74515	-1.5362	-1.76799	-1.44573	-1.45154	-1.56647	-1.92702	-1.28919	-1.79094	9	9	9	P51410;D3Z629	60S ribosomal protein L9	Rpl9
-1.16896	-0.867501	-1.33737	NaN	-1.43232	-1.49897	-1.61353	-1.62686	-0.914105	-1.64044	-1.52822	-1.67582	-1.27501	-1.5097	-0.88534	-1.87629	-0.901108	-1.38029	NaN	NaN	-1.63524	-1.4919	-1.30246	-1.37106	-1.65677	-1.15685	-1.51061	0.12986	-0.961327	-1.38764	4	4	4	P51432	1-phosphatidylinositol 4,5-bisphosphate phosphodiesterase beta-3	Plcb3
0.178175	0.378363	0.15748	0.20307	0.0362003	0.435924	0.413884	0.419527	0.263335	0.713261	0.0757024	0.368793	0.524583	0.443026	0.482613	0.0790513	0.211448	0.592332	0.164917	0.650069	0.27167	0.332517	0.32534	0.30091	0.546161	0.320018	0.0685136	0.171352	0.754212	0.315522	12	12	12	P51660	Peroxisomal multifunctional enzyme type 2;(3R)-hydroxyacyl-CoA dehydrogenase;Enoyl-CoA hydratase 2	Hsd17b4
NaN	-3.26016	-2.95073	-1.97922	-2.91791	-2.79346	-2.03016	-2.39355	-1.27852	-2.51954	-2.56296	-1.64206	-2.40752	NaN	-2.52887	NaN	-1.15309	-1.89332	-2.0966	-2.78371	-2.57836	NaN	NaN	-2.1308	-2.74283	-2.72205	-1.81118	-1.51329	NaN	-2.84276	2	2	2	P51807	Dynein light chain Tctex-type 1	Dynlt1
1.46029	1.49842	1.3251	1.70557	1.50107	1.68534	1.76498	1.81588	1.55173	1.68854	1.58355	1.68034	1.56854	1.87224	NaN	1.53546	1.65177	1.83161	1.3616	1.76332	1.38278	1.46399	1.56926	1.4434	1.54764	1.33679	1.38398	1.40599	2.14064	1.37827	9	9	9	P51855;Q3UEE2;A2AQN9	Glutathione synthetase	Gss
-0.692516	-0.723428	-0.961401	-0.699107	-0.849599	-0.869871	-0.491699	-0.517326	-0.856229	-0.471344	-0.821629	-0.559541	-0.610322	-0.547943	-0.689657	-0.656725	-0.583808	-0.620399	-0.789187	-0.515813	-1.04859	-0.742782	-0.688046	-0.854475	-0.849519	-0.708761	-0.808179	-1.01828	-0.534061	-0.771125	10	9	9	P51859;E0CXA0	Hepatoma-derived growth factor	Hdgf
2.90153	3.08082	2.63182	3.00381	2.81401	2.95355	2.89733	3.14982	2.94253	2.95154	2.89271	3.30315	3.09222	2.95165	2.58528	3.03635	2.80521	2.9179	2.85883	2.84601	2.60639	2.83506	2.84394	2.82082	2.89368	2.8668	3.01905	2.83836	2.88705	3.11042	16	16	16	P51863	V-type proton ATPase subunit d 1	Atp6v0d1
0.709929	0.792382	0.355996	0.672106	0.434715	0.597671	0.495695	0.974801	0.663762	0.736052	0.568067	0.707336	0.834647	0.748214	0.513955	0.658857	0.763195	0.703572	0.607485	0.865805	0.493357	0.615707	0.781752	0.5425	0.74635	0.539729	0.753799	0.416096	0.95302	0.735115	26	14	14	P51881	ADP/ATP translocase 2	Slc25a5
2.27244	1.57609	1.94353	1.5503	2.47505	2.58537	2.08743	1.8498	2.31854	1.78622	2.09191	2.45815	1.65299	1.7771	2.55123	2.18128	2.01765	2.31351	2.22918	1.55381	1.58589	2.40622	1.63442	2.6295	1.67549	2.41496	2.06697	1.63218	1.97704	2.5951	16	16	15	P52196	Thiosulfate sulfurtransferase	Tst
-2.97433	-2.16253	-3.70631	-1.57647	-2.17153	-3.22598	-2.51491	-1.27154	-2.74977	-3.39025	-2.4777	-3.18831	-2.89367	-4.01819	-3.54782	-3.49454	-3.1496	-3.35685	-2.5369	-1.83208	-2.95803	-3.46218	-1.99534	-3.16855	-2.06932	-2.50136	-2.49375	-3.79348	-3.65855	-2.63589	13	13	12	P52293;A6PW68;A2A601;A2A600	Importin subunit alpha-2	Kpna2
-1.53988	-1.50873	-1.61866	-1.53585	-1.24671	-0.865048	-1.45775	-1.28208	-1.67473	-1.05825	-1.56725	-1.85411	-0.967685	NaN	-1.20958	-1.66457	0.247645	-0.945083	-1.52812	-1.04747	NaN	-1.7169	-1.0234	-0.0885487	NaN	-1.78818	-1.50904	-1.13777	-0.680684	-1.45107	8	8	7	P52479	Ubiquitin carboxyl-terminal hydrolase 10	Usp10
1.1701	1.35786	1.07088	1.22405	1.03027	1.35579	1.18279	1.35712	1.17163	1.49533	1.15605	1.28969	1.49443	1.2918	1.19123	1.30404	1.21073	1.40798	1.09274	1.36105	1.01421	1.16816	1.26559	1.26611	1.2732	1.11413	1.19274	0.991083	1.32366	1.1208	52	52	52	P52480	Pyruvate kinase isozymes M1/M2	Pkm2
2.68381	2.627	2.3267	2.75526	2.27467	2.5492	2.2906	2.9392	2.58701	2.81888	2.67448	2.69853	2.7665	2.58849	2.33679	2.3815	2.43643	2.73149	2.37153	3.15213	2.60929	2.51622	2.45878	2.58528	2.6472	2.55131	2.73312	2.45989	2.60472	2.62674	6	6	6	P52503	NADH dehydrogenase [ubiquinone] iron-sulfur protein 6, mitochondrial	Ndufs6
NaN	0.758355	0.177784	-0.013498	-0.980172	0.300502	-0.317883	-0.0486546	-0.0677763	-0.492212	-0.470199	-0.398898	0.123135	-0.315218	0.628029	0.168755	0.0654457	0.0182204	0.70416	0.439618	0.135095	-0.117961	-0.541713	-0.593497	0.0575568	-0.681584	NaN	0.501811	NaN	0.0748513	10	10	10	P52825	Carnitine O-palmitoyltransferase 2, mitochondrial	Cpt2
NaN	NaN	0.247234	NaN	0.163704	0.851339	0.05948	NaN	0.222145	1.05364	NaN	NaN	0.676019	0.00584022	0.402855	0.418523	0.805686	-0.646531	0.201045	0.790185	0.33743	NaN	0.594596	0.361212	0.290939	0.527242	NaN	0.157399	NaN	0.705171	7	7	7	P53395	Lipoamide acyltransferase component of branched-chain alpha-keto acid dehydrogenase complex, mitochondrial	Dbt
NaN	-2.42113	-1.477	NaN	NaN	-1.59756	-1.77007	-1.56832	NaN	-1.79348	NaN	-2.10158	-2.1277	NaN	-2.75977	-1.49149	-1.97335	NaN	-2.01232	-1.96151	-2.01503	-1.52522	NaN	-1.7476	NaN	NaN	-1.66503	-2.28972	NaN	NaN	5	5	5	P53569	CCAAT/enhancer-binding protein zeta	Cebpz
0.372487	0.64618	0.459298	0.428838	0.100639	0.379958	NaN	NaN	0.660475	0.935145	0.337211	0.843836	0.77216	1.05826	0.649186	0.173824	0.627828	1.46761	0.380502	1.11104	0.513667	0.611843	0.269234	0.646541	0.90939	0.425385	0.489787	0.177784	0.931398	0.546224	4	4	4	P53612;Q3TVF4	Geranylgeranyl transferase type-2 subunit beta	Rabggtb
-0.158208	0.0650834	-0.0227584	0.533201	-0.249991	-0.033652	0.104217	0.560494	NaN	0.274407	-0.227864	0.428663	0.420704	0.287695	0.140205	NaN	0.0142226	NaN	-0.0206266	0.379188	-0.208517	-0.167229	-0.0169242	0.197732	0.225683	0.345308	-0.0604624	-0.41738	0.697734	0.0238711	4	4	4	P53702;G3UXK7	Cytochrome c-type heme lyase	Hccs
1.64318	1.86586	2.00515	2.02838	2.09721	1.70613	2.0173	1.67793	1.767	1.80778	1.66283	2.09826	2.15888	2.15194	2.07777	2.19205	1.6968	2.12161	1.88092	2.04931	1.56431	2.10793	1.76371	1.88806	1.95657	2.13112	1.4888	1.65281	2.00967	1.85183	19	19	17	P53810;J3QPW1;J3QQ30	Phosphatidylinositol transfer protein alpha isoform	Pitpna
-1.2664	-0.420401	-0.93885	-0.505383	-0.839234	-0.821465	NaN	-0.0641931	-1.29184	-0.528171	-1.0782	-1.27471	-0.624241	-0.997834	-0.953749	-1.03111	-0.856149	-0.921665	0.700638	-0.589763	-1.00418	-0.917241	-0.808509	-0.778881	-1.02034	0.457395	NaN	-1.32487	-0.798921	-0.86995	9	7	7	P53811	Phosphatidylinositol transfer protein beta isoform	Pitpnb
-0.51005	-0.823668	-1.06661	-0.374956	-0.634965	0.023739	NaN	-0.194465	-0.989793	0.00640536	-0.225275	-0.634036	-0.00575923	-0.395721	-0.603976	-0.503654	-0.637749	0.306217	-0.565305	NaN	NaN	-3.24819	-0.328722	-1.01056	-0.147698	-0.464668	-0.290778	-1.25496	-0.0531114	-0.306379	5	5	5	P53986	Monocarboxylate transporter 1	Slc16a1
1.37553	1.17013	1.16007	1.34022	1.21096	1.37359	1.44745	1.37962	1.31915	0.875592	1.31398	1.40993	1.62642	1.20813	1.05014	1.33177	1.1456	1.49439	1.41535	1.49009	1.28381	1.0897	1.1805	1.47017	1.2036	1.1716	1.37407	1.02703	1.56064	1.52251	13	13	7	P53994	Ras-related protein Rab-2A	Rab2a
-2.20333	-1.99783	-2.5555	-2.2633	-2.19984	-2.09963	-1.98779	-1.84623	-2.23711	-1.93633	-2.31342	-2.05148	-1.85631	-2.10879	-2.09744	-2.35129	-2.07224	-2.01714	-2.23536	-2.00623	-2.29464	-2.08845	-2.28075	-2.22531	-2.15568	-2.28608	-2.13268	-2.13304	-1.85981	-2.03517	13	13	5	P53996	Cellular nucleic acid-binding protein	Cnbp
-0.0809306	0.0406897	-0.271306	-0.090718	-0.265917	0.0988764	-0.091666	0.14425	-0.114234	0.163155	-0.185359	0.0516982	0.185376	-0.0027385	-0.323082	-0.323774	0.12699	0.252707	-0.118759	0.0293673	-0.228973	0.0137273	-0.0593554	-0.227248	0.134477	0.210212	-0.186627	-0.717912	0.190981	-0.0739573	21	19	19	P54071	Isocitrate dehydrogenase [NADP], mitochondrial	Idh2
-1.363	NaN	-2.05349	0.493642	-2.01214	-2.30361	-2.65024	-1.32406	-2.4722	-0.635987	-1.98721	-2.65871	-1.09302	-2.1359	-0.622368	-2.09842	-2.89227	-2.6526	-2.79025	-1.30317	-2.35457	-2.70434	-1.84607	-1.94883	-3.00144	-2.02814	-1.81824	-0.679334	-2.01189	-1.46624	9	9	9	P54103;E9Q9H3;E9Q9H2	DnaJ homolog subfamily C member 2	Dnajc2
-1.09943	NaN	-1.65668	-1.72233	-1.11323	-1.07854	NaN	-2.76871	-2.22845	-1.23321	-0.389897	-2.00816	-2.48967	-1.41565	-3.81742	-0.465191	NaN	-1.79215	-2.12433	-2.09576	-2.76994	-1.22947	NaN	-1.86469	-1.65044	-1.17977	-1.46963	-1.91609	-1.97743	-2.25447	9	9	9	P54116	Erythrocyte band 7 integral membrane protein	Stom
-0.548831	-0.315334	-0.633943	-0.561302	-0.655535	-0.434241	-0.229957	-0.371057	-0.553066	-0.142348	-0.739848	-0.274292	-0.251689	-0.0812032	-0.450169	-0.597698	-0.612683	0.00763762	-0.653243	0.0995563	-0.610511	-0.453333	-0.511772	-0.673466	-0.193709	-0.491391	-0.651132	-0.828225	-0.0596321	-0.576087	24	24	18	P54227;D3Z5N2;D3Z1Z8	Stathmin	Stmn1
-2.27688	NaN	-2.55579	-2.75476	-2.2888	-1.59751	-2.34344	-1.47716	-0.460061	-1.30165	-0.722029	-1.85148	NaN	-2.412	-2.28983	-2.08277	-1.5786	-2.61786	-1.92087	-0.204141	0.0244285	-2.25242	-0.683113	-0.133169	-1.47731	-1.62747	-2.12608	-1.81934	-0.214747	0.441556	21	21	21	P54276	DNA mismatch repair protein Msh6	Msh6
-0.135272	-0.119157	-0.263275	NaN	-0.562963	NaN	-0.0172093	0.152484	-0.353098	0.358139	-0.311387	-0.109829	NaN	0.108596	-0.119423	-0.431569	-0.27023	NaN	-0.153286	NaN	NaN	-0.042084	-0.092072	-0.502942	NaN	-0.162984	-0.15069	NaN	0.210379	-0.0866479	4	2	2	P54726;Q8CAP3;Q3TN85	UV excision repair protein RAD23 homolog A	Rad23a
-0.150949	-0.00575923	-0.318461	-0.0521377	-0.428464	-0.182819	-0.106884	-0.00100955	-0.226139	0.162638	-0.168257	-0.135272	-0.000576859	0.0701485	-0.217231	-0.109695	-0.320543	0.221169	-0.190552	0.145861	-0.270947	-0.188907	-0.166073	-0.326767	-0.0142124	-0.146786	-0.237564	-0.12075	0.257114	0.0213943	11	11	9	P54728	UV excision repair protein RAD23 homolog B	Rad23b
-2.30124	-1.56594	-2.52775	-1.86422	-2.30173	-1.88299	-1.97365	-1.52456	-2.30839	-1.72439	-2.58518	-1.68023	-2.30801	-1.95211	-1.26676	-1.93165	-2.19223	-1.82973	-2.22515	-1.57401	NaN	NaN	-2.47108	-2.04761	-1.77408	-1.64496	NaN	-1.88213	-2.13613	-1.90219	13	13	13	P54729	NEDD8 ultimate buster 1	Nub1
0.325124	0.416924	NaN	0.884461	0.744511	-0.0590784	-0.2529	-0.32964	0.294279	NaN	-0.270828	NaN	NaN	1.45736	NaN	0.705782	0.612505	NaN	NaN	NaN	NaN	NaN	NaN	1.00512	NaN	-0.258338	0.825415	0.61916	NaN	-0.0291349	5	5	5	P54731	FAS-associated factor 1	Faf1
-0.861479	-0.542308	-0.763752	-0.666575	-0.921132	-0.954866	-0.454071	-0.680684	-0.80364	-0.341758	-0.835682	-0.609188	-0.428035	-0.512783	-0.844064	-0.665575	-0.751978	-0.593593	-0.698218	-0.378401	-0.796515	-0.781654	-0.831553	-0.730749	-0.542308	-0.572211	-0.822771	-0.602837	-0.23131	-0.691534	18	18	18	P54775	26S protease regulatory subunit 6B	Psmc4
-1.24294	-0.997401	-1.27757	-0.946207	-1.29831	-0.956131	-1.18314	-0.805458	-1.29125	-0.995231	-1.30842	-1.28042	-0.851679	-0.964214	-1.12048	-1.17658	-0.906583	-0.76137	-0.855432	-0.735955	-1.12803	-1.0467	-1.18365	-1.03914	-0.70381	-1.00353	-1.07628	-1.50289	-0.588229	-1.17626	14	14	14	P54822;E9Q242;E9Q3T7	Adenylosuccinate lyase	Adsl
-0.780478	-0.809415	-1.10064	-0.850399	-1.02091	-0.720191	-0.727267	-0.601221	-0.660016	-0.362554	-1.07752	-0.786931	-0.863463	-0.53057	-0.839879	-0.593688	-0.792939	-0.448373	-0.735176	-0.463413	-0.600175	-1.18428	-0.8024	-1.03274	-0.724563	-0.764346	-0.915712	-1.09775	-0.211635	-0.913569	12	12	12	P54823	Probable ATP-dependent RNA helicase DDX6	Ddx6
0.218464	0.0918481	-0.0799754	-0.0888201	-0.208892	-0.0333701	-0.158337	0.315971	-0.448478	0.194823	-0.253868	-0.15069	-0.104337	0.0260729	-0.250962	0.231041	-0.0244615	0.281404	0.204516	-0.111966	-0.0633648	-0.11929	-0.180148	-0.394843	0.129797	-0.0304066	0.183654	0.0153159	0.245164	-0.0874628	12	12	12	P54923	[Protein ADP-ribosylarginine] hydrolase	Adprh
2.88183	3.43006	3.36486	4.13919	2.57871	2.98976	2.92281	3.48659	3.80253	3.90892	2.93677	3.33771	3.79508	4.26609	3.68929	2.89004	3.83121	3.25058	3.62659	3.81214	3.45547	4.04178	3.45755	3.24059	3.20264	3.70055	3.3374	4.19131	3.20556	3.29732	30	30	29	P55066	Neurocan core protein	Ncan
NaN	NaN	2.69984	1.08198	NaN	NaN	NaN	0.143166	0.6212	0.393672	3.31015	NaN	0.36965	2.03824	2.06727	1.73687	-0.276675	1.72399	NaN	NaN	NaN	1.79696	1.61706	0.177882	1.78026	NaN	2.02052	1.72547	2.31833	NaN	6	6	6	P55088	Aquaporin-4	Aqp4
0.00439245	0.0540327	-0.14939	0.37118	-0.111432	0.455693	0.263767	0.377501	0.037562	0.537655	-0.00187428	0.486833	0.334425	0.160282	-0.0113525	-0.15004	0.2162	0.590897	0.197038	0.0613303	0.141876	-0.345851	-0.0308304	-0.349252	0.47311	0.313352	-0.0966667	-0.141302	0.629992	0.168252	9	9	9	P55096	ATP-binding cassette sub-family D member 3	Abcd3
-0.135272	0.0917866	-0.0533895	0.338451	0.200465	-0.157303	1.42942	0.0628816	2.91083	0.324997	0.0539429	0.311721	0.10757	0.277901	-0.147176	0.0106575	0.0476962	1.85246	0.0584579	0.16869	-0.188528	-0.172103	0.0284693	0.0823315	0.19674	-0.0842003	0.0826065	-0.263275	0.500075	0.111118	9	4	4	P55258	Ras-related protein Rab-8A	Rab8a
0.631645	0.815377	0.598675	0.63283	0.524604	1.04296	1.03313	1.00266	0.67918	1.21548	0.676688	0.859981	0.987331	1.1755	0.874666	0.868569	0.80503	0.969565	0.748093	1.22594	0.603972	0.681515	0.766382	0.924016	0.887607	0.954473	0.629144	0.26866	1.14848	0.734659	14	14	14	P55264	Adenosine kinase	Adk
0.758404	0.569972	0.16835	0.290939	0.0411351	0.499055	0.560749	0.586991	0.0154909	0.886353	-0.0738202	0.549177	0.820591	0.397733	0.111228	0.338944	0.414499	1.09419	0.136379	1.0686	0.214274	0.585843	0.341665	0.342799	0.913542	0.156949	0.386317	0.116661	0.934207	0.775861	10	10	10	P55302;F6WMD1	Alpha-2-macroglobulin receptor-associated protein	Lrpap1
-0.543496	-0.50284	-0.728138	-0.475708	-0.402722	-0.0109229	0.200813	-0.326192	-0.553852	-0.474566	-0.633943	-0.590434	-0.339137	0.18372	-0.643949	-0.155102	-0.806943	-0.544288	-0.617298	0.314105	-0.622556	-0.554442	-0.558562	-0.235604	-0.315566	-0.441802	-0.379843	-0.414893	-0.0972063	-0.249263	8	2	2	P55821	Stathmin-2	Stmn2
0.921855	1.14947	0.876996	1.13628	0.782769	1.30386	0.824214	1.13657	0.720588	1.44871	0.676388	1.20463	1.3109	1.18433	1.20075	1.10516	1.11747	1.35387	0.795258	1.55118	0.792232	1.22573	0.943666	0.984617	1.09425	0.983675	1.0843	0.849258	1.33381	0.773319	8	8	8	P56135;F8WHP8	ATP synthase subunit f, mitochondrial	Atp5j2
-3.03624	-2.19175	-2.13494	-3.23126	-2.16617	-2.16713	-2.41511	NaN	-2.40662	-2.29293	-2.43315	NaN	-1.73296	NaN	-1.83382	-2.53812	-2.23198	-2.38643	-1.90705	-1.8679	-1.98827	-2.42532	NaN	NaN	-2.11617	-2.41319	-2.38416	-2.30457	-2.40029	-2.2291	8	8	8	P56183	Ribosomal RNA processing protein 1 homolog A	Rrp1
0.88598	1.13651	0.626536	1.11188	0.844821	1.06821	0.575465	1.11416	1.00254	1.12513	0.556669	1.0238	1.11198	1.13863	0.883316	0.883369	1.03047	1.26233	1.19595	1.294	0.895502	1.10436	0.790759	1.03015	1.31833	1.1818	1.22756	0.360657	1.07191	0.85035	8	8	8	P56375	Acylphosphatase-2	Acyp2
0.724588	1.13555	1.14446	0.88622	1.16829	0.795384	0.834854	1.62999	1.11619	1.10247	1.1907	1.23223	1.44403	1.12387	0.625155	1.39449	1.21391	0.775021	0.973752	0.451544	0.436295	1.02251	1.37658	1.23124	0.853918	1.30932	0.997953	0.914711	0.716908	1.38078	2	2	2	P56379	6.8 kDa mitochondrial proteolipid	Mp68
1.14906	1.23097	0.806645	0.884407	0.642639	1.13176	0.92618	1.07613	1.02606	1.22182	0.858123	1.33105	1.40939	1.08792	0.98922	1.20334	1.47766	1.31556	0.857417	1.15165	0.927551	1.00781	0.672497	1.03736	1.01365	0.841223	0.985587	0.618207	1.39829	0.666462	4	4	4	P56382	ATP synthase subunit epsilon, mitochondrial	Atp5e
2.00023	2.18017	1.79817	1.97336	1.67512	1.97285	2.01765	2.1346	1.66516	2.26576	1.84814	1.89255	2.34	2.05931	2.02926	1.88587	1.90677	2.11735	2.10582	2.33555	1.92615	2.12281	2.18567	1.8771	2.21665	1.79281	1.86098	1.58403	2.1093	1.95478	10	10	10	P56391	Cytochrome c oxidase subunit 6B1	Cox6b1
-0.821384	NaN	-0.945907	-0.997762	-0.687509	-0.867501	-0.762306	-0.574731	-0.86845	-0.631244	-1.04348	-0.77484	-0.765535	-0.9164	-0.887603	-0.651959	-0.27739	-0.955462	-0.36042	-0.572696	-1.01164	-0.786596	-0.810649	-0.341872	-0.257252	-0.656176	-0.654985	-0.872159	-0.170822	-0.656908	3	3	3	P56394	Cytochrome c oxidase copper chaperone	Cox17
0.845935	1.06679	0.751004	1.03245	0.761091	1.00393	0.937795	1.09305	0.746398	1.23555	0.741638	0.99473	0.927167	0.995189	0.985873	0.870915	0.809979	1.26077	0.831769	1.16576	0.980255	0.800048	1.00237	0.860792	1.08244	0.838977	0.891348	0.717121	1.3548	0.935558	24	24	23	P56399;Q3U4W8;D3YYA5	Ubiquitin carboxyl-terminal hydrolase 5;Ubiquitin carboxyl-terminal hydrolase	Usp5
0.95618	1.19826	0.899587	1.02175	0.835806	1.21555	0.868858	1.18883	1.02856	1.2568	0.90336	1.13055	1.18429	1.1676	1.11857	1.18275	1.13372	1.30825	0.878083	1.30632	0.892446	1.0267	1.02706	1.03821	1.10814	0.958	0.898834	0.676941	1.37902	0.925221	26	26	26	P56480	ATP synthase subunit beta, mitochondrial	Atp5b
2.61688	1.96162	2.10222	3.29195	1.68441	1.82021	2.54776	1.95904	1.69558	2.9924	2.53508	3.08878	1.09071	2.32381	1.57669	2.47818	2.17365	2.91899	1.27642	2.50406	2.3381	2.59353	1.90212	2.7412	2.50701	2.37288	1.17765	1.74821	2.98965	2.45103	13	13	12	P56564	Excitatory amino acid transporter 1	Slc1a3
3.47267	3.07607	2.54785	NaN	2.73879	3.25512	3.25319	3.09025	2.95377	2.80813	3.22702	3.64377	NaN	3.37337	3.70738	3.69643	3.21223	3.38489	3.52186	3.29789	2.68131	3.32622	3.71217	2.96308	3.01823	2.63164	3.10036	2.9453	3.39058	3.24496	10	10	10	P56695;Q3UN10	Wolframin	Wfs1
-0.800413	-0.505383	-0.892974	-0.745194	-0.784001	-0.590051	-0.823994	-0.634221	-0.943134	-0.466966	-0.738552	-0.752663	-0.587365	-0.584	-0.66421	-0.579566	-0.594262	-0.410558	-0.656725	-0.474566	-0.780898	-0.86671	-0.584481	-1.0292	-0.559834	-0.656084	-0.672199	-0.955387	-0.377846	-0.725087	9	9	9	P56812;D3Z7Q5	Programmed cell death protein 5	Pdcd5
-0.703544	-0.477056	NaN	-0.671203	-0.351063	-0.439038	-0.877823	-0.396707	-0.614286	-0.648926	-0.621337	-0.635615	-0.521553	NaN	-0.631896	-0.545178	NaN	-0.348573	-0.817541	-0.333309	-0.637564	NaN	-0.681494	NaN	-0.479024	-0.997762	-0.442439	NaN	NaN	0.443085	2	2	2	P56873;E0CYU9	Sjoegren syndrome/scleroderma autoantigen 1 homolog	Sssca1
NaN	NaN	NaN	NaN	-0.896776	NaN	NaN	-0.655169	-0.411969	-0.762221	NaN	NaN	-0.527271	NaN	-1.17364	-1.4665	-1.33354	-0.504773	NaN	-0.176195	-1.1884	NaN	-0.726134	-0.807932	0.00181894	3.26147	-0.996533	NaN	NaN	-0.720541	8	8	8	P57716	Nicastrin	Ncstn
-1.31028	-1.10722	-1.21089	-0.970044	-1.25236	-1.68787	-1.61112	-0.584	-1.17306	-0.862352	-0.842697	-1.21618	-0.826843	-0.925847	-1.17191	-0.843341	-1.18979	-0.705226	-1.46535	-0.629287	-1.16569	-1.14555	-1.09295	-1.12234	-0.846553	-1.18257	-1.03238	-1.45022	-0.387914	-1.10004	13	7	4	P57722;E9Q7D8	Poly(rC)-binding protein 3	Pcbp3
1.80596	2.50316	2.11741	2.34366	2.45862	2.5154	2.29534	2.4981	2.0421	2.53952	2.45807	2.71454	2.40255	2.27007	2.06612	2.32865	2.17397	2.26555	2.33686	2.26119	2.33097	2.02005	2.25346	2.31624	2.02116	2.68501	1.94842	2.05781	2.81848	2.25381	17	17	17	P57746	V-type proton ATPase subunit D	Atp6v1d
-1.40119	-1.25786	0.326154	-1.19175	-1.20433	-1.12267	-1.24062	-0.55454	-0.950244	-1.07635	-0.869161	-1.27501	-0.729705	-0.726046	-1.24671	-0.8279	-1.34687	-1.08461	-1.04635	-0.799833	-0.991898	-1.11982	-1.45412	-1.23487	-0.863939	-1.08154	-1.12413	-1.00014	-0.893051	-1.03984	13	13	13	P57759	Endoplasmic reticulum resident protein 29	Erp29
0.238442	0.47315	0.0738335	0.31441	0.0795085	0.308519	0.380897	0.480881	0.18372	0.529885	0.0369106	0.375927	0.34907	0.475976	0.25032	0.208528	0.239856	0.572844	0.196095	0.57025	0.0355495	0.169015	0.223509	0.170151	0.46925	0.351093	0.230178	0.0656571	0.768322	0.215764	44	44	18	P57780	Alpha-actinin-4	Actn4
-1.89553	-1.28741	-1.49242	-1.06674	-2.08342	-0.972031	-1.2731	-0.549226	-1.95009	-1.11297	-1.51035	-1.52672	-0.970412	-1.62138	-0.808179	-1.82065	-1.70097	-1.31388	-1.63719	-1.41029	-1.51238	-1.90977	-1.45854	-1.32095	-1.09309	-1.61476	-0.368824	-0.77349	-1.08332	-0.855192	10	10	10	P57784;G5E883	U2 small nuclear ribonucleoprotein A	Snrpa1
0.0849764	0.532261	NaN	NaN	-0.56433	0.759527	NaN	NaN	0.515501	0.576497	NaN	0.535645	0.344117	-0.110096	NaN	NaN	-0.213627	NaN	-0.397365	0.298194	0.0325657	NaN	-1.27399	NaN	NaN	-0.270828	-0.492315	NaN	0.624043	NaN	6	5	5	P58021;E9PZ69	Transmembrane 9 superfamily member 2	Tm9sf2
0.588227	0.781777	0.749645	0.883875	0.83797	1.12787	0.665478	0.782794	0.760455	1.1413	0.6254	0.944777	1.11023	1.2796	1.02101	0.964432	1.16433	1.3441	1.05517	1.35343	1.04841	0.834828	0.78024	0.724182	1.10839	0.760993	1.07415	0.666966	1.58506	NaN	6	6	6	G3XA48;P58044;H3BKD7;H3BLF8;H3BLP1	Isopentenyl-diphosphate Delta-isomerase 1	Idi1
-1.92828	-1.92083	-2.00339	-1.9855	-2.18012	-1.96654	-2.01218	-1.98185	-2.09305	-1.81394	-2.08297	-1.85268	-1.73833	-1.90006	-2.15811	-1.67338	-1.88561	-1.80591	-1.76192	-1.76676	-2.14039	-1.84455	-2.10148	-2.03453	-1.94838	-1.94609	-1.95658	-2.09085	-1.6837	-2.01321	59	59	57	P58252	Elongation factor 2	Eef2
2.14076	2.32409	1.97858	2.23087	2.09105	2.31977	2.28398	2.48827	2.01964	2.30814	2.00075	2.13739	2.30793	2.26569	2.23576	2.29032	2.18364	2.38255	1.96714	2.42469	2.00133	2.13296	2.14982	2.2192	2.29428	2.30394	2.15669	2.02309	2.61582	2.1078	42	42	42	P58281;H7BX01;E0CXD1	Dynamin-like 120 kDa protein, mitochondrial;Dynamin-like 120 kDa protein, form S1	Opa1
0.737759	0.857756	0.716149	0.879064	0.763293	0.853188	0.911451	1.06824	0.739348	1.08387	0.544792	0.909472	0.816266	0.956936	0.908578	0.840061	0.836141	1.1421	0.572694	1.15595	0.767266	0.723253	0.866252	1.12781	0.989306	0.712811	0.87856	0.600315	1.09089	0.775318	11	11	11	P58389;A2AWE9	Serine/threonine-protein phosphatase 2A activator	Ppp2r4
-0.259303	-1.46326	NaN	-0.594453	NaN	-1.59593	-0.460271	-1.29372	NaN	NaN	-1.56628	-1.43237	NaN	NaN	NaN	NaN	-1.28676	-0.301705	-1.33571	-1.18453	-1.0059	-0.685088	-1.39786	NaN	-0.654985	NaN	-0.689657	-1.9082	NaN	-1.73544	2	2	2	P58742	Aladin	Aaas
1.02412	1.56841	1.06127	1.18662	0.956795	1.2226	1.37996	1.40072	0.923167	1.46993	1.22476	1.18899	1.27621	1.36878	1.34447	1.58966	1.06746	1.74855	0.649435	1.48245	1.06966	0.991628	1.46594	0.633009	1.1642	1.36123	1.50107	1.15078	1.81487	1.02535	22	22	22	P58871	182 kDa tankyrase-1-binding protein	Tnks1bp1
0.862103	NaN	NaN	0.76594	1.10395	0.702562	1.4003	1.61843	0.85173	1.59231	0.855849	NaN	1.27603	1.46793	NaN	1.03815	NaN	1.12287	1.15553	1.50553	1.06803	0.775367	1.05071	1.18817	0.950955	0.711016	0.987474	0.965305	1.29131	1.07357	6	6	6	P59017	Bcl-2-like protein 13	Bcl2l13
-0.655901	-0.690194	-1.20276	-0.483055	-0.796265	-0.787349	-0.447209	-0.642101	-0.781905	-0.56511	-0.665757	-0.636915	-0.678162	-0.724127	-0.871844	-0.550901	-0.962808	-0.385265	-1.08413	-0.601031	-1.06929	-0.670568	-0.963622	0.31883	-0.842456	-0.588133	-0.587653	-0.703012	-0.35242	-0.725785	17	17	17	P59325	Eukaryotic translation initiation factor 5	Eif5
-1.42691	-1.05262	-1.61089	-1.18599	-1.79223	-1.1232	-0.872868	-1.38333	NaN	NaN	-1.43403	-0.616452	-0.964066	-1.20746	-1.03415	NaN	NaN	-0.55159	-1.34625	NaN	NaN	NaN	-0.936139	-1.45539	-1.07018	-1.38228	-1.20289	-1.28386	NaN	-1.23395	4	4	4	P59708	Pre-mRNA branch site protein p14	Sf3b14
1.44383	1.85012	1.65258	1.85079	1.57355	1.48112	1.63433	1.5454	1.05661	2.15869	1.76356	1.27059	NaN	1.62118	1.6403	1.78031	1.41673	1.25594	NaN	0.926564	2.09093	0.860583	NaN	1.08384	1.4423	1.38911	1.62304	1.86124	-0.0765591	1.54806	19	19	18	P59764	Dedicator of cytokinesis protein 4	Dock4
1.99154	1.92593	1.97534	2.00139	1.66703	1.87393	1.77586	1.95977	1.54654	2.12532	1.79361	1.90622	2.34051	2.07722	1.92145	2.26673	1.80556	1.82179	1.883	2.16411	1.62047	1.96584	1.79972	1.80824	1.81817	1.74246	1.79606	1.55707	2.0004	1.67402	9	9	9	P59999	Actin-related protein 2/3 complex subunit 4	Arpc4
NaN	-1.02595	-1.14659	NaN	NaN	-2.01703	NaN	-2.11833	-1.55179	NaN	NaN	-1.92835	-1.03858	NaN	NaN	-1.69977	-1.0708	NaN	-1.46404	NaN	-1.61103	-1.98079	NaN	-2.12651	NaN	-1.27846	-1.83463	-1.69234	NaN	NaN	2	2	2	G3UWH0;P60060	Protein transport protein Sec61 subunit gamma	Sec61g
-1.03309	-0.795351	-1.16627	-1.13376	-1.24215	-1.02751	-1.05054	-0.922426	-1.16915	-0.994652	-1.0962	-0.874285	-1.22719	-1.02475	-1.28735	-0.985938	-0.957469	-0.777115	-1.17057	-0.667756	-1.24215	-0.999278	-0.889318	-1.18053	-0.892352	-0.938474	-1.03203	-1.30053	-0.592158	-1.20883	17	17	17	P60122	RuvB-like 1	Ruvbl1
4.41982	6.48216	5.84336	4.77316	6.11099	4.18063	4.58779	5.86498	5.93078	5.40605	6.49864	6.47047	5.74198	5.31836	4.83828	4.39526	6.87488	4.22742	5.88427	4.4131	6.20599	5.74972	6.06912	5.85225	5.16106	5.72738	5.31049	5.21657	4.08782	5.91415	13	13	13	P60202	Myelin proteolipid protein	Plp1
-1.5901	-1.28883	-1.54493	-1.44175	-1.59655	-1.48661	-1.23836	-1.41229	-1.33394	-1.29455	-1.52155	-1.44769	-1.16376	-1.37434	-1.49247	-1.47374	-1.52236	-1.12472	-1.14997	-1.02397	-1.30364	-1.47483	-1.43098	-1.29889	-1.3501	-1.41164	-1.48682	-1.50477	-0.940806	-1.56116	18	18	18	P60229	Eukaryotic translation initiation factor 3 subunit E	Eif3e
-0.897937	-0.824483	-0.972693	-0.771801	-0.860367	-0.727093	-0.898789	-0.603217	-1.01278	-0.670025	-0.980683	-0.775008	-0.708231	-0.736648	-0.916553	-0.714311	-0.849038	-0.54201	-0.972546	-0.614663	-0.931532	-0.72779	-0.852718	-0.887057	-0.767485	-0.839153	-0.879235	-1.00418	-0.358621	-0.848157	17	17	11	P60335	Poly(rC)-binding protein 1	Pcbp1
1.40572	2.18089	1.64476	1.50042	1.69554	1.78513	1.28184	1.93578	1.64706	1.9099	1.3296	1.60564	1.54179	1.69511	1.78101	1.65367	1.52467	1.7259	1.55499	1.90309	1.59532	1.32031	1.46132	1.32655	1.61538	1.07339	1.47325	1.16314	1.71743	1.33497	8	8	8	P60487	Pyridoxal phosphate phosphatase	Pdxp
1.18099	1.07878	1.18735	1.07674	0.920953	1.62442	NaN	1.4465	1.17491	1.55334	0.927716	1.15358	1.47782	1.39809	0.939538	1.14631	1.58191	1.51911	0.889209	1.76493	1.25839	0.990137	1.44682	NaN	1.58649	1.2862	1.09499	0.68448	1.85449	1.2069	3	3	3	P60521	Gamma-aminobutyric acid receptor-associated protein-like 2	Gabarapl2
-0.338225	-0.308128	-0.743903	-0.365916	-1.52341	-0.0993626	-0.847115	-0.126312	-0.756255	-0.346191	-0.944334	-0.570366	-0.486045	-1.08209	-0.718877	-0.265197	-0.628074	-0.0888201	-0.708143	-0.0238941	-0.569394	-1.03689	-0.268434	-0.609566	-0.166458	-0.705138	-1.68603	-0.982291	NaN	-0.790272	7	7	7	P60670	Nuclear protein localization protein 4 homolog	Nploc4
6.92802	3.99869	5.77391	6.30597	4.20546	7.66423	6.22831	3.10048	5.54564	5.21223	6.42675	4.3366	7.01267	6.27827	5.6631	5.10304	7.19426	7.15105	5.89557	6.3202	5.65552	7.02936	7.07062	7.02725	4.69287	4.4426	7.10701	6.52231	4.37395	4.84959	5	4	4	P60761	Neurogranin;NEUG(55-78)	Nrgn
-0.368377	-0.127501	-0.520246	NaN	-0.581207	NaN	NaN	-0.113167	NaN	0.0651891	NaN	NaN	NaN	0.103829	-0.274888	-0.758644	NaN	NaN	NaN	0.0884695	-0.548239	-0.217231	-0.263395	-0.171079	0.199951	NaN	-0.291604	-0.644687	0.400054	0.188414	3	3	3	P60824;K4DI65	Cold-inducible RNA-binding protein	Cirbp
1.82424	1.73663	1.71118	2.19265	1.97375	2.07078	2.04162	2.06214	1.84466	1.38428	1.47883	1.87816	2.33475	2.0354	2.07863	2.1298	1.54368	2.04044	2.07376	2.32395	1.31401	1.69979	1.70158	1.17537	1.64928	2.05637	1.60318	1.83784	2.39365	1.87657	5	5	4	P60840	Alpha-endosulfine	Ensa
-1.19617	-1.0653	-1.52677	-1.33754	-1.50701	-1.24294	-1.33874	-1.25629	-1.29508	-0.851519	-1.53167	-1.1445	-1.0529	-1.1783	-1.30964	-1.17588	-1.16324	-1.10782	-1.26574	-0.950394	-1.31921	-1.31539	-1.32763	-1.36295	-1.31371	-1.37507	-1.35485	-1.47498	-0.935762	-1.26628	28	28	12	P60843	Eukaryotic initiation factor 4A-I	Eif4a1
-1.68406	-1.4937	-1.84374	-1.70319	-1.77256	-1.38123	-1.64575	-1.47368	-1.52662	-1.5635	-1.7618	-1.64893	-1.26766	-1.75792	-1.95401	-1.83414	-1.62859	-1.3108	-1.64722	-1.34642	-1.55934	-1.76133	-1.76528	-1.68325	-1.46017	-1.41787	-1.67996	-1.88123	-1.24141	-1.50401	9	9	9	P60867	40S ribosomal protein S20	Rps20
3.22257	3.87111	3.26896	3.36121	3.34202	3.68155	3.53374	3.50219	3.4608	3.72824	3.32034	3.59889	3.43831	3.09888	3.38218	3.64528	3.35703	3.10321	3.08976	3.1885	3.5389	3.23135	3.29662	3.49943	3.12721	3.42384	3.19892	3.52183	3.4484	3.52654	28	28	27	P60879	Synaptosomal-associated protein 25	Snap25
3.4617	3.47671	2.8744	3.25401	2.88427	3.40914	2.71995	2.37101	3.07291	3.38412	3.07133	3.29974	3.28448	3.00938	3.22149	3.32135	3.56376	3.79084	3.28997	3.63997	2.86229	3.38516	2.92643	3.01637	3.79218	3.37068	3.37759	3.05697	3.75232	2.93976	4	4	4	P60904;G5E8T0;A2AUE1	DnaJ homolog subfamily C member 5	Dnajc5
-0.22404	-0.132511	-0.225522	0.140794	-0.214125	-0.00977716	-0.117961	0.156611	-0.131985	0.166794	-0.242572	-0.090447	-0.231187	0.250989	0.0229766	0.022493	-0.0366088	0.255219	-0.255561	0.34055	-0.129085	-0.175301	-0.00129785	-0.103263	0.0827593	0.0396367	-0.454387	-0.509848	0.252123	-0.0109229	7	7	7	P61022;B0R091	Calcium-binding protein p22	Chp;1500003O03Rik
1.46861	1.63801	1.58645	1.57997	1.53199	1.68455	1.78096	1.66369	1.46837	1.81472	1.35601	1.6852	1.68094	1.61768	1.43452	1.67402	1.50328	1.79236	1.41473	1.64129	1.37239	1.56832	1.53462	1.63066	1.59889	1.46737	1.58979	1.37004	1.86854	1.47947	15	14	12	P61027	Ras-related protein Rab-10	Rab10
1.73981	NaN	0.718284	NaN	1.18403	1.11644	1.11735	NaN	1.17108	1.54002	0.866331	1.07668	1.67646	NaN	1.04835	1.02488	1.00584	1.03919	0.861474	NaN	0.640389	0.802009	0.925495	0.523214	1.09339	1.07823	1.10206	0.612858	1.16353	1.24216	10	7	6	P61028	Ras-related protein Rab-8B	Rab8b
-0.00331438	0.106778	-0.236217	-0.267955	0.146388	-0.0230425	-0.196859	0.302724	0.0312383	0.232311	-0.346645	0.0983664	-0.284869	0.0321969	0.123151	-0.0308304	-0.105946	0.170345	-0.339365	0.0778021	-0.165558	-0.31742	0.0980732	-0.0263043	0.158413	NaN	-0.147958	-0.328607	0.274826	-0.500904	5	3	2	P61079	Ubiquitin-conjugating enzyme E2 D3	Ube2d3
0.423294	0.326751	0.304113	0.509553	0.394032	0.354298	0.498648	0.830716	0.365407	0.520355	0.0952655	0.516987	0.674982	0.524168	0.374281	0.525808	0.31874	0.986102	0.553871	0.783266	0.350191	0.435729	0.397866	0.341537	0.759503	0.364905	0.140078	0.125746	0.842775	0.487925	9	9	9	P61082;F7CDT0;F6WMC0;G5E919	NEDD8-conjugating enzyme Ubc12	Ube2m
-0.760604	-0.901726	-1.03555	-1.09923	-0.77484	-0.83058	-0.679514	-0.73014	-1.32435	-0.818033	-1.27208	-0.860287	-0.680504	-0.541515	-1.10212	-1.07731	-1.04796	-0.6124	-0.61711	-0.649294	-1.13106	-0.90049	-1.0588	-0.914182	-0.850719	-0.923568	-1.14985	-1.04495	-0.293253	-0.966283	9	9	9	P61087;D3Z4U3	Ubiquitin-conjugating enzyme E2 K	Ube2k
0.329812	0.424397	-0.0788831	0.47341	0.181722	0.441145	0.407574	0.773195	0.16175	0.47289	0.143293	0.452096	0.395207	0.344319	0.237983	0.401501	0.210162	0.610918	0.394676	0.603051	0.226746	0.392402	0.440205	0.268295	0.432688	0.234805	0.325557	0.166195	0.663922	0.358399	11	11	11	P61089	Ubiquitin-conjugating enzyme E2 N	Ube2n
1.67181	1.65295	1.63428	1.635	1.5858	1.68673	1.51383	1.80728	1.44532	1.84653	1.74338	1.59697	1.69325	1.66575	1.61741	1.94381	1.58273	1.87329	1.60735	1.76808	1.49586	1.52753	1.65781	1.69642	1.6777	1.55478	1.62509	1.54326	2.00081	1.58325	20	20	20	P61161	Actin-related protein 2	Actr2
[truncated: 1,805 more rows]
