# Supplementary material for: Phosphoproteome Profiling Reveals Circadian Clock Regulation of Posttranslational Modifications in the Murine Hippocampus
Source: Front Neurol. 2017 Mar 22;8:110. doi: 10.3389/fneur.2017.00110 (PMC5360755; doi:10.3389/fneur.2017.00110)
Supplement: Supplementary file 2 [file table_2.xlsx]

## Sheet: Figure S2
Ratio L/H normalized CT2_#1	Ratio L/H normalized CT2_#2	Ratio L/H normalized CT2_#3	Ratio L/H normalized CT2_#4	Ratio L/H normalized CT2_#5	Ratio L/H normalized CT6_#1	Ratio L/H normalized CT6_#2	Ratio L/H normalized CT6_#3	Ratio L/H normalized CT6_#4	Ratio L/H normalized CT6_#5	Ratio L/H normalized CT10_#1	Ratio L/H normalized CT10_#2	Ratio L/H normalized CT10_#3	Ratio L/H normalized CT10_#4	Ratio L/H normalized CT10_#5	Ratio L/H normalized CT14_#1	Ratio L/H normalized CT14_#2	Ratio L/H normalized CT14_#3	Ratio L/H normalized CT14_#4	Ratio L/H normalized CT14_#5	Ratio L/H normalized CT18_#1	Ratio L/H normalized CT18_#2	Ratio L/H normalized CT18_#3	Ratio L/H normalized CT18_#4	Ratio L/H normalized CT18_#5	Ratio L/H normalized CT22_#1	Ratio L/H normalized CT22_#2	Ratio L/H normalized CT22_#3	Ratio L/H normalized CT22_#4	Ratio L/H normalized CT22_#5	Sequence window	Localization prob	Score	Score for localization	Amino acid	Charge	Position	Proteins	Positions within proteins	Leading proteins	Protein	Protein names	Gene names	Modified sequence
2.63657	-2.03973	-2.65416	-1.60715	-2.99226	3.21437	NaN	NaN	-1.76782	-1.5143	2.74991	-1.18187	-1.89021	1.61648	-2.03851	-2.69875	NaN	-1.39331	NaN	3.52831	NaN	NaN	-2.54513	NaN	NaN	-2.06053	NaN	NaN	1.75779	-2.40425	AEASLNKSKSATTTPSGSPRTSQQNVSNASE	0.752397	157.11	93.776	S	2	674	Q3UHJ0	674	Q3UHJ0	Q3UHJ0	AP2-associated protein kinase 1	Aak1	_SKS(ph)ATTT(ph)PS(ph)GSPR_
NaN	NaN	3.81494	3.06685	NaN	NaN	3.35331	4.14367	4.40531	NaN	4.06825	3.77458	3.68138	NaN	NaN	4.97039	NaN	4.9885	NaN	NaN	3.8837	3.52085	3.76977	5.08995	NaN	NaN	4.07809	NaN	NaN	4.51019	EQELEISRRLLSQSESNRETLLHQVEELRTQ	0.75427	80.102	80.102	S	4	299	Q8BI22	299	Q8BI22	Q8BI22	Centrosomal protein of 128 kDa	Cep128	_SQLEQELEISRRLLS(ph)QS(ph)ES(ph)NR_
1.89186	2.96151	2.59222	NaN	NaN	1.99326	3.49824	2.27467	NaN	3.26798	2.03322	NaN	NaN	NaN	4.23216	3.00497	2.58788	2.99758	NaN	NaN	NaN	1.76293	NaN	NaN	4.6144	3.60363	1.97932	1.03857	1.89491	NaN	TPKHAAPAPSAKSSPSKHQPPPIRNLHQSNF	0.755708	100.04	42.068	S	4	638	P97427;Q6P1J1	524;638	P97427;Q6P1J1	Q6P1J1	Dihydropyrimidinase-related protein 1	Crmp1;Crmp1	_HAAPAPSAKSS(ph)PS(ph)KHQPPPIR_
4.43101	2.26972	2.2109	3.57654	2.78637	3.52887	3.30843	3.43523	4.71479	2.79646	4.67087	3.63819	2.93987	2.89464	3.25512	1.76337	3.33554	5.56908	2.42283	2.98622	4.0381	4.95603	2.39153	3.69932	3.10011	4.37097	1.98839	2.79316	4.10056	4.39547	EGDIHYQRGGAPLPPSGSKDQAVGAGGEFGG	0.757301	192.87	41.914	S	3	95	O35633	95	O35633	O35633	Vesicular inhibitory amino acid transporter	Slc32a1	_GGAPLPPS(ph)GSKDQAVGAGGEFGGHDKPK_
2.89132	NaN	2.73217	2.92172	2.37932	2.83043	NaN	2.87578	3.30743	NaN	3.05014	2.36766	1.2056	3.27021	2.83085	3.16488	3.05242	NaN	2.83074	3.40414	2.98142	NaN	3.37822	NaN	2.93655	2.45989	2.66832	NaN	NaN	2.3365	FNKSKKLIGTAVPQRTSPTGPKNMQTSGRLS	0.759358	203.56	170.06	T	2	161	Q6PER3	161	Q6PER3	Q6PER3	Microtubule-associated protein RP/EB family member 3	Mapre3	_LIGTAVPQRT(ph)SPTGPK_
0.647694	NaN	NaN	0.369874	0.0139314	NaN	NaN	0.10628	-0.348346	-0.301588	-0.200128	NaN	-0.28889	-0.228234	0.252192	NaN	NaN	NaN	NaN	-0.638769	NaN	0.518267	NaN	-0.383607	0.162735	NaN	-0.599889	NaN	NaN	-0.676719	VQTSELKAEVASQKATKKTKTVLAKVTLLDG	0.761097	119.87	119.87	T	3	205	O70318	205	O70318	O70318	Band 4.1-like protein 2	Epb41l2	_EVQTSELKAEVASQKAT(ph)K_
-1.18377	-1.06963	-1.33004	1.94909	NaN	1.44356	-1.17018	0.993838	4.03332	-0.759667	-1.32866	-1.59689	-0.421695	-1.31939	NaN	-1.95501	-2.45681	NaN	NaN	NaN	NaN	NaN	0.00826139	1.42492	-2.14238	NaN	-1.12545	0.874799	2.40339	1.24445	CKSSKPDRSTPATCRSPRTPPHRLYSGDHKY	0.761812	91.637	70.413	S	4	56	Q0KL01	56	Q0KL01	Q0KL01	UBX domain-containing protein 2B	Ubxn2b	_STPATCRS(ph)PRT(ph)PPHR_
1.73279	1.00428	NaN	NaN	NaN	-2.06585	1.93484	-0.789854	NaN	NaN	-1.9995	2.16204	NaN	-2.39682	NaN	NaN	NaN	-1.5813	-2.42892	NaN	NaN	1.39737	NaN	-2.70843	-2.27086	-0.289834	1.42682	-2.73784	NaN	-2.51432	ERRCGKQQPSQSPRTSPNRLSPKQSSDSGSA	0.762869	76.588	76.588	S	2	195	Q80Y81;B1ATP7	195;195	Q80Y81	Q80Y81	Zinc phosphodiesterase ELAC protein 2	Elac2;Elac2	_TS(ph)PNRLS(ph)PK_
3.86323	3.90045	NaN	NaN	2.23902	2.57458	1.98519	NaN	0.738289	0.798065	0.716386	-0.314174	NaN	2.44308	1.29516	2.38293	NaN	NaN	0.550465	2.66914	-0.664574	2.49688	NaN	1.48592	4.35627	1.01736	1.83367	3.85467	NaN	NaN	GPGPRDQNLPQILEESRSE____________	0.763685	156.73	112.82	S	2	1382	O54991	1382	O54991	O54991	Contactin-associated protein 1	Cntnap1	_DQNLPQILEES(ph)RSE_
-0.69323	-0.245252	-0.383497	NaN	NaN	-0.624335	-0.0592169	-0.212383	-0.395611	NaN	-0.309176	-0.51167	-0.229096	-0.533763	NaN	NaN	-0.550605	NaN	NaN	NaN	-0.300299	-0.605494	-0.128029	-0.225152	NaN	NaN	NaN	-0.725087	-0.514097	NaN	ERAESQLTPCIRNVTSPTRQHHIEREKDHSS	0.77437	51.695	51.695	S	3	100	E9Q6Y9;Q80X66;E9Q6L8;D6RDQ7	100;92;44;92	E9Q6Y9	E9Q6Y9	BTB/POZ domain-containing protein 10	Btbd10;Btbd10;Btbd10;Btbd10	_NVTS(ph)PTRQHHIER_
4.64483	4.6131	4.45204	6.76049	6.63122	4.11571	4.11741	6.57691	4.79907	4.66933	4.79851	3.94002	5.34297	6.61317	5.0966	5.89205	6.21861	4.52115	7.57116	NaN	3.94297	4.50822	5.12029	5.56149	6.92563	4.01268	4.30176	3.66354	7.00387	5.50308	SPATGRTHTSPPRAPSSPGRSRSSSRSLRTA	0.780477	187.75	158.65	S	2	385	Q640R3	385	Q640R3	Q640R3	Hepatocyte cell adhesion molecule	Hepacam	_THTS(ph)PPRAPS(ph)SPGR_
1.60555	2.93854	NaN	NaN	2.70792	2.94631	2.249	2.97574	2.46045	1.48024	3.15534	2.6946	NaN	2.32417	2.38165	1.9381	2.78717	NaN	NaN	NaN	2.64674	2.8558	NaN	2.3485	NaN	2.16307	2.84373	3.36526	3.00312	2.75887	SSVIKHSPTVKREPSSPQGRSSNSSENQQFL	0.785362	96.067	96.067	S	2	929	A2AGQ4;E9QN47;A2AGR0;Q80U28;A2AGQ6;A2AGQ5;A2AGQ9;A2AGQ7;A2AGQ8;A2AGQ2;A2AGQ3;A2AGR1;A6PWP8	929;909;929;929;909;929;910;909;886;890;866;866;909	A2AGQ4	A2AGQ4	MAP kinase-activating death domain protein	Madd;Madd;Madd;Madd;Madd;Madd;Madd;Madd;Madd;Madd;Madd;Madd;Madd	_REPSS(ph)PQGR_
NaN	NaN	NaN	NaN	NaN	-1.12406	NaN	-0.472592	-0.720366	-0.394734	-0.47861	-0.872632	-0.45628	-0.933044	-0.824646	-1.07834	NaN	-1.13934	NaN	-1.10212	-0.301236	NaN	NaN	-1.71677	NaN	NaN	NaN	-0.845671	-1.31817	NaN	VSAPDLKSVRSKVGSTENIKHQPGGGRAKVE;VSAPDLKSVRSKVGSTENIKHQPGGGRVQIV	0.785682	177.02	123.83	T	4	915	E9PZ43;E9PWC0;P27546;E9QPW8	762;762;915;915	E9PZ43;P27546	P27546	Microtubule-associated protein;Microtubule-associated protein;Microtubule-associated protein 4;Microtubule-associated protein	Mtap4;Mtap4;Map4;Mtap4	_SKVGST(ph)ENIKHQPGGGR_
-0.272979	-0.794437	NaN	-0.220825	-0.798258	-0.358059	NaN	-0.74786	-0.212756	-0.0882773	-0.697596	-0.689389	NaN	-0.536948	-0.484293	NaN	-1.69635	-0.308128	-0.923111	NaN	-0.678523	-0.662661	-0.467175	-0.651683	-0.226015	-0.915177	-0.786764	-0.365357	-0.47176	-0.871213	____________MSETAPAAPAAPAPAEKTP	0.786252	133.41	32.981	T	2	4	P43274	4	P43274	P43274	Histone H1.4	Hist1h1e	_(ac)SET(ph)APAAPAAPAPAEK_
-2.24181	-1.80095	-2.57131	NaN	-2.64192	NaN	-2.81922	-3.06157	-2.43952	-2.84264	NaN	NaN	-2.57386	NaN	NaN	-2.71319	NaN	-2.31342	NaN	NaN	-1.26327	-2.66081	-2.7405	NaN	NaN	0.0781981	-2.64099	NaN	-3.03152	NaN	SRMETVSNASSSSNPSSPGRIKGRLDSSEMD	0.790505	260.01	260.01	S	3	1165	Q4VA53;F8WHU5	1165;1165	Q4VA53	Q4VA53	Sister chromatid cohesion protein PDS5 homolog B	Pds5b;Pds5b	_METVSNASSSSNPS(ph)SPGRIK_
1.62304	NaN	0.72934	2.44348	NaN	4.43781	NaN	2.02438	3.3215	3.8236	3.37777	NaN	3.47118	5.03651	NaN	NaN	NaN	3.44934	4.72971	3.27914	NaN	3.42802	NaN	4.80353	2.81016	3.24004	2.02509	NaN	4.1226	6.43284	KKEGDGSATTDAAPATSPKAEEPSKAGDAPS	0.793544	250.08	50.055	T	2	95	P06837	95	P06837	P06837	Neuromodulin	Gap43	_KEGDGSATTDAAPAT(ph)SPK_
NaN	-2.67532	-2.3099	-2.88743	-2.09582	-2.50911	NaN	NaN	-2.89633	-2.3946	-1.93569	-3.18547	NaN	NaN	-2.58376	NaN	-3.11543	NaN	NaN	-2.0453	NaN	NaN	-2.45523	NaN	-2.22897	NaN	-2.88391	NaN	NaN	NaN	DPSVDMKEQSRSSRRSSSELSPEVVEKVGLF	0.795112	178.88	172.23	S	2	1338	Q8BTI8	1338	Q8BTI8	Q8BTI8	Serine/arginine repetitive matrix protein 2	Srrm2	_RS(ph)SSELSPEVVEK_
0.431754	3.31287	2.84903	NaN	NaN	1.61869	0.0379767	NaN	2.80188	NaN	NaN	2.70698	NaN	NaN	4.11072	2.02632	NaN	4.85046	3.48407	4.35046	2.3867	NaN	NaN	NaN	3.93912	NaN	4.11599	3.49057	2.48657	2.29889	VSELRHQLQSRQQIRSRRHPPTPPDPSGGLP	0.79714	127.5	93.269	S	4	923	Q9WV18	923	Q9WV18	Q9WV18	Gamma-aminobutyric acid type B receptor subunit 1	Gabbr1	_S(ph)RRHPPTPPDPSGGLPR_
-1.73782	NaN	-1.02574	-0.977976	NaN	-2.18675	-1.08257	-1.89693	NaN	NaN	NaN	-1.49518	-0.921132	NaN	NaN	-1.11976	-0.758389	0.239208	-0.467697	-0.448161	NaN	-0.348232	NaN	-0.682843	NaN	0.019609	0.383454	NaN	-0.434028	-0.737081	IHVQAQRAKALHGAQTSDEERFLR_______	0.797837	143.38	133.25	T	2	104	Q9D8T7;F8WHU8	104;94	Q9D8T7	Q9D8T7	SRA stem-loop-interacting RNA-binding protein, mitochondrial	Slirp;1810035L17Rik	_ALHGAQT(ph)SDEER_
NaN	-1.26927	NaN	0.168658	-0.340164	-1.28007	-2.44185	NaN	-1.41905	0.397885	0.350854	-2.82896	-2.5062	-2.57971	0.807882	-1.05707	-1.10856	-2.05342	-1.5213	0.387091	-0.0427844	0.403828	-0.0549179	-0.891341	-2.55952	NaN	-2.26709	NaN	-2.59252	-1.52622	SRYSPSQNSPIHHIPSRRSPAKTITPQNAPR	0.799788	121.86	47.919	S	4	296	Q8K019;F8WI22	296;296	Q8K019	Q8K019	Bcl-2-associated transcription factor 1	Bclaf1;Bclaf1	_YSPSQNS(ph)PIHHIPS(ph)RRSPAK_
1.75604	NaN	1.60187	1.90487	1.7302	1.90514	1.35698	NaN	1.87519	NaN	NaN	NaN	0.812815	1.49822	NaN	1.36294	NaN	0.687497	1.54544	1.76606	2.00179	NaN	1.09746	0.249651	NaN	NaN	0.986645	NaN	NaN	NaN	SDNGSEAVRSGVAVPTSPKGRLLDRRSRSGK	0.801485	92.457	68.751	T	2	93	Q61823	93	Q61823	Q61823	Programmed cell death protein 4	Pdcd4	_SGVAVPT(ph)SPKGR_
NaN	-4.47567	-3.4791	NaN	-4.12077	NaN	NaN	NaN	NaN	NaN	-4.60887	NaN	-4.82411	-3.16575	NaN	-3.68336	-3.75403	-3.19988	-4.52168	-2.94546	-5.0925	NaN	-4.81773	NaN	NaN	-2.92246	-2.39564	NaN	NaN	NaN	EETLGRPAQPPNAGESPHSPGVEDAPIAKVG	0.805522	152.21	152.21	S	4	485	Q9ERG0	485	Q9ERG0	Q9ERG0	LIM domain and actin-binding protein 1	Lima1	_SDNEETLGRPAQPPNAGES(ph)PHSPGVEDAPIAK_
-1.48233	-1.35682	-1.63436	-0.968718	-1.74067	-1.13967	-0.41684	-0.437334	-1.56091	-0.954866	-1.2472	-1.51536	-0.604071	-1.74222	-1.7881	0.505288	-1.82802	-0.617205	-1.92258	-1.18891	-0.341303	-1.71747	-1.40577	-1.93425	-1.74756	-1.39314	-1.87121	-0.929942	-1.2394	-2.08281	KKIPKKPPAPDPFARSSPRTSMKIQQNQSIR	0.805982	113.47	69.522	S	3	1361	F8VPK5;P70336	1361;1361	F8VPK5	F8VPK5	Rho-associated protein kinase 2	Rock2;Rock2	_KPPAPDPFARS(ph)SPR_
-3.88264	-2.8211	NaN	NaN	0.192958	-3.39671	-1.48032	NaN	NaN	NaN	NaN	NaN	-3.84579	NaN	-1.99989	-4.57749	NaN	-2.89385	-1.84712	-2.28608	NaN	NaN	NaN	NaN	-1.75984	-4.27232	-0.927669	0.668065	NaN	-1.55228	SSPARQRRRISDPLTSSPGRSSRRADALTSS	0.807228	175.28	175.28	S	2	26	P97310	26	P97310	P97310	DNA replication licensing factor MCM2	Mcm2	_ISDPLTS(ph)SPGR_
-2.48099	-1.95557	-2.10585	-1.90581	-2.92621	-2.40504	-2.38667	-2.36312	-1.94946	-2.37217	-2.28113	-0.345851	-2.26942	-2.34738	-2.43566	-2.09973	-2.08773	-2.04702	-2.8089	-2.44454	-2.10906	-2.33645	-1.74691	-2.63266	-2.40983	-2.45357	-2.24793	-2.4806	-1.86719	-0.377401	PVDSPVPASMFAPEPSSPGAARAAAAAARLH	0.807284	154.35	47.803	S	3	24	O08582	24	O08582	O08582	GTP-binding protein 1	Gtpbp1	_SRSPVDSPVPASM(ox)FAPEPS(ph)SPGAAR_
NaN	-2.50264	NaN	NaN	-0.340164	-1.28582	NaN	NaN	-2.89879	0.397885	NaN	NaN	-2.31626	-2.57971	0.807882	-2.63559	NaN	-2.1866	-3.00317	0.387091	NaN	NaN	NaN	-2.14711	-2.55952	NaN	-2.26709	NaN	-2.59252	-1.52622	SPSQNSPIHHIPSRRSPAKTITPQNAPREES	0.808736	121.86	60.991	S	5	299	Q8K019;F8WI22	299;299	Q8K019	Q8K019	Bcl-2-associated transcription factor 1	Bclaf1;Bclaf1	_YSPSQNSPIHHIPSRRS(ph)PAK_
3.21974	3.36554	1.79171	4.31278	NaN	3.48727	NaN	NaN	0.599112	NaN	2.59771	NaN	1.95433	NaN	NaN	4.16999	NaN	3.57635	NaN	NaN	NaN	4.93042	NaN	NaN	3.43275	NaN	4.62593	NaN	-0.0419438	1.07015	GGDAGPRETAPTSTYSSPARSLGDTGITPLS	0.811202	255	62.203	S	2	23	Q8K0U4	23	Q8K0U4	Q8K0U4	Heat shock 70 kDa protein 12A	Hspa12a	_ETAPTSTYS(ph)S(ph)PAR_
1.33745	NaN	0.6252	1.49492	1.81731	0.988333	0.744608	1.5638	NaN	NaN	0.655717	1.31412	1.72223	NaN	NaN	1.16537	0.812257	1.90239	NaN	NaN	NaN	0.739613	NaN	1.28814	NaN	1.87859	1.08936	1.82756	1.12183	NaN	VPNDYVPSPTRNMAPSQQSPVRTASVNQRNR	0.814282	97.86	97.86	S	2	218	P62484	218	P62484	P62484	Abl interactor 2	Abi2	_NMAPS(ph)QQSPVR_
-0.202261	0.270104	-0.182057	-0.309526	-0.0506062	0.0549616	NaN	NaN	-0.125783	-0.159629	-0.89103	-0.773996	0.207994	0.0654308	0.0419517	-0.629473	-0.482745	-1.46744	-0.147046	-0.158337	0.0713	-0.433066	0.269356	0.0109337	0.184621	-0.89033	-1.50711	NaN	-0.379066	0.392667	EDAEFMDVLPPVMPRTCDSPQNPVDFISGPV	0.814478	185.68	82.086	T	3	205	P52479	205	P52479	P52479	Ubiquitin carboxyl-terminal hydrolase 10	Usp10	_T(ph)CDSPQNPVDFISGPVPDSPFPR_
NaN	NaN	-1.28534	-1.58655	NaN	-0.898092	-0.995304	-1.33457	-0.762732	NaN	-1.12479	-1.57507	NaN	-1.21325	-1.15387	-1.07156	-1.08332	NaN	-1.2762	NaN	-1.24878	-1.20151	NaN	-1.09288	NaN	-1.50167	-1.60417	-1.17938	NaN	NaN	KIDASKNEEDEGHSNSSPRHTEAAAAQREEW	0.815769	323.36	201.15	S	2	82	Q60668	82	Q60668	Q60668	Heterogeneous nuclear ribonucleoprotein D0	Hnrnpd	_IDASKNEEDEGHSNS(ph)SPR_
-0.221815	-1.04327	-0.502942	-0.340619	NaN	0.515955	-0.175045	0.244856	NaN	NaN	-0.928958	-0.299479	-1.07943	-0.717649	NaN	-0.975997	-0.334225	0.0818886	NaN	-1.25375	-0.264476	-0.569005	-0.831796	NaN	NaN	-0.4728	-0.889941	-0.765789	-0.772899	NaN	EKRHFRRDSFDDRGPSLNPVLDYDHGSRSQE	0.816217	145.89	32.337	S	4	195	Q8K310	195	Q8K310	Q8K310	Matrin-3	Matr3	_RDSFDDRGPS(ph)LNPVLDYDHGSR_
0.0650834	0.308698	NaN	-0.309526	-0.0506062	0.0549616	NaN	NaN	-0.140255	-0.154454	-0.675906	-0.773996	0.207994	0.0521619	0.0419517	-0.629473	-0.482745	NaN	-0.418676	0.0906185	0.0713	-1.22639	0.269356	0.0109337	0.112522	-0.449852	NaN	NaN	-0.379066	NaN	EFMDVLPPVMPRTCDSPQNPVDFISGPVPDS	0.816611	145.57	89.723	S	3	208	P52479	208	P52479	P52479	Ubiquitin carboxyl-terminal hydrolase 10	Usp10	_TCDS(ph)PQNPVDFISGPVPDSPFPR_
-2.64342	-2.26628	-2.99733	-2.43736	-3.61224	-2.5593	-1.49047	-2.54508	-1.939	-1.90935	-1.9533	-2.67107	-1.90574	-2.15319	-2.24419	-2.47933	-3.00874	-2.43304	-2.03383	NaN	-3.20359	-2.84776	NaN	-3.02175	NaN	-3.42304	-2.85469	-2.54206	NaN	-1.64791	KYSGGPQIVKKERRQSSFPFNLNKNRELQKL	0.817019	162.93	72.34	S	2	80	Q91V89	80	Q91V89	Q91V89		Ppp2r5d	_QS(ph)SFPFNLNK_
NaN	NaN	3.81494	3.06685	NaN	NaN	3.35331	4.14367	4.40531	NaN	4.06825	3.77458	3.68138	NaN	NaN	4.97039	NaN	3.91228	NaN	NaN	3.8837	3.52085	3.76977	5.08995	NaN	NaN	4.07809	NaN	NaN	4.51019	KSQLEQELEISRRLLSQSESNRETLLHQVEE	0.817782	80.102	80.102	S	4	295	Q8BI22	295	Q8BI22	Q8BI22	Centrosomal protein of 128 kDa	Cep128	_SQLEQELEISRRLLS(ph)QS(ph)ES(ph)NR_
NaN	NaN	3.81494	3.06685	NaN	NaN	3.35331	4.14367	4.40531	NaN	4.06825	3.77458	3.68138	NaN	NaN	4.97039	NaN	3.91228	NaN	NaN	3.8837	3.52085	3.76977	5.08995	NaN	NaN	4.07809	NaN	NaN	4.51019	QLEQELEISRRLLSQSESNRETLLHQVEELR	0.817782	80.102	80.102	S	4	297	Q8BI22	297	Q8BI22	Q8BI22	Centrosomal protein of 128 kDa	Cep128	_SQLEQELEISRRLLS(ph)QS(ph)ES(ph)NR_
NaN	NaN	NaN	4.02093	5.39417	3.24236	3.47748	1.58087	4.45034	3.45375	NaN	NaN	5.50399	3.84603	NaN	NaN	NaN	5.26651	5.19395	NaN	NaN	4.5757	3.89619	4.67868	NaN	NaN	3.56506	3.27565	NaN	4.69372	PALPARRLSRASRPLSASQPSLPHGVPAPSP	0.819328	136.93	119.44	S	4	793	O88703	793	O88703	O88703	Potassium/sodium hyperpolarization-activated cyclic nucleotide-gated channel 2	Hcn2	_ASRPLS(ph)ASQPSLPHGVPAPS(ph)PAASARPASSSTPR_
-0.244156	-0.453439	-0.491597	-0.141694	NaN	-0.0851526	-0.0347791	-0.447632	-0.165815	-0.167487	-0.163885	-0.460481	NaN	-0.227002	NaN	-0.359184	-0.412294	NaN	-0.550802	NaN	-0.1137	-0.451646	-0.432425	-0.230572	NaN	-0.423955	NaN	NaN	-0.171463	-0.764346	LAVKRMYDRAISAPTSPTRLSHSGKRSWEEP	0.819995	118.08	115.91	S	2	59	Q8BGV8	59	Q8BGV8	Q8BGV8	Mitochondrial dynamic protein MID51	Smcr7l	_AIS(ph)APTS(ph)PTR_
-0.896001	NaN	NaN	NaN	NaN	-1.01006	-0.119821	NaN	NaN	-1.51798	-0.517124	-1.49968	NaN	-0.736475	NaN	-0.50782	-1.05228	NaN	NaN	NaN	1.294	-0.193709	-1.28924	NaN	NaN	-0.855113	-0.527271	NaN	0.0686801	NaN	KLDQKDLVLANLASPSSPAHKHKRPRKDEHE	0.823436	203.56	89.541	S	2	366	O35144;D3YZ08	366;365	O35144	O35144	Telomeric repeat-binding factor 2	Terf2;Terf2	_DLVLANLASPS(ph)SPAHK_
-2.86225	-1.65333	-3.38695	-3.35713	-2.88512	-3.18892	-3.35403	-1.26273	-2.33751	-2.97898	-1.22373	-3.20022	-2.83778	-2.7245	-3.04553	-3.59848	-3.58785	-2.24062	-3.18683	-2.94927	-3.04383	-2.88947	-3.06685	-2.63967	-2.86398	-3.50716	-2.55238	-3.28966	-3.33971	-3.34781	VGPLRGLGDQSSSRTSPGRADLPGSSSTFTK	0.826874	205.42	205.42	S	4	422	B2RXQ9;B9EKP8;B7ZWM6;E9Q0B0;Q3UTJ2;D3Z080;E9Q8K9;F6V513	357;392;373;373;358;422;422;134	B2RXQ9;B9EKP8;D3Z080	D3Z080	Sorbin and SH3 domain-containing protein 2	Sorbs2;Sorbs2;Sorbs2;Sorbs2;Sorbs2;Sorbs2;Sorbs2;Sorbs2	_GLGDQSSSRTS(ph)PGRADLPGSSSTFTK_
5.51128	NaN	2.96781	NaN	2.10086	4.56908	4.41279	4.67194	NaN	NaN	4.91729	NaN	NaN	NaN	NaN	5.74113	5.46721	5.52703	3.31043	2.88747	5.38975	5.62344	NaN	NaN	3.76894	5.04936	NaN	NaN	4.38727	2.64359	PKQADVPAAVTDAAATTPAAEDAATKAAQPP	0.82719	198.64	69.071	T	3	171	P06837	171	P06837	P06837	Neuromodulin	Gap43	_QADVPAAVTDAAAT(ph)TPAAEDAATK_
NaN	NaN	NaN	2.0048	NaN	-4.06065	NaN	NaN	-2.36211	0.0752312	-3.66448	-4.3345	-4.72618	NaN	-4.86819	NaN	-4.66772	NaN	-4.15898	-4.39541	NaN	-4.07408	NaN	2.37819	NaN	NaN	-3.42129	1.18672	1.54679	2.71852	_____________MTTSQKHRDFVAEPMGEK	0.82996	69.825	43.512	T	2	3	O54962	3	O54962	O54962	Barrier-to-autointegration factor	Banf1	_(ac)TT(ph)S(ph)QKHR_
-2.55763	-4.8381	-3.61742	0.228047	-2.21142	-2.86535	0.507398	-4.33149	NaN	-1.48249	-1.63329	NaN	-3.36219	-1.88702	-2.47108	-3.38612	-4.99865	-4.31687	-2.24346	-1.38714	-5.08962	-2.48823	-4.79254	-2.28259	-2.4897	-3.19211	-1.88819	-3.03476	-2.05558	-2.5492	_____________MATSPQKSPLVPKSPTPK	0.830101	114.56	35.329	T	2	3	Q9EPC1;D6RHM9	3;3	Q9EPC1	Q9EPC1	Alpha-parvin	Parva;Parva	_(ac)AT(ph)S(ph)PQKSPLVPK_
-1.1737	-1.16247	-0.292075	-0.497229	-0.809003	-0.297368	-0.901649	-0.576764	0.0264108	-0.0687396	-0.248899	-1.05679	-0.10608	-0.470823	-0.877116	-1.02482	-0.772646	-0.505992	-1.06378	-1.07512	-0.343465	0.000490583	-0.528571	NaN	-0.70496	-0.771379	-1.12935	-0.63171	-0.204141	-0.443288	TSSPKAEDGAAPSPSSETPKKKKKRFSFKKS	0.832037	190.83	190.83	S	3	141	P26645	141	P26645	P26645	Myristoylated alanine-rich C-kinase substrate	Marcks	_AEDGAAPSPSS(ph)ETPKKK_
-2.25816	-1.95557	-2.10585	NaN	-2.91968	-2.2728	NaN	-2.26472	-1.89457	-2.35977	-2.25242	-2.28137	-2.35061	-2.53064	-2.60022	-2.04991	NaN	-2.04702	-2.80991	-2.15982	-2.12535	-2.33645	-2.00421	-2.55388	-2.08757	-2.65659	-2.15468	-2.64711	-1.86719	-2.37323	________MAAERSRSPVDSPVPASMFAPEP	0.833944	177.1	92.387	S	3	8	O08582	8	O08582	O08582	GTP-binding protein 1	Gtpbp1	_SRS(ph)PVDSPVPASM(ox)FAPEPS(ph)SPGAAR_
NaN	NaN	-1.74476	-2.86285	NaN	NaN	-2.59259	NaN	-2.81172	NaN	-2.73407	-2.1113	-2.40561	-2.99796	-2.88014	-2.77907	-2.84513	NaN	-3.33314	NaN	-2.66125	NaN	NaN	NaN	-2.11763	-3.33371	NaN	-3.81229	-1.22058	NaN	KRTSSPPRKTRRLSPSASPPRRRHRPSSPAT	0.833962	103.21	58.723	S	2	389	E9PUK6;A2A8V9;Q52KI8;A2A8V8;E9QKA4	389;384;389;389;389	E9PUK6	E9PUK6	Serine/arginine repetitive matrix protein 1	Srrm1;Srrm1;Srrm1;Srrm1;Srrm1	_RLS(ph)PS(ph)ASPPR_
-1.93199	-1.426	NaN	-1.8222	-0.538935	-1.81557	-1.77446	-0.439038	-3.15222	-2.08675	-1.67057	-2.86806	NaN	-2.12228	-2.58446	-2.0146	NaN	-0.885262	NaN	-1.52892	-0.366252	-2.13819	-0.886589	NaN	NaN	-2.85639	NaN	-0.192573	-1.42331	-3.00339	QDSSPPRRVRHDTPDTSPPRKARHDTPDPSP	0.834468	139.78	80.96	T	2	134	Q8R149	134	Q8R149	Q8R149	BUD13 homolog	Bud13	_HDTPDT(ph)SPPR_
2.01234	2.7228	1.22287	1.81939	NaN	2.4669	2.3655	1.5347	2.15175	2.4587	2.33628	NaN	1.89561	1.99418	2.17013	1.63169	1.64851	2.02081	NaN	2.48511	1.39255	1.73605	1.79862	2.03593	1.74009	1.56832	1.64765	1.5014	NaN	1.81731	RAQTLPTSVVTITSESSPGKREKDKEKDKEK	0.835645	304.31	180.37	S	2	2339	Q62261	2339	Q62261	Q62261	Spectrin beta chain, brain 1	Sptbn1	_AQTLPTSVVTITSES(ph)SPGKR_
2.17469	1.75448	1.56277	2.18194	1.57729	1.39066	1.38007	1.97608	NaN	NaN	2.03664	2.05595	NaN	NaN	NaN	1.13378	0.984189	2.66685	NaN	2.49549	1.9339	2.02538	2.17306	NaN	1.98484	1.5894	1.70355	NaN	2.42028	NaN	MPPTLGTNVLGRKVLYLPSFFTYAKYIVQVD	0.836077	32.858	30.974	Y	3	128	Q791T5;D3YXC2	128;16	Q791T5	Q791T5	Mitochondrial carrier homolog 1	Mtch1;Mtch1	_KVLY(ph)LPS(ph)FFTYAK_
-0.850959	-0.777283	NaN	-0.663299	NaN	-0.162468	-0.145612	0.239328	-1.13159	-0.152248	0.253085	0.478366	-0.185359	1.0488	NaN	NaN	NaN	NaN	NaN	NaN	-0.853517	NaN	NaN	-0.701061	NaN	-0.497944	NaN	-1.60094	NaN	-0.633571	APDRTNFPRGVSSRSTFHAGQLRQVRDQQNL	0.837822	114.56	38.021	T	2	593	E9QMP6;F6ZS70;Q05512;Q3T9A3;E9PYX3;E9Q9N6;F7A3Q3;F7CVZ7;F6ZEX4;F6UY70;F7CRG8	593;584;593;560;539;539;155;130;173;81;86	E9QMP6	E9QMP6	Serine/threonine-protein kinase MARK2	Mark2;Mark2;Mark2;Mark2;Mark2;Mark2;Mark2;Mark2;Mark2;Mark2;Mark2	_ST(ph)FHAGQLR_
-0.759412	-0.0503276	NaN	NaN	NaN	NaN	NaN	-0.637842	-0.0313952	NaN	-0.472384	NaN	0.956012	-0.758133	-0.388134	NaN	-0.0557509	0.0647666	NaN	-0.433066	-0.811553	-0.333653	-0.828388	NaN	-0.950095	-0.387252	NaN	-0.857503	-0.341758	-1.1375	DEDLGKQCRTPPQQKSPTTTRRLSITSLTGK	0.838036	85.231	85.231	S	3	1068	A2RSQ0	1068	A2RSQ0	A2RSQ0	DENN domain-containing protein 5B	Dennd5b	_QCRT(ph)PPQQKS(ph)PTTTR_
NaN	-2.63092	-2.39838	-2.02194	-2.07296	-2.00956	-1.55665	NaN	-2.02169	-2.0943	-2.352	NaN	NaN	-1.95368	-2.31591	-2.08743	-2.95382	-1.91735	-1.98098	-1.78149	-2.64335	-1.85826	NaN	NaN	-2.56552	-2.83968	-1.99404	-2.15753	-1.99193	NaN	LDEEVSRALNAETPKSSPLPAKGRDPVEILI	0.838719	196.43	88.176	S	2	191	Q8K3A9	191	Q8K3A9	Q8K3A9	7SK snRNA methylphosphate capping enzyme	Mepce	_ALNAET(ph)PKS(ph)SPLPAK_
1.50512	1.39513	NaN	NaN	NaN	1.49236	1.06715	1.45739	1.50099	NaN	NaN	1.4759	1.40989	NaN	NaN	0.571086	1.06736	1.73754	1.61617	NaN	1.30929	1.3873	1.42701	NaN	NaN	1.15547	1.02289	1.48148	2.07169	1.29789	SDLPDSPGQTMPPSRSKTPPPPPQTVQAKRE	0.845185	105.99	96.153	S	3	1435	B2RUG9;E9QLQ9;Q61315	1435;1401;1435	B2RUG9	B2RUG9	Adenomatous polyposis coli protein	Apc;Apc;Apc	_S(ph)KTPPPPPQTVQAK_
NaN	-1.48913	-1.62387	NaN	-1.71572	NaN	-1.05887	-1.67188	-1.37729	NaN	-0.466758	-1.25647	NaN	NaN	-1.22212	-1.31371	NaN	-0.89538	-1.35952	-1.22873	NaN	-1.23946	-1.55895	-1.36899	-1.37529	-1.01514	NaN	NaN	-0.535257	NaN	________MEGSAKASVASDPESPPGGNEPA	0.845438	110.7	72.292	S	2	8	Q9D0L8;D3YYS7;D3Z478;D3Z4K1	8;8;8;8	Q9D0L8	Q9D0L8	mRNA cap guanine-N7 methyltransferase	Rnmt;Rnmt;Rnmt;Rnmt	_AS(ph)VASDPES(ph)PPGGNEPAAASGQR_
-3.49429	NaN	NaN	0.686034	NaN	NaN	-2.73183	NaN	2.17827	1.09789	-0.970633	-1.5913	-2.49815	NaN	-0.550408	-1.46373	-2.39133	NaN	1.64102	NaN	-1.03907	-0.762391	1.92857	NaN	-1.79198	NaN	-1.71966	1.84674	1.58446	1.76817	SKEQGVESPGAQPASSPRATDAPCCSGAPST	0.845683	196.89	196.89	S	2	523	Q6PAM1	523	Q6PAM1	Q6PAM1	Alpha-taxilin	Txlna	_EQGVESPGAQPASS(ph)PR_
6.23156	NaN	4.70448	NaN	4.95505	2.75594	5.14908	3.87003	5.62579	3.33073	2.41858	4.84996	5.06458	6.18254	3.84282	3.73876	5.59047	6.17002	3.76411	NaN	3.13784	NaN	4.02053	NaN	NaN	4.42142	6.00537	3.49702	6.04149	7.30424	GAPKRGSGKVPWLKQSRSPLPSHARSRPGLC	0.846047	124.45	33.204	S	2	81	F6RT34;F6TYB7;F7A0B0	81;101;76	F6RT34;F6TYB7;F7A0B0	F6RT34		Mbp;Mbp;Mbp	_QS(ph)RSPLPSHAR_
-0.448055	-0.699107	NaN	-0.601887	-0.974236	-1.00554	-0.376068	NaN	-0.827412	-0.640066	-0.344942	-1.14978	-1.48455	-0.934781	-0.353323	-0.629846	-0.690372	-0.502738	-0.665848	-0.560617	-0.77011	-0.429	-0.446045	-0.521252	-0.956354	NaN	-1.04306	-1.67084	0.00437805	-0.950244	PDTIHSRSHHGPAERTPSEIQFHQVKFGAPR	0.846384	109.05	61.222	T	4	326	Q61161;D3YUH9	326;282	Q61161	Q61161	Mitogen-activated protein kinase kinase kinase kinase 2	Map4k2;Map4k2	_SHHGPAERT(ph)PSEIQFHQVK_
2.07844	2.12444	NaN	1.44136	1.86749	2.45103	1.59001	1.84373	2.56644	2.87726	2.01479	1.11275	2.63281	NaN	1.87118	1.92599	2.34659	1.70835	NaN	2.35255	NaN	3.0511	0.787543	2.14267	NaN	1.51924	1.69194	NaN	2.56371	NaN	HKQPGFPQPSPSDDPSLSPRQDRAHTAPP__	0.84669	163.16	70.569	S	3	134	Q91VC7	134	Q91VC7	Q91VC7	Protein phosphatase 1 regulatory subunit 14A	Ppp1r14a	_GLHKQPGFPQPSPSDDPS(ph)LSPR_
NaN	2.47161	1.18702	-2.7715	-2.85026	3.40897	NaN	-0.361993	2.14554	NaN	NaN	2.7822	2.86145	-1.96695	NaN	2.69283	-3.10571	-2.85969	2.06118	NaN	2.30986	NaN	NaN	3.65096	NaN	NaN	NaN	1.9143	-2.77541	NaN	GGHPGSGPQLGTGRGTLRLRSRGPATVEDLP	0.846887	159.1	131.43	T	3	242	Q9Z0G0	242	Q9Z0G0	Q9Z0G0	PDZ domain-containing protein GIPC1	Gipc1	_SAGGHPGSGPQLGTGRGT(ph)LR_
4.07578	3.11441	3.22999	3.41471	3.84448	3.14561	2.54861	NaN	3.27956	2.44371	3.06275	2.84156	2.78081	2.69666	2.9261	2.8534	3.11079	3.49263	2.76817	2.63004	2.84477	3.1939	NaN	2.92588	2.68724	3.13252	2.37191	2.85799	4.02297	2.37947	NGLTLTGRPRLSRRHSTEGPEDPPPWAEKVT	0.847071	131.98	106.49	S	3	290	B2RW11	290	B2RW11	B2RW11		Ankrd34a	_RHS(ph)TEGPEDPPPWAEK_
-1.93911	-1.30912	-0.571337	0.503977	-0.680954	-1.03386	NaN	NaN	0.479512	0.322505	0.149185	-1.54028	NaN	0.861788	NaN	-0.725697	NaN	-0.979294	0.734659	-0.0959919	NaN	NaN	NaN	NaN	0.607221	NaN	-1.34318	-1.09855	0.575142	0.768174	VLRPRNKRRHVTLPSSPRSNTPMGDKDDDDD	0.84749	145.91	56.956	S	3	2716	A2AN08;F6SSP6	2716;1439	A2AN08	A2AN08	E3 ubiquitin-protein ligase UBR4	Ubr4;Ubr4	_RHVTLPSS(ph)PR_
-3.01218	NaN	-2.73468	-2.99262	-2.04058	-2.83019	-2.63097	NaN	NaN	-2.62602	-2.61535	NaN	-2.86991	-2.84695	-2.53326	NaN	-3.40313	-2.89976	-3.25983	-2.71723	-2.8013	-2.91715	-2.52002	-2.61363	-2.70496	-3.32524	-3.35036	-3.44281	-2.92288	-3.43149	DLAALRQGMGLSRRSSTSSEPTPTVKTLIKS	0.849859	140.81	88.992	S	2	833	Q2KN98	833	Q2KN98	Q2KN98	Cytospin-A	Specc1l	_RSS(ph)TSSEPTPTVK_
2.21638	NaN	1.20154	NaN	1.59671	2.94175	3.95087	4.27783	NaN	NaN	NaN	NaN	NaN	1.75862	3.06975	4.74437	2.39806	1.39707	NaN	1.27087	2.99321	NaN	3.9412	2.44105	NaN	NaN	1.9729	3.55035	NaN	1.21083	WRDGRGAAQNIIPASTGAAKAVGKVIPELNG	0.850008	91.475	48.053	T	2	209	P16858;S4R257;S4R1W1	209;166;209	P16858	P16858	Glyceraldehyde-3-phosphate dehydrogenase	Gapdh	_GAAQNIIPAST(ph)GAAK_
-0.588325	-0.88495	-0.84559	-1.09714	NaN	-0.762647	-0.935686	-0.948825	-0.668482	NaN	NaN	-0.910349	-0.857344	-1.2291	-0.975997	-1.5827	-1.5063	-0.509949	NaN	-0.874522	-2.78624	NaN	0.505185	-1.12267	-0.592828	NaN	NaN	NaN	NaN	-1.60734	PKTKSHTPPRRRSSRSSPELTRKARVSRRSR	0.850075	136.24	133.16	S	3	1649	Q8BTI8	1649	Q8BTI8	Q8BTI8	Serine/arginine repetitive matrix protein 2	Srrm2	_SSRS(ph)SPELTR_
-1.1968	NaN	-0.989648	-0.861559	-2.28995	-1.95542	NaN	NaN	-1.38549	-0.980172	-1.19994	NaN	NaN	-1.15445	-1.84467	NaN	-2.10252	-1.15406	-1.98608	-1.37111	-1.52672	NaN	NaN	NaN	NaN	-1.76422	-1.29007	-0.880725	NaN	NaN	DPYSSAEPHVSGMKRSRSGEGEVSGLLRKVP	0.850438	88.385	73.498	S	3	471	Q62318	471	Q62318	Q62318	Transcription intermediary factor 1-beta	Trim28	_S(ph)RSGEGEVSGLLR_
-0.130667	NaN	-0.677531	NaN	NaN	-0.718789	-1.33108	-0.340619	NaN	NaN	NaN	-0.0535284	NaN	-1.3069	NaN	0.149809	-0.952706	-0.858618	-1.23805	-2.73823	-0.387362	-0.638491	NaN	NaN	-2.25184	-0.0247452	NaN	NaN	NaN	NaN	GHGEDGHFHHDDQDSSPPRRVRHDTPDTSPP	0.851869	170.27	147.39	S	4	122	Q8R149	122	Q8R149	Q8R149	BUD13 homolog	Bud13	_LLGGHGEDGHFHHDDQDSS(ph)PPR_
3.25567	3.99972	3.58141	4.15123	NaN	3.61144	3.11904	4.07293	3.55009	3.26216	NaN	3.35469	1.14	2.45585	2.34417	NaN	3.09517	3.92292	1.57424	1.43756	3.45878	4.5735	1.12642	3.76527	NaN	2.78121	3.57756	4.10989	3.97839	2.84861	GMGYMASSCMTRLSRSRTASLTSAASIDGSR	0.853544	173.68	138	S	3	328	Q9QYG0	328	Q9QYG0	Q9QYG0	Protein NDRG2	Ndrg2	_S(ph)RTAS(ph)LTSAASIDGSR_
0.408244	NaN	0.592201	NaN	-0.0893626	1.16123	0.262019	0.651654	0.189351	0.607111	0.613454	NaN	NaN	NaN	0.336191	0.427479	0.371292	NaN	0.26259	0.243762	NaN	0.388167	NaN	NaN	0.588465	NaN	0.416154	0.622221	0.978435	-0.0977455	QVEEKHLEELEEKSATPPPAEPASLPQEPPK	0.855517	99.34	99.34	T	3	227	P97379	227	P97379	P97379	Ras GTPase-activating protein-binding protein 2	G3bp2	_HLEELEEKSAT(ph)PPPAEPASLPQEPPK_
-1.081	-2.7589	-3.61742	-2.26631	-2.6107	-2.91148	-3.7633	NaN	-2.0915	-2.65803	-1.63329	-2.40005	-2.39679	-2.26481	-2.12757	-3.41251	-2.64	-2.26783	-2.13291	-1.38714	-2.79446	-2.69731	-4.79254	-2.38778	-1.56404	-3.19211	-2.3384	-2.22873	-0.87523	-2.10081	____________MATSPQKSPLVPKSPTPKS	0.857324	144.18	144.18	S	2	4	Q9EPC1;D6RHM9	4;4	Q9EPC1	Q9EPC1	Alpha-parvin	Parva;Parva	_(ac)ATS(ph)PQKSPLVPK_
0.293978	0.443948	-0.0966667	0.211715	-0.566474	-1.19352	0.73942	NaN	-0.68419	-0.288536	0.448272	-0.278698	-0.44742	-0.706641	-0.0469799	-0.19774	-0.0519985	-0.39605	0.121722	0.193008	-1.00209	0.58316	-0.611833	-0.238175	0.244036	0.793182	0.431968	1.14427	0.264079	0.0198578	ASSVNSPLGNKPQTLSPSHRAIAAPQAGANT	0.858485	249.12	203.25	S	3	222	Q8BJH1	222	Q8BJH1	Q8BJH1	Zinc finger C2HC domain-containing protein 1A	Zc2hc1a	_ASSVNSPLGNKPQTLS(ph)PSHR_
NaN	-0.671022	NaN	NaN	NaN	NaN	-0.550901	-0.738033	NaN	-0.336284	-0.567253	-0.754631	-1.07793	NaN	-0.95211	-1.42557	NaN	NaN	-0.808344	-0.605968	-1.09383	-1.05339	NaN	NaN	-0.162597	-1.20852	-0.82073	NaN	NaN	NaN	ELEGGSRRLSLPGLLSQVSPRLLRKAARVKT	0.858734	80.156	44.089	S	2	483	Q920R0	483	Q920R0	Q920R0	Alsin	Als2	_RLS(ph)LPGLLS(ph)QVSPR_
3.05877	3.4413	3.3401	3.33692	2.59754	4.31551	2.81594	2.91452	3.61232	2.80773	3.38668	3.04394	3.14509	2.22041	3.6797	3.49386	3.09074	3.35379	3.38683	3.24345	3.52301	3.51604	2.04734	2.57364	2.68641	3.70672	3.04252	2.86891	3.57302	3.5661	PIVQEPEEASEPKEESSPRKTSLVIVESTDD	0.861759	308.8	211.94	S	3	3804	S4R249;Q8C8R3;S4R285;S4R2D0;S4R291;S4R245;S4R2F3;S4R2H6;S4R1V6;S4R2B2;S4R2R5;S4R1F9	3808;3780;3775;3721;3775;3721;1742;1733;918;401;744;3804	S4R249;S4R1F9	S4R1F9	Ankyrin-2	Ank2	_GSPIVQEPEEASEPKEES(ph)SPR_
-2.44522	-1.82334	NaN	NaN	-2.49759	-2.47843	-2.27977	NaN	NaN	-2.14231	-1.1891	-0.901726	-1.58381	NaN	NaN	-2.03531	NaN	NaN	-2.39339	NaN	-2.51197	NaN	-1.43157	NaN	NaN	-2.75734	NaN	NaN	NaN	-1.95646	KKRLSVVGPPNRDRSSPPPGYIPDELHQIAR	0.862749	195.27	89.365	S	3	164	G5E8L8	164	G5E8L8	G5E8L8		Map3k2	_DRSS(ph)PPPGYIPDELHQIAR_
NaN	-2.82597	NaN	NaN	-2.75726	-3.78304	NaN	-3.4493	-2.76284	NaN	NaN	NaN	-3.04621	-2.78946	-3.13755	NaN	NaN	-3.09452	-2.41278	-2.81613	NaN	NaN	-3.38626	-3.21813	NaN	-3.47366	-3.1263	-3.28453	-2.82014	NaN	SLQPGPTPSGTNVGSSGRSPSKAVAARAAGS	0.863184	258.47	219.16	S	3	31	E9PW43;Q9CQS8	31;14	E9PW43	E9PW43	Protein transport protein Sec61 subunit beta	Gm10320;Sec61b	_PGPTPSGTNVGSS(ph)GRSPSK_
-0.611267	-0.699107	NaN	-0.601887	-1.0314	-1.00554	-0.484396	NaN	-0.827412	-0.708584	-0.344942	-1.14978	-1.48455	-0.934781	-0.353323	-0.629846	-0.690372	-0.502738	-0.665848	-0.560617	-0.77011	-0.547845	-0.369829	-0.521252	-0.956354	-0.46999	-0.705138	-1.56794	0.00437805	-0.950244	TIHSRSHHGPAERTPSEIQFHQVKFGAPRRK	0.863969	109.05	84.762	S	4	328	Q61161;D3YUH9	328;284	Q61161	Q61161	Mitogen-activated protein kinase kinase kinase kinase 2	Map4k2;Map4k2	_SHHGPAERTPS(ph)EIQFHQVK_
-1.48233	-1.35682	-0.472384	-0.968718	-0.374511	-0.995376	-0.719315	-1.27328	-1.56091	-0.954866	-1.2472	-1.51536	-0.604071	-1.74222	-1.7881	-2.00209	-1.82802	-0.617205	-1.92258	-1.18891	-0.341303	-0.277152	-1.40577	-1.93425	-1.51111	-1.39314	-1.87121	-0.929942	-1.2394	-2.08281	KIPKKPPAPDPFARSSPRTSMKIQQNQSIRR	0.864178	113.47	57.499	S	2	1362	F8VPK5;P70336	1362;1362	F8VPK5	F8VPK5	Rho-associated protein kinase 2	Rock2;Rock2	_KPPAPDPFARSS(ph)PR_
2.90185	2.89561	1.46909	2.18023	NaN	NaN	2.67512	2.87694	1.90093	NaN	2.26202	2.71681	NaN	NaN	NaN	2.57072	3.01427	2.09863	NaN	2.56559	2.58485	NaN	NaN	NaN	NaN	2.09752	3.00764	NaN	3.53237	4.80963	QQEVVLWRKGDIVRKSMSHQAAIASQRFEGT	0.865774	131.81	76.611	S	4	302	Q8C0E2	302	Q8C0E2	Q8C0E2	Vacuolar protein sorting-associated protein 26B	Vps26b	_KS(ph)M(ox)SHQAAIASQRFEGTTSLGEVR_
2.54658	2.59344	NaN	NaN	2.83929	NaN	NaN	NaN	2.72194	4.22623	2.62025	NaN	NaN	2.65653	NaN	NaN	NaN	2.89368	3.88534	2.5937	NaN	NaN	2.18804	3.06178	NaN	2.32128	NaN	NaN	1.48758	2.28426	FTGSSPPLSPSTPSESPTFSPGKLGPRATAE	0.86583	249.41	183.89	S	3	1493	O88737	1493	O88737	O88737	Protein bassoon	Bsn	_GYSYFTGSS(ph)PPLSPSTPSES(ph)PTFSPGKLGPR_
3.12293	NaN	2.4657	NaN	NaN	2.07698	3.58831	2.96331	NaN	NaN	2.73399	3.26243	3.0517	NaN	NaN	2.76778	3.14739	3.65996	NaN	NaN	1.34326	3.98791	NaN	NaN	NaN	NaN	1.90947	NaN	3.3728	NaN	QASPDKVPLDVHRKTSGLVSLHSRRGAKAGV	0.866658	99.481	77.593	S	3	110	Q61410;Q8CAH8;E9QPH0	110;110;110	Q61410	Q61410	cGMP-dependent protein kinase 2	Prkg2;Prkg2;Prkg2	_KTS(ph)GLVSLHSR_
NaN	0.00955341	-0.745022	-1.64132	NaN	-2.33248	-0.0432046	-0.44159	NaN	-1.56218	NaN	-0.495695	-1.10266	-1.32884	NaN	-0.606442	-0.501821	-3.10415	-1.00533	-2.67857	NaN	-1.55969	-1.32389	NaN	NaN	NaN	-0.346078	NaN	NaN	NaN	PGRWGGRSAENPPSGSVRKTRKNKQKAPGNG	0.866717	108.66	53.995	S	3	71	Q9R0Q4;A2AEB3;A2AEB4;A2AEB5	71;71;71;71	Q9R0Q4	Q9R0Q4	Mortality factor 4-like protein 2	Morf4l2;Morf4l2;Morf4l2;Morf4l2	_SAENPPSGS(ph)VRK_
4.73282	4.84212	NaN	4.48432	4.6427	2.91626	3.13847	NaN	NaN	2.31409	3.07582	3.77893	2.90877	1.23467	2.31058	NaN	3.63916	NaN	4.223	4.60637	NaN	NaN	NaN	NaN	NaN	5.1078	NaN	NaN	NaN	NaN	ASVTGHSFASDGDSGTCSPLRHSFQKQQREK	0.869093	288.04	206.83	T	3	429	F8WGR0;Q9QYC0;F8WHZ9;E9Q1K3;F6V4G5	429;429;429;429;80	F8WGR0;Q9QYC0	Q9QYC0	Alpha-adducin	Add1;Add1;Add1;Add1;Add1	_YSDVEVPASVTGHSFASDGDSGT(ph)CSPLR_
1.88204	0.735043	0.88172	1.46156	0.572008	0.985673	0.801204	1.08642	1.39969	1.45938	0.871944	1.10228	1.0352	1.19453	1.06622	0.766996	0.184621	1.457	1.27991	1.75536	0.868727	0.932224	1.17017	0.938708	1.26188	0.811321	0.586926	0.39369	1.47345	0.869043	YKSSSPLPTVQLHPQSPTAGKKHQAVQDLPP	0.871243	141.53	104.33	S	3	1011	E9Q2S0;A2RS43	1011;1011	E9Q2S0	E9Q2S0		Pcdh7;Pcdh7	_SSSPLPTVQLHPQS(ph)PTAGKK_
NaN	NaN	NaN	NaN	2.9502	NaN	4.1766	NaN	4.34946	3.36152	NaN	1.77487	4.29684	NaN	NaN	4.51391	NaN	3.87451	NaN	4.35854	3.31876	NaN	3.00069	4.53246	NaN	NaN	3.57539	3.53212	3.1667	NaN	PAVAPGPAQPGHVSPTPATTSPGEKGEAGTP	0.871332	277.47	142.94	T	5	265	O08919	265	O08919	O08919	Numb-like protein	Numbl	_KAEAAAAPAVAPGPAQPGHVSPT(ph)PAT(ph)TSPGEKGEAGTPVAAGTTAAAIPR_
2.14153	2.30736	3.13924	2.94275	NaN	1.66205	3.7233	3.46331	NaN	3.07619	2.20337	3.12582	2.32171	2.51202	2.53709	3.23895	2.39236	3.53147	NaN	2.32756	2.54229	2.64341	2.69096	1.35483	2.35964	NaN	1.93308	2.20184	NaN	1.73173	SLSARKFSLQERPAGSCLGAQVGPYSTGPAS	0.871583	157.42	59.678	S	4	82	Q8VBY2	82	Q8VBY2	Q8VBY2	Calcium/calmodulin-dependent protein kinase kinase 1	Camkk1	_KFSLQERPAGS(ph)CLGAQVGPYST(ph)GPASHISPR_
7.97959	7.25718	5.95868	7.13591	5.87163	5.73681	6.09434	5.76792	6.81225	5.41495	6.8831	6.27057	4.71896	6.71704	6.78712	7.60511	4.70512	6.31123	7.09132	5.9336	6.05151	6.7415	5.34449	6.91392	5.48772	4.84237	5.45653	4.61791	6.06574	4.03507	RSSLYEGLEKPESRTSIHNFMAHPEFRIEDS	0.871722	124.25	93.181	S	3	1163	F8WHB1;Q9R0K7	1163;1118	F8WHB1	F8WHB1	Plasma membrane calcium-transporting ATPase 2	Atp2b2;Atp2b2	_TS(ph)IHNFM(ox)AHPEFR_
-0.817541	0.568067	-0.870582	0.967081	-1.19711	-0.269871	-0.856707	-0.422986	0.104124	0.96463	-0.80149	-0.0070519	-1.15769	-0.340847	0.145302	-0.540325	-0.903192	-0.607958	0.66518	-0.875702	-0.654619	-0.659377	-1.03182	-0.909735	1.15618	-0.680504	-0.308594	-0.910195	0.88782	1.12529	QTYGTAAAKGAYVPSSPTRLGKGQDANLEAY	0.87219	109.84	104.94	S	2	395	Q80W47	395	Q80W47	Q80W47	WD repeat domain phosphoinositide-interacting protein 2	Wipi2	_GAYVPSS(ph)PTR_
1.87414	2.40103	1.27247	NaN	NaN	2.57329	1.87213	NaN	NaN	2.66064	1.45676	0.3182	NaN	NaN	2.06601	1.8365	2.15733	1.83635	1.70604	NaN	1.76577	1.03156	1.39358	2.76601	NaN	1.1859	1.60174	NaN	NaN	NaN	KSPPDQSAVPNTPPSTPVKLEEDLPQEPTSR	0.872678	227.19	207.52	T	3	614	Q9QYC0	614	Q9QYC0	Q9QYC0	Alpha-adducin	Add1	_SPPDQSAVPNT(ph)PPST(ph)PVKLEEDLPQEPTSR_
-1.40909	-2.36986	NaN	-1.61716	-2.98545	-1.88795	-1.60502	-2.18992	-3.18869	-1.59646	NaN	-1.32786	-2.00953	-1.74024	-1.76375	-2.18888	-1.05755	-0.142609	-1.08359	0.185884	-2.9511	-0.877509	-1.70345	-2.10585	-2.98304	-1.72098	-1.13967	-1.99429	-1.31678	-2.95524	KKAKTKTTKKRPQRATSNVFAMFDQSQIQEF	0.872824	181.69	161.51	T	2	19	Q3THE2;Q6ZWQ9;Q9CQ19;D3YV37;D3Z249	19;19;19;19;19	Q3THE2	Q3THE2	Myosin regulatory light chain 12B;Myosin regulatory light polypeptide 9	Myl12b;Myl12a;Myl9;Myl12a;Myl12a	_AT(ph)SNVFAMFDQSQIQEFK_
-1.72631	-1.08113	-1.32199	-0.578407	NaN	-0.565207	-1.86116	-2.62188	NaN	-1.41034	-2.51695	NaN	-1.81106	NaN	-1.85459	-1.03815	-2.51025	-1.16967	NaN	NaN	-1.30007	-2.17226	NaN	NaN	NaN	-3.25192	-0.887993	-1.93697	NaN	NaN	EEGRQSQAGSVLRRSSFSEGQTAPVASGTKK	0.872963	148.68	109.75	S	2	390	Q80U62;D3Z7B1	390;329	Q80U62	Q80U62	Run domain Beclin-1 interacting and cystein-rich containing protein	Kiaa0226;1700021K19Rik	_RSS(ph)FSEGQTAPVASGTK_
NaN	NaN	3.25113	NaN	NaN	4.20163	1.9981	NaN	1.62073	4.01805	NaN	3.49575	4.61844	4.62103	5.01784	3.79404	NaN	5.33212	NaN	NaN	NaN	NaN	3.68572	1.74019	5.1222	NaN	NaN	NaN	1.88705	NaN	ELLTTDGNEPVGLKKSHSSPSLNPDASPVTA	0.873838	114.84	62.658	S	3	337	E9PUC5;Q2PFD7;F6Z9E6	337;998;966	E9PUC5	E9PUC5	PH and SEC7 domain-containing protein 3	Psd3;Psd3;Psd3	_KS(ph)HS(ph)SPSLNPDASPVTAK_
-1.10601	-0.968128	NaN	NaN	-0.736215	NaN	-1.15114	-0.914105	NaN	NaN	NaN	NaN	NaN	NaN	NaN	-1.71581	-1.40108	-0.553361	0.00323532	NaN	-1.02084	-0.843502	-0.939227	NaN	NaN	-1.12254	-1.16066	NaN	-0.329066	-1.14313	IPQPMPFPPSIIRSGSPKLDPSEVYLKSKTL	0.873964	113.54	79.97	S	2	702	G5E8T6;Q9EQJ9	702;702	G5E8T6	G5E8T6	Membrane-associated guanylate kinase, WW and PDZ domain-containing protein 3	Magi3;Magi3	_SGS(ph)PKLDPSEVYLK_
0.813652	1.80229	1.17726	1.7817	0.265414	1.86775	1.91697	NaN	NaN	2.11285	NaN	NaN	1.78002	2.10917	2.12381	0.501749	0.354446	1.87297	1.04234	3.73552	1.12655	1.03336	0.966066	NaN	3.51151	0.511197	NaN	NaN	0.998039	0.017052	EMVNGAAEQRTSSKESSPVPSPTLDRKAKSA	0.874975	133.76	120.85	S	2	2163	Q62261	2163	Q62261	Q62261	Spectrin beta chain, brain 1	Sptbn1	_TSS(ph)KES(ph)SPVPS(ph)PTLDRK_
3.13454	NaN	3.61061	NaN	3.21934	1.52699	3.25044	3.87098	2.91137	NaN	NaN	2.90023	NaN	NaN	2.53207	4.02217	3.77195	4.36349	4.61221	1.98524	3.16424	4.9295	4.50285	NaN	3.43687	3.65248	NaN	3.50548	4.87341	NaN	SDAPKQEERGTSQVSSPSQPPEKQVGVFSPA	0.875112	94.61	76.586	S	2	1154	Q8CJ19;D3Z2R0;D3YWV4	1154;283;237	Q8CJ19	Q8CJ19	Protein-methionine sulfoxide oxidase MICAL3	Mical3;Mical3;Mical3	_GTSQVSS(ph)PSQPPEK_
0.555375	0.353118	1.10017	0.713261	-0.0363276	0.997866	1.23057	0.651337	1.26385	NaN	0.707902	0.51239	0.524293	NaN	1.20061	0.805383	0.132736	0.384113	0.552982	NaN	0.497099	0.91757	0.410467	0.368626	0.858253	NaN	0.212133	NaN	0.879568	1.11198	QQPALEQFPEAAAHSTPVKREIGDKDRDFAA	0.87624	145.25	110.44	T	3	64	Q9WV92	64	Q9WV92	Q9WV92	Band 4.1-like protein 3	Epb41l3	_QQPALEQFPEAAAHST(ph)PVKR_
NaN	1.53237	0.945304	1.42946	-0.040682	0.992604	1.50103	-0.158337	1.91267	0.409087	0.0619476	-0.0177795	1.18698	1.59715	1.53546	1.0357	0.314822	0.976901	NaN	1.09456	0.459794	0.852042	0.928759	1.36004	1.59105	-0.412294	1.50803	-0.158079	0.530885	-0.258217	PTATGPREAKPSRRSSQPSPTTVPASDSPPA	0.87686	202.49	184.46	S	3	115	A2AJI0;A8Y5P4;A2AJI1	115;115;115	A2AJI0	A2AJI0	MAP7 domain-containing protein 1	Map7d1;Mtap7d1;Mtap7d1	_RSS(ph)QPSPTTVPASDSPPAKQDVK_
-1.07895	NaN	NaN	0.314625	-1.63115	-0.547351	-0.284633	NaN	0.276433	0.0783961	NaN	NaN	NaN	-0.0625362	NaN	-0.0204844	NaN	NaN	-1.06074	0.102264	NaN	-0.665393	-0.623867	NaN	-0.00834348	NaN	NaN	NaN	-0.720016	-1.82485	FGEDLVEQNSSYVQDSPSKKRKLDVEIILEE	0.878434	248.64	150.18	S	3	64	Q9D0L8;D3YYS7;D3Z478;D3Z4K1	64;64;64;64	Q9D0L8	Q9D0L8	mRNA cap guanine-N7 methyltransferase	Rnmt;Rnmt;Rnmt;Rnmt	_EFGEDLVEQNSSYVQDS(ph)PSKKR_
-1.27638	-0.763582	-1.59612	-1.7853	-1.56164	NaN	NaN	NaN	-1.28759	-1.15672	NaN	-1.05325	-0.861876	-1.29631	-1.93433	-1.38416	-0.548338	-1.24129	-2.11866	-1.32803	NaN	-1.15413	-1.59617	NaN	-1.72979	-1.1308	-2.43643	-1.56701	NaN	-2.67906	TVSTKSVSTTGSLQRSRSDIDVNAAASAKSK	0.879163	108.75	107.69	S	3	598	E9QKH0;E9QNY9;Q80TV8;J3QP81;E9Q6L0	598;598;598;598;598	E9QKH0;J3QP81	E9QKH0	CLIP-associating protein 1	Clasp1;Clasp1;Clasp1;Clasp1	_S(ph)RSDIDVNAAASAK_
2.32395	1.91023	NaN	2.54389	1.90552	2.87769	NaN	NaN	2.40247	NaN	3.12645	2.51746	1.69586	2.32843	2.2996	1.74884	1.5975	1.83862	NaN	2.01596	NaN	1.17997	NaN	NaN	NaN	NaN	NaN	NaN	2.6183	NaN	PACRITFLPLARLRRTESVPSDINNPVDRAA	0.879698	129.32	82.367	T	3	390	Q61097;Q5SXE4	390;390	Q61097	Q61097	Kinase suppressor of Ras 1	Ksr1;Ksr1	_RT(ph)ESVPSDINNPVDR_
3.39465	5.15226	3.15869	NaN	2.65909	NaN	2.0328	NaN	6.85932	NaN	4.59705	3.17632	3.9799	NaN	2.82633	NaN	5.69615	NaN	5.41291	4.26069	NaN	4.49336	NaN	NaN	5.2093	3.4047	NaN	NaN	3.66334	NaN	YATVPRPLNKNSRPSSPVNTPSSQPPAAKSC	0.880818	132.84	132.84	S	2	355	E9QLZ9;Q03173;E9QKQ9;J3QNM3;E9QKR1	355;355;340;340;336	E9QLZ9	E9QLZ9	Protein enabled homolog	Enah;Enah;Enah;Enah	_NSRPSS(ph)PVNTPSSQPPAAK_
-1.853	1.79711	-1.31168	0.60542	NaN	-2.53819	NaN	-2.33851	-2.41506	NaN	0.353321	-1.30176	-2.35259	0.334516	NaN	0.439402	0.372169	-1.78547	-2.33822	NaN	-2.83044	0.0463399	NaN	NaN	-2.3083	NaN	NaN	-2.44541	-2.29408	NaN	ERDRRDNRERDQRPSSPIRHQGRSEELERDE	0.881314	90.714	90.714	S	4	704	E9Q784	704	E9Q784	E9Q784		Zc3h13	_DQRPSS(ph)PIRHQGR_
-0.77484	-1.53645	-2.419	NaN	-1.53062	-2.57662	-2.2368	-2.02595	-1.53665	-1.14516	-2.74082	-1.86469	NaN	-0.750092	-1.30626	-2.17881	-1.61941	-1.85336	-0.767401	-0.995159	-2.29619	-2.1983	-1.6951	-1.25707	NaN	-0.494876	-2.28644	-1.55694	-1.78848	-1.28599	AKPRNQGGYGGSSSSSSYGSGRRF_______	0.881535	315.38	285.38	S	2	365	Q5EBP8;P49312;J3QK72	365;312;312	Q5EBP8	Q5EBP8	Heterogeneous nuclear ribonucleoprotein A1	Hnrnpa1;Hnrnpa1	_NQGGYGGSSSSS(ph)SYGSGR_
5.10165	NaN	3.66301	3.91361	2.26736	0.154779	3.45677	3.4499	0.808058	1.49403	3.91868	2.24407	2.09838	1.51038	1.78478	6.33573	5.8882	NaN	5.84096	3.04585	3.58313	NaN	3.18443	1.71094	3.18508	NaN	3.77843	-0.307312	1.16751	4.38833	RNITKLEILKRDQTTSTTHINHISSVKTALK	0.882451	149.36	145.75	S	3	405	Q14CH0	405	Q14CH0	Q14CH0	Protein FAM171B	Fam171b	_DQTTS(ph)TTHINHISSVK_
0.442301	0.6964	NaN	0.751344	-1.0918	NaN	0.746011	NaN	1.28543	NaN	1.03274	-0.0648829	-0.114234	NaN	0.111305	2.48689	NaN	-0.379066	0.0345297	0.265986	NaN	NaN	0.303686	NaN	0.581432	0.241236	NaN	NaN	NaN	NaN	DRITRKPASVSPTTPTSPTEGEAS_______	0.882779	123.2	76.733	T	2	515	Q8R1Q8	515	Q8R1Q8	Q8R1Q8	Cytoplasmic dynein 1 light intermediate chain 1	Dync1li1	_KPASVSPTT(ph)PT(ph)SPTEGEAS_
-2.39567	-2.02871	-2.09346	-1.51005	-1.03598	-1.85874	-2.69334	NaN	NaN	-0.97695	-2.4972	-2.16221	-5.18162	-1.5655	-1.49498	-2.77652	-2.46793	-4.69343	0.0339386	-3.38031	-2.32539	-1.95021	-4.65678	-0.602742	-0.298072	-3.38017	-7.4422	-1.10393	-2.45481	-3.24321	PGDYSTTPGGTLFSTTPGGTRIIYDRKFLME	0.882909	183.08	84.408	T	3	45	Q60876	45	Q60876	Q60876	Eukaryotic translation initiation factor 4E-binding protein 1	Eif4ebp1	_VALGDGVQLPPGDY(ph)STTPGGTLFSTT(ph)PGGTR_
3.49882	0.801732	1.97568	-1.28368	-1.78789	1.95015	0.501647	2.96331	-1.36849	0.589963	2.66346	1.83136	2.25953	0.774083	-1.70106	-1.28119	1.15002	0.347839	0.973299	2.26354	2.75818	-1.33342	2.67052	2.78627	-1.08311	-1.58082	-1.77678	2.63478	3.89351	0.449375	SSSPERDRKRSRSRPSSPAVRKKRRTRSRSP	0.884467	98.105	84.605	S	2	303	D3Z4T9;Q9R020;E9PUD0;D3Z4U0	303;293;256;303	D3Z4T9	D3Z4T9	Zinc finger Ran-binding domain-containing protein 2	Zranb2;Zranb2;Zranb2;Zranb2	_SRPS(ph)SPAVR_
-1.46404	NaN	NaN	NaN	-0.771463	NaN	NaN	-2.47672	NaN	-0.841007	-2.92151	NaN	-1.91521	-1.31005	NaN	-0.972399	-1.8892	NaN	-2.51213	-1.34164	NaN	NaN	-1.56949	-1.15847	NaN	-1.1358	-1.74786	NaN	NaN	-1.84266	SENQHQGAQDTSDLMSPSKRSSQKYIIEGLT	0.885039	295.7	145.29	S	3	231	E9Q360;Q8K2A7;E9Q361	231;231;231	E9Q360	E9Q360	Integrator complex subunit 10	Ints10;Ints10;Ints10	_STQSENQHQGAQDTSDLMS(ph)PSKR_
3.24564	3.2254	2.6183	NaN	NaN	NaN	3.18351	NaN	NaN	2.89754	3.40383	2.68066	1.85919	NaN	3.29336	3.30672	NaN	2.93733	NaN	NaN	2.6674	NaN	NaN	NaN	3.76139	NaN	2.55216	2.52982	2.89787	NaN	DRSRSISGASSGLSTSPLSSPRVTPHPSPRG	0.888368	117.54	81.406	S	3	446	G3UWV4;Q69Z98;G3UXM5;G3UYN4;G3UZ19	446;424;393;253;235	G3UWV4	G3UWV4	Serine/threonine-protein kinase BRSK2	Brsk2;Brsk2;Brsk2;Brsk2;Brsk2	_SRS(ph)ISGASSGLSTS(ph)PLSSPR_
-0.99769	-0.886667	-1.58482	-0.369271	-1.41061	NaN	-0.740194	-1.65343	-0.523763	-0.580531	-1.16331	NaN	0.565097	-0.728312	-0.268674	-1.70345	-0.940956	-1.95278	-1.32187	-1.52817	-1.91403	NaN	-1.97225	0.32896	-2.29287	-2.26003	NaN	-2.51485	NaN	3.0373	GQPGPAERSHRSSVSSVGARAADVLVYLADD	0.888873	131.18	99.044	S	2	24	Q3UFK8;D3Z5B2	24;24	Q3UFK8	Q3UFK8	FERM domain-containing protein 8	Frmd8;Frmd8	_SHRSS(ph)VSS(ph)VGAR_
NaN	NaN	NaN	4.63989	NaN	NaN	NaN	NaN	NaN	3.82019	NaN	NaN	3.94231	4.73885	1.71094	NaN	2.0152	3.95859	NaN	NaN	4.16532	2.17306	NaN	5.11514	4.94777	4.50727	1.81086	NaN	3.99816	4.82746	PKSVAVNTEEKWVHFSDASPEHVTPELTPRE	0.890677	175.12	103.95	S	3	316	Q8VD37	316	Q8VD37	Q8VD37	SH3-containing GRB2-like protein 3-interacting protein 1	Sgip1	_WVHFS(ph)DASPEHVTPELTPR_
2.8364	3.14688	NaN	3.38959	3.53257	3.20676	NaN	NaN	NaN	1.39752	3.40489	NaN	NaN	NaN	3.2918	NaN	3.26618	NaN	3.33828	5.0235	NaN	3.39227	NaN	NaN	2.87769	3.08363	NaN	3.19839	3.61869	4.83836	SQSVTGSAGHTPYYQSPTDEKSSHLPTEVTE	0.891172	274.99	190.25	S	3	1334	P14873	1334	P14873	P14873	Microtubule-associated protein 1B;MAP1 light chain LC1	Map1b	_TLEVVSPSQSVTGSAGHTPYYQS(ph)PTDEK_
-0.878372	-1.23229	NaN	-1.32464	-1.20057	-2.07939	NaN	-0.920293	-1.54211	-1.79739	-2.778	-0.947105	-1.31017	-0.981999	-0.891963	NaN	-1.41495	-0.267356	-1.48501	0.269947	-1.38714	-1.31092	-1.34312	NaN	-1.23524	-2.26915	NaN	-1.35462	-1.57037	-1.84992	GGGSVTKKRKLESSESRSSFSQHARTSGRVA	0.893635	142.3	95.414	S	3	426	P48678	426	P48678	P48678	Prelamin-A/C;Lamin-A/C	Lmna	_KLESSES(ph)RSSFSQHAR_
-1.93712	NaN	-1.25423	NaN	-0.538935	-1.81557	-2.4518	NaN	-2.54317	-2.08675	NaN	-2.86806	-1.71673	-2.80917	-1.13488	-1.41997	-3.04179	-0.885262	-0.896001	-1.52892	-1.8279	-2.13819	-0.886589	-0.644779	-0.824971	-0.132116	NaN	-1.08263	-0.69439	-0.231801	DSSPPRRVRHDTPDTSPPRKARHDTPDPSPP	0.893702	139.78	100.45	S	2	135	Q8R149	135	Q8R149	Q8R149	BUD13 homolog	Bud13	_HDT(ph)PDTS(ph)PPRK_
2.95814	NaN	NaN	2.21786	NaN	3.22715	3.6777	NaN	1.31743	4.74894	3.09296	NaN	3.54743	NaN	3.0468	3.13873	2.84892	NaN	NaN	3.16178	3.83757	2.99942	NaN	1.83424	NaN	NaN	3.2952	NaN	2.59466	2.92533	VLPRDTASLSTTPSESPRAQATSRLSTASCP	0.895016	182.07	162.15	S	2	306	A0JNY3;Q8BUV3	306;270	A0JNY3	A0JNY3	Gephyrin;Molybdopterin adenylyltransferase;Molybdopterin molybdenumtransferase	Gphn;Gphn	_DTASLSTTPSES(ph)PR_
NaN	-0.447738	-0.736042	0.000909158	-0.77703	NaN	-0.452912	0.445598	-0.0976109	0.0927555	NaN	-0.349931	-0.0871912	-0.998051	NaN	-0.985792	-1.18897	NaN	-1.12261	-0.427499	NaN	-0.29537	NaN	-0.947554	-0.0911243	-0.386149	NaN	NaN	-0.248656	-0.721504	SGLLTETSSRYARKISGTTALQEALKEKQQH;TGLLTETSSRYARKISGTTALQEALKEKQQH	0.895414	153.04	117.84	S	3	353	F8WIA1;D3Z2Z1;Q922J3;D3Z3M7;Q9Z0H8;F6RCU2	347;347;347;347;353;100	F8WIA1;Q9Z0H8	Q9Z0H8	CAP-Gly domain-containing linker protein 1;CAP-Gly domain-containing linker protein 2	Clip1;Clip1;Clip1;Clip1;Clip2;Clip1	_KIS(ph)GTTALQEALKEK_
2.47546	-0.56511	-3.2075	2.12847	1.94259	1.62291	-3.19851	2.6279	-1.53162	2.05086	-0.813935	-2.8516	-0.897628	0.648869	-1.40518	-3.13855	NaN	-0.886433	2.12942	2.45696	-2.58811	0.392648	0.31937	-0.473943	0.0511002	-3.13781	-3.09625	-1.11617	2.06474	0.292652	SSSTFTKSFISSSPSSPSRAQDHESPRSYSS	0.895794	215.48	215.48	S	3	446	B2RXQ9;D3Z080;E9Q8K9;F6V513	381;446;446;158	B2RXQ9;D3Z080	D3Z080		Sorbs2;Sorbs2;Sorbs2;Sorbs2	_SFISSSPSS(ph)PSRAQDHESPR_
0.751757	NaN	NaN	2.43659	0.55807	1.2032	NaN	0.00397283	2.2051	1.92074	-0.139731	NaN	NaN	1.67195	NaN	1.53855	0.130729	2.17723	0.813931	2.30957	0.939344	0.945888	NaN	1.55508	1.85038	-0.136191	NaN	0.303864	1.37546	0.249565	GEATAERPGEAAVASSPSKANGQENGHVKVN	0.8958	114.06	80.722	S	3	27	P26645	27	P26645	P26645	Myristoylated alanine-rich C-kinase substrate	Marcks	_TAAKGEATAERPGEAAVASS(ph)PSK_
1.91528	4.80519	2.86428	-0.910349	NaN	0.760431	3.1011	3.52427	NaN	2.16288	3.53197	3.31732	0.360231	0.601759	NaN	2.43168	4.39014	1.60253	2.60358	NaN	3.35281	3.69742	1.1406	1.9578	NaN	4.84009	3.75397	2.96849	NaN	NaN	QKRPSQRSKYLATASTMDHARHGFLPRHRDT	0.896905	219.79	152.18	T	2	36	F6RT34;F6TYB7;F6VME3;F6ZIA4;P04370;F7A0B0	36;56;43;18;152;31	F6RT34;F6TYB7;F6VME3;F6ZIA4;F7A0B0	F6RT34	Myelin basic protein	Mbp;Mbp;Mbp;Mbp;Mbp;Mbp	_SKYLATAST(ph)MDHAR_
0.874931	NaN	-1.18783	1.1393	NaN	1.16391	1.10141	0.046921	-0.355129	NaN	1.32297	NaN	-0.828631	NaN	-0.619272	0.852459	NaN	NaN	-0.71396	NaN	NaN	NaN	-0.0909888	NaN	-0.8279	NaN	NaN	-1.04768	-0.275722	2.06854	STSSPKAEDGAAPSPSSETPKKKKKRFSFKK	0.896937	166.57	140.81	S	2	140	P26645	140	P26645	P26645	Myristoylated alanine-rich C-kinase substrate	Marcks	_AEDGAAPSPS(ph)SETPK_
-0.0536674	0.183539	0.0754592	-0.237931	0.223323	-0.273218	-0.229096	-0.341872	NaN	NaN	0.187346	-0.775177	-0.583712	-0.436908	NaN	0.0911718	-0.357721	0.379395	NaN	NaN	-0.269273	-0.180784	-0.1137	NaN	NaN	-0.410992	-0.301354	-0.163241	NaN	-0.542308	PSESTGDTVPLQRSQSLPHSATVTLSGTSDP	0.89702	143.06	139	S	4	166	Q8R5A6	166	Q8R5A6	Q8R5A6	TBC1 domain family member 22A	Tbc1d22a	_SQS(ph)LPHSATVTLSGTSDPHALADSALSKR_
-0.593306	-0.288181	-1.02418	-0.536152	NaN	-0.359859	0.183933	NaN	-0.214	0.239839	-0.410015	-0.387694	-0.547154	NaN	NaN	-1.10782	-0.92964	-0.0585243	-1.26646	0.0601716	-0.498047	-1.11523	-0.776357	NaN	NaN	-1.28208	-1.56194	NaN	-0.368265	NaN	TTFSPPVAAATAKNQSRSPIKRRSGLFPRLH	0.898454	77.379	69.01	S	2	537	Q5SVL6	537	Q5SVL6	Q5SVL6	Rap1 GTPase-activating protein 2	Rap1gap2	_NQS(ph)RSPIK_
2.65426	1.21056	-3.19629	NaN	NaN	-2.78077	-2.89041	1.67909	1.50824	NaN	-2.34752	NaN	1.41273	-0.826355	NaN	-2.29675	-0.938323	-3.07815	-2.31304	NaN	-3.33885	NaN	NaN	NaN	-2.838	-3.50258	-2.83459	-2.24528	NaN	NaN	FSIPNNCSGARKRRLSSTSLASGHSVRLGSS	0.89914	150.68	34.721	S	2	197	Q8BZ03	197	Q8BZ03	Q8BZ03	Serine/threonine-protein kinase D2	Prkd2	_RLS(ph)STSLASGHSVR_
NaN	-1.89732	-1.21524	NaN	-1.95598	NaN	NaN	-1.54621	-1.24483	-0.618615	NaN	NaN	-2.44085	NaN	NaN	0.761776	1.20138	-2.56599	-1.5361	-1.28214	-2.04457	NaN	-1.67708	-1.65604	NaN	NaN	NaN	NaN	NaN	-1.29184	SPRSKAKSLRRSLSGSSPCPKQKSQTPTRRS	0.899216	87.498	50.088	S	2	777	Q8BTI8	777	Q8BTI8	Q8BTI8	Serine/arginine repetitive matrix protein 2	Srrm2	_SLSGS(ph)S(ph)PCPK_
NaN	NaN	4.5001	3.76204	3.27411	2.31029	3.97367	NaN	5.89428	4.25878	4.14165	NaN	NaN	3.42484	3.88055	4.49174	NaN	4.63308	NaN	5.44116	NaN	NaN	NaN	3.66683	NaN	4.05601	4.71862	NaN	NaN	5.04173	DGSVTPATDRSATPATDGRATPATEESTVPA	0.899511	144.55	103.96	T	3	441	Q3UHL1	441	Q3UHL1	Q3UHL1	CaM kinase-like vesicle-associated protein	Camkv	_SAT(ph)PAT(ph)DGRATPATEESTVPATQSSALPAAK_
NaN	NaN	3.81494	3.06685	NaN	NaN	3.35331	4.14367	4.40531	NaN	4.06825	3.77458	3.68138	NaN	NaN	4.97039	NaN	3.91228	NaN	NaN	3.8837	3.52085	3.76977	5.08995	NaN	NaN	4.07809	NaN	NaN	4.51019	QSETEKSQLEQELEISRRLLSQSESNRETLL	0.900276	50.055	50.055	S	4	290	Q8BI22	290	Q8BI22	Q8BI22	Centrosomal protein of 128 kDa	Cep128	_SQLEQELEIS(ph)RRLLS(ph)QS(ph)ESNR_
1.35358	0.865674	0.0425608	0.503977	0.73056	NaN	NaN	NaN	0.479512	NaN	0.808361	0.55277	NaN	0.861788	-0.595599	0.95009	NaN	0.357012	0.734659	-0.0959919	NaN	0.345161	NaN	0.565118	0.607221	1.23107	-1.34318	0.911777	0.575142	NaN	RVLRPRNKRRHVTLPSSPRSNTPMGDKDDDD	0.900572	145.91	97.911	S	2	2715	A2AN08;F6SSP6	2715;1438	A2AN08	A2AN08	E3 ubiquitin-protein ligase UBR4	Ubr4;Ubr4	_HVTLPS(ph)SPR_
-3.81465	-4.22335	-0.65205	-1.90897	-4.54127	-3.84669	-1.7592	NaN	-3.40218	-1.4784	-4.18769	-3.24875	-4.33507	-2.12535	-3.27526	-2.75728	-3.61812	-2.87929	-4.92813	-2.71367	-3.40163	-2.55247	-3.74082	-3.65134	-1.57114	-4.72077	-2.46299	-5.32341	-4.46748	-0.667211	SDSAVRVLLHSPGRPSSPRFSSLDLEEDSEV	0.901241	166.3	105.91	S	2	204	Q8R1G6;E9Q996	204;204	Q8R1G6	Q8R1G6	PDZ and LIM domain protein 2	Pdlim2;Pdlim2	_VLLHS(ph)PGRPS(ph)SPR_
3.08058	2.56167	NaN	NaN	1.82931	1.95132	1.95881	NaN	2.17312	NaN	2.70821	2.62202	NaN	2.02679	2.59048	2.58139	3.05206	1.85267	1.76852	2.25346	3.50272	2.57828	NaN	2.01106	NaN	NaN	2.32128	2.16101	2.6246	2.55393	KTENVMHSRRERPGSTGEGDLVSLRENDMKP	0.901473	160.97	139.88	T	3	220	Q3UNH4	220	Q3UNH4	Q3UNH4	G protein-regulated inducer of neurite outgrowth 1	Gprin1	_ERPGST(ph)GEGDLVSLR_
-1.32533	-1.39813	-1.24641	NaN	NaN	-1.23284	-1.70009	NaN	-1.74339	-0.812868	-1.26081	NaN	NaN	-1.55238	-1.74962	-1.42932	NaN	-1.01814	-1.68329	-1.43275	-0.663299	-1.40059	NaN	NaN	-1.18352	NaN	NaN	NaN	NaN	-1.77741	EDFSLTLGARGRRTRSPSPTLGESLAPRKGS	0.902598	132.13	122.22	S	3	520	D3Z0X5;D3Z4N0;Q6PDH0;E9PWB1;F6RUK9;F6RYD0	520;520;520;520;265;13	D3Z0X5	D3Z0X5	Pleckstrin homology-like domain family B member 1	Phldb1;Phldb1;Phldb1;Phldb1;Phldb1;Phldb1	_TRS(ph)PS(ph)PTLGESLAPR_
-2.0797	-2.6399	NaN	NaN	-2.05551	-2.43055	NaN	-2.11617	NaN	-1.63835	-1.43103	NaN	-2.06929	-2.10899	NaN	-0.659103	NaN	-1.98178	NaN	-1.82705	NaN	-2.36197	NaN	NaN	-2.45712	-1.99758	NaN	NaN	NaN	NaN	SPLRRTKRARLCSSSSSDTSPRSFFDPTSQH	0.903901	153.72	153.72	S	2	409	Q80YV2;H3BKM2	409;367	Q80YV2	Q80YV2	Nuclear-interacting partner of ALK	Zc3hc1;Zc3hc1	_LCS(ph)SSS(ph)SDTSPR_
-2.44522	-1.90604	-2.4547	NaN	-2.49759	-2.47843	-2.46631	-2.32818	NaN	NaN	-1.69524	-1.30929	NaN	-2.38538	NaN	-1.8967	-2.00981	NaN	NaN	NaN	-1.27542	-2.0482	-1.83443	NaN	NaN	-2.57476	-1.77968	NaN	NaN	-1.95646	RKKRLSVVGPPNRDRSSPPPGYIPDELHQIA	0.904469	195.27	111.97	S	3	163	G5E8L8	163	G5E8L8	G5E8L8		Map3k2	_DRS(ph)SPPPGYIPDELHQIAR_
NaN	-2.33691	-3.04424	-2.87037	-4.11061	-2.75916	-2.3268	-2.19629	-2.4807	NaN	NaN	-2.56798	-2.29889	NaN	-2.9138	NaN	NaN	-2.39695	NaN	-3.16498	-3.21364	-2.15432	-1.49815	NaN	-2.92575	-3.31685	-3.14201	NaN	NaN	NaN	SVPPAPRGPLPAAPPTAPERQPSWERSPAAS	0.90608	105.32	105.32	T	3	98	Q99P72;Q8BHF5;Q8BH78	98;98;98	Q99P72	Q99P72	Reticulon-4	Rtn4;Rtn4;Rtn4	_GPLPAAPPT(ph)APERQPSWER_
-0.914947	-0.892197	-1.07423	-0.427284	-0.187261	NaN	0.857103	NaN	-1.08929	NaN	-0.271545	-1.04145	-1.04341	NaN	NaN	-1.37345	-0.404903	-0.38659	-0.119954	-0.844064	NaN	NaN	NaN	-0.409364	0.0240911	NaN	-1.55739	NaN	NaN	NaN	FDLTTTPKGGTPAGSTRGSPTRPNPPVRNLH	0.906854	174.53	108.44	T	3	632	E9PWE8	632	E9PWE8	E9PWE8		Dpysl3	_GGTPAGS(ph)T(ph)RGSPTRPNPPVR_
3.06818	NaN	3.32466	NaN	2.77211	3.25319	NaN	2.79016	4.64656	3.61869	3.68882	NaN	NaN	3.47131	3.19034	3.24072	3.82935	3.19562	NaN	NaN	NaN	NaN	2.97653	2.70689	3.08302	NaN	NaN	3.94324	2.46339	2.9025	GPTVRKFAKVALAAGSPTRPPPARGGEPDME	0.906968	97.284	88.551	S	3	854	A2AJA9	854	A2AJA9	A2AJA9	Uncharacterized protein C9orf172 homolog	Gm996	_VALAAGS(ph)PTRPPPAR_
NaN	-2.29933	-3.43109	-2.53399	-3.62211	-3.07863	-2.8745	-3.16659	-1.61659	-2.47415	-2.72091	-3.1136	-3.07288	-2.85995	-2.84587	-1.94752	NaN	-2.15368	-3.03877	NaN	-2.57083	-2.67401	-2.63252	-2.76184	-1.70124	-3.14612	-2.81122	-2.95606	-2.41641	-2.69421	RLSPSASPPRRRHRPSSPATPPPKTRHSPTP	0.907623	136.35	105.77	S	3	400	E9PUK6;A2A8V9;Q52KI8;A2A8V8;E9QKA4	400;395;400;400;400	E9PUK6	E9PUK6	Serine/arginine repetitive matrix protein 1	Srrm1;Srrm1;Srrm1;Srrm1;Srrm1	_HRPS(ph)SPAT(ph)PPPK_
2.83259	-1.72552	2.32308	NaN	2.68344	NaN	NaN	3.28195	1.79857	NaN	NaN	2.11891	3.13163	2.24503	NaN	NaN	2.49598	NaN	2.50906	3.36453	NaN	-1.93561	2.57708	3.09369	3.5706	NaN	2.2182	NaN	2.83403	NaN	VDELKASIGNIALSPSPVRKSPRRSPGAIKR	0.907887	126.31	109.08	S	3	151	Q8VD37	151	Q8VD37	Q8VD37	SH3-containing GRB2-like protein 3-interacting protein 1	Sgip1	_ASIGNIALSPS(ph)PVRKSPR_
-0.0720373	0.386261	0.304487	0.645999	NaN	-0.0277203	0.334935	0.447957	0.47905	NaN	0.459873	0.284739	0.380164	NaN	0.378382	0.479573	NaN	0.717975	NaN	NaN	NaN	NaN	NaN	0.290374	NaN	-0.0673633	0.273622	0.514532	0.517978	0.294243	NSPLGEALRSGELRRSSPPGHYTQKPKFDSN	0.90815	180.31	77.562	S	2	122	Q9CRD0	122	Q9CRD0	Q9CRD0	OCIA domain-containing protein 1	Ociad1	_RS(ph)SPPGHYTQKPK_
0.967307	1.89288	1.31926	1.29113	2.80148	1.68668	NaN	NaN	1.93209	1.94903	2.6122	2.31588	1.62229	1.63142	NaN	1.19717	1.08691	-0.345851	2.04186	NaN	1.1131	1.18633	1.67282	1.17583	2.07388	1.18761	1.39248	0.145573	2.48536	4.15057	GSAVARNVPGLAAPSSPTQKEGPRSESDSAG	0.908744	159.74	157.74	S	2	670	G3X9K4;Q8R3Q2	670;670	G3X9K4	G3X9K4	Serine/threonine-protein phosphatase 6 regulatory subunit 2	Ppp6r2;Ppp6r2	_NVPGLAAPSS(ph)PTQK_
0.708679	0.681816	1.27624	3.06287	-0.714663	2.46985	1.16809	NaN	NaN	1.33894	0.932196	0.506947	0.486226	1.60894	NaN	1.11092	NaN	1.6398	-0.886121	1.80133	-0.281906	0.939759	0.730991	2.13879	NaN	NaN	NaN	NaN	NaN	NaN	IKDVSDERLSPAKSPSLSPSPPSPIEKTPLG	0.909733	204.24	195.08	S	3	1253	P14873	1253	P14873	P14873	Microtubule-associated protein 1B;MAP1 light chain LC1	Map1b	_LSPAKSPS(ph)LSPSPPS(ph)PIEKTPLGER_
1.08342	0.256666	0.223239	0.990681	0.451051	1.3893	NaN	1.31355	0.900907	0.438835	0.478587	0.381198	0.68133	NaN	1.27456	0.549451	NaN	0.970696	NaN	1.55461	NaN	1.37209	1.44851	NaN	NaN	1.03248	NaN	0.508157	0.872287	NaN	PRMKRKIEREVKSSPSESPLMEKKSNLKEDH	0.911158	148.2	62.684	S	2	271	Q61609	271	Q61609	Q61609	Sodium-dependent phosphate transporter 1	Slc20a1	_EVKSS(ph)PS(ph)ESPLMEKK_
-0.540325	-0.00662128	NaN	NaN	-0.474981	-0.323543	-0.517427	NaN	-0.150949	-0.0143553	-0.450169	-0.184725	-1.93195	-0.321813	-0.537545	-0.485633	-0.866077	-0.174151	-0.583712	-0.374956	-0.673466	-0.610795	NaN	-0.239154	-0.263515	-0.940204	-0.441058	-1.0782	0.313854	-0.54666	____________MSETAPAAPAAPAPVEKTP	0.912484	120.32	107.08	T	2	4	P43277	4	P43277	P43277	Histone H1.3	Hist1h1d	_(ac)SET(ph)APAAPAAPAPVEKTPVK_
-1.35157	-3.58051	-1.6298	-1.24647	-0.774165	-1.96791	-1.67798	-1.6439	-1.99458	NaN	-1.80232	-1.01178	-1.03647	NaN	-1.13152	-1.8425	-1.08821	-1.9164	-0.485324	0.428236	-1.38311	-1.29525	NaN	-1.03125	-2.55981	-1.33959	NaN	-3.88743	-1.42728	0.287149	DRSCVTRQLRNIRSKSVIEQVSWDN______	0.914683	170.11	170.11	S	2	1015	P97434;F6RND9;F6XZM9	1015;1001;489	P97434	P97434	Myosin phosphatase Rho-interacting protein	Mprip;Mprip;Mprip	_SKS(ph)VIEQVSWDN_
2.39562	2.87419	2.45064	NaN	3.06685	2.1904	0.951848	NaN	NaN	NaN	2.24818	2.36602	NaN	NaN	NaN	2.5021	2.47137	NaN	NaN	NaN	2.3133	NaN	NaN	2.97007	2.01234	NaN	2.61794	NaN	2.77438	4.38025	NGTRDIILAPESCEGSPSSAHSKRADTMEPP	0.915449	138.62	90.1	S	3	986	Q80Y17	986	Q80Y17	Q80Y17	Lethal(2) giant larvae protein homolog 1	Llgl1	_DIILAPESCEGS(ph)PSSAHSK_
-0.634221	-0.249506	0.0587885	-0.315218	-0.1149	0.0448062	-0.189414	NaN	0.382965	0.0396663	NaN	-0.5144	-0.220949	0.111757	-0.565207	0.167134	-0.388575	0.0759154	-0.375957	0.159235	-0.931153	-0.40621	NaN	0.157979	-0.0698397	-0.856388	0.148001	-0.276318	0.0373844	-0.473527	IQEAKAPSPSINRQTSIETDRVTKEFIDFLK	0.915628	71.513	47.506	S	2	132	D3Z2L2;D3YWB4;Q9JM13	133;133;132	D3Z2L2;Q9JM13	Q9JM13	Rab5 GDP/GTP exchange factor	Rabgef1;Rabgef1;Rabgef1	_QTS(ph)IETDRVTK_
3.6721	NaN	3.21143	NaN	2.99045	4.23539	6.25528	6.43721	NaN	2.71179	4.47057	4.9607	NaN	NaN	NaN	6.65035	5.87451	NaN	4.86843	NaN	4.60118	NaN	NaN	NaN	1.45609	NaN	NaN	3.88149	NaN	NaN	SESPTCKSCKSELPSSAPGGGGV________	0.916047	156.73	133.93	S	2	73	P59648	73	P59648	P59648	FXYD domain-containing ion transport regulator 7	Fxyd7	_SCKSELPSS(ph)APGGGGV_
-0.108759	-0.888227	-1.21313	-0.271665	NaN	-0.585251	-1.03196	-1.03584	-0.142087	0.28437	-0.459117	NaN	NaN	-0.922274	NaN	-0.0103502	-0.965396	0	-0.347892	-0.217479	NaN	-0.307079	-0.629193	-0.509848	NaN	-1.02503	-0.919607	NaN	-0.667756	NaN	KLLEQEALMEQQDAKSPSHKSKRQQQELIAE	0.916182	206.09	206.09	S	3	1015	A2APV2;F8VPR2;E9PXE6;F6XR20;A2AQW2;A2AQW3	1015;1015;981;403;165;31	A2APV2	A2APV2	Formin-like protein 2	Fmnl2;Fmnl2;Fmnl2;Fmnl2;Fmnl2;Fmnl2	_LLEQEALMEQQDAKS(ph)PSHK_
3.49882	-1.81155	NaN	-1.28368	-1.84427	2.62798	-2.04981	3.18259	-1.9863	-1.62237	-1.79248	0.787219	-1.47259	-1.61056	1.77823	-1.3527	-1.49149	1.63904	-1.7073	3.05685	-1.36339	0.900072	0.514449	-1.72979	-1.65778	-1.74218	-2.03847	NaN	-1.06392	NaN	SSPERDRKRSRSRPSSPAVRKKRRTRSRSPE	0.916802	95.417	63.727	S	3	304	D3Z4T9;Q9R020;E9PUD0;D3Z4U0	304;294;257;304	D3Z4T9	D3Z4T9	Zinc finger Ran-binding domain-containing protein 2	Zranb2;Zranb2;Zranb2;Zranb2	_SRPSS(ph)PAVRK_
3.86828	2.92161	3.06552	3.32471	3.99429	3.58525	0.594182	3.97999	NaN	NaN	4.23947	1.56987	3.30173	2.55521	2.24434	3.23909	2.80612	2.89014	3.78365	1.82189	3.40893	2.88929	5.14382	NaN	NaN	3.03316	1.67181	1.61861	2.93412	NaN	SPGSVSSSRDSSVPGSPSSIVAKMDNQVLGY	0.917183	82.007	82.007	S	2	26	Q9WV69	26	Q9WV69	Q9WV69	Dematin	Epb49	_DSSVPGS(ph)PSSIVAK_
NaN	1.59606	0.416596	NaN	1.12274	-0.0851526	-0.313942	0.509902	-0.11836	0.265137	0.802965	NaN	1.4831	-0.27023	1.41323	-0.453228	1.38519	0.30561	0.815631	2.92676	1.42013	NaN	0.545866	0.963504	0.593594	1.17622	1.55042	0.422076	1.70675	NaN	FDVGKAQPPLMKRAFSTEK____________	0.918424	103.74	79.713	S	2	414	Q9QZB7	414	Q9QZB7	Q9QZB7	Actin-related protein 10	Actr10	_AFS(ph)TEK_
3.83852	2.66337	1.90466	NaN	1.41662	2.48156	1.83023	2.74516	2.79186	1.79596	2.46116	1.99683	1.11238	NaN	NaN	NaN	1.78136	1.2668	NaN	1.01745	2.55945	0.870308	NaN	1.1442	NaN	2.62131	1.30618	NaN	NaN	NaN	EPEPSGSIGNPAASTSPSLSHRFLDSKFYLL	0.919208	264.11	251.04	S	3	25	P14873	25	P14873	P14873	Microtubule-associated protein 1B;MAP1 light chain LC1	Map1b	_(ac)ATVVVEATEPEPSGSIGNPAASTS(ph)PSLSHR_
NaN	-0.919531	-1.06316	-0.0764222	NaN	NaN	-0.0184918	0.197848	-0.736042	-0.317536	-0.35061	NaN	NaN	NaN	NaN	-0.336626	-0.602932	NaN	-1.2906	-0.454702	NaN	-0.407625	NaN	NaN	-0.15562	NaN	-1.1103	-0.481402	-0.173	NaN	GGSGSHNWGTVKDELTESPKYIQKQISYNCS	0.919692	181.64	181.64	T	4	232	Q9CY58	232	Q9CY58	Q9CY58	Plasminogen activator inhibitor 1 RNA-binding protein	Serbp1	_GGSGSHNWGTVKDELT(ph)ESPKYIQK_
NaN	-1.45312	NaN	-1.5997	-1.70982	-2.01753	-0.856946	NaN	NaN	-0.915865	-1.27358	-2.27682	NaN	-1.39226	-1.79826	-1.73873	-1.40392	-1.06336	-2.25936	-1.44117	NaN	NaN	NaN	-1.97449	-2.5472	NaN	NaN	NaN	NaN	-2.03474	ASSVISTAEGTTRRTSIHDFLSKDSRLPVSV	0.920189	100.54	46.282	S	3	1822	Q5SNZ0	1822	Q5SNZ0	Q5SNZ0	Girdin	Ccdc88a	_RTS(ph)IHDFLSK_
0.646338	0.410601	0.613939	1.91208	-0.519139	-0.103531	0.244942	NaN	1.77967	1.71904	0.780661	0.264703	1.41612	1.50906	1.30997	1.10364	0.209295	NaN	0.684944	1.60209	0.641739	0.593289	0.67098	NaN	1.42446	0.0660044	0.648824	NaN	0.924016	-0.281431	DELVSILQRCIEVLDSSTEKQLGNTTQKIKD	0.921646	46.982	46.982	S	3	487	Q9JK30	487	Q9JK30	Q9JK30	Origin recognition complex subunit 3	Orc3	_MLAKDELVS(ph)ILQRCIEVLDS(ph)S(ph)TEK_
-1.80397	-3.90371	-2.92499	NaN	-1.61325	-2.22851	-2.41673	-1.61315	NaN	-0.574538	NaN	-1.90319	-0.659011	-1.14672	-0.723515	-2.09383	-3.44943	NaN	-1.33697	-0.286053	-1.05845	-2.62693	-0.833173	NaN	NaN	-1.91881	-0.927214	-2.57478	-1.28113	-1.26873	GKGGVTGSPEASISGSKGDLKSSKASLGSLE	0.921841	215.42	215.42	S	2	5512	E9Q616	5512	E9Q616	E9Q616		Ahnak	_GGVTGSPEASISGS(ph)KGDLK_
NaN	-4.24131	-1.4104	NaN	-0.616828	-1.42787	-2.26066	2.3552	-1.72766	NaN	-1.32642	NaN	-2.32878	3.17449	-0.501006	-2.44355	NaN	-5.14016	-0.509746	-1.57599	1.35019	NaN	-2.16572	-1.97607	-1.65563	-1.43611	-1.30655	NaN	NaN	-1.11483	KPLSPDARTSSLPESSPSKTAKKFQAPAKES	0.923025	183.74	114.96	S	3	372	Q9ERG0	372	Q9ERG0	Q9ERG0	LIM domain and actin-binding protein 1	Lima1	_TSSLPESS(ph)PSKTAK_
-2.34605	-2.71561	NaN	-1.97728	-2.50343	NaN	-1.92429	NaN	-2.57192	-2.37142	-2.29196	-2.00378	-2.62721	-2.40806	NaN	-2.0101	-2.63543	-2.65409	-3.33842	-1.78643	-2.96025	NaN	NaN	-3.06685	-2.88692	-3.00265	NaN	-1.73357	-2.59082	-2.37626	YAPPPRDYTYRDYSHSSSRDDYPSRGYGDRD	0.924915	142.39	126.42	S	3	246	Q91VM5	246	Q91VM5	Q91VM5	RNA binding motif protein, X-linked-like-1;RNA binding motif protein, X-linked-like-1, N-terminally processed	Rbmxl1	_DYSHS(ph)SSRDDYPSR_
-0.124063	NaN	1.69904	2.64214	2.10339	2.13163	1.79862	NaN	NaN	NaN	0.0694973	2.01783	4.1958	0.880604	NaN	2.7337	2.13429	1.56448	NaN	NaN	NaN	NaN	-0.403595	-0.563158	-1.01042	NaN	1.92221	NaN	NaN	-1.24202	KANWEAQQRILEQQNSSRTLEKNKKKGKIF_	0.925155	161.93	80.522	S	2	423	E9Q1G8;E9Q9F5;O55131	423;423;422	E9Q1G8	E9Q1G8	Septin-7	Sept7;Sept7;Sept7	_ILEQQNS(ph)SR_
-0.174406	0.231058	NaN	NaN	NaN	NaN	-0.438293	0.312527	NaN	NaN	-0.621524	-0.161823	NaN	NaN	NaN	NaN	-0.49774	NaN	1.68673	NaN	0.526701	NaN	1.3325	NaN	0.922867	0.0621433	-0.0742314	1.51404	1.56397	NaN	NSPPALPPKKRQSAPSPTRVAVVAPMSRATS	0.925193	91.937	76.165	S	2	311	Q3UHC1;Q3UGX8;E0CXV1;Q91ZZ2	311;273;273;311	Q3UHC1	Q3UHC1		Rapgef1;Rapgef1;Rapgef1;Rapgef1	_QSAPS(ph)PTR_
NaN	-2.92439	NaN	-3.59443	NaN	NaN	NaN	-3.87027	-5.00742	NaN	-3.44334	-3.89985	-3.58231	NaN	NaN	-3.45141	NaN	-3.08161	-4.43909	-3.37601	NaN	NaN	-3.19177	-3.95903	-3.663	NaN	NaN	-4.32826	NaN	NaN	PSAPAFYSQAPRPPPSPSRPEQHTVIHMGST	0.92635	159.06	159.06	S	6	189	Q9DB43;E0CXM9;E0CZD9	189;189;189	Q9DB43	Q9DB43	Zinc finger protein-like 1	Zfpl1;Zfpl1;Zfpl1	_ASTPSAPAFYSQAPRPPPS(ph)PSRPEQHTVIHMGSTEALAHAPR_
NaN	NaN	3.63202	6.11159	2.13784	5.68877	NaN	NaN	NaN	3.49369	NaN	4.07931	3.5085	1.50385	NaN	4.29271	NaN	NaN	NaN	NaN	6.22777	NaN	4.70151	1.06299	NaN	4.4334	NaN	3.4901	5.57038	NaN	YPRSPARSPATGRTHTSPPRAPSSPGRSRSS	0.928091	155.22	81.428	T	3	378	Q640R3	378	Q640R3	Q640R3	Hepatocyte cell adhesion molecule	Hepacam	_THT(ph)SPPRAPSSPGR_
0.829767	1.38938	0.596623	1.4432	1.55686	1.50602	1.36725	1.52575	1.514	1.2036	1.40259	0.725136	0.938763	0.978634	1.2114	1.41662	0.606188	0.910095	1.20383	1.04573	0.91099	1.10535	3.28405	1.02597	1.24304	1.0011	0.774182	1.55233	1.74014	1.06912	PPTIQGQKVGSLTPPSSPKTQRAGHRRILSD	0.928935	195.2	140.22	S	2	621	Q3UHJ0	621	Q3UHJ0	Q3UHJ0	AP2-associated protein kinase 1	Aak1	_VGSLT(ph)PPS(ph)SPK_
-0.58246	NaN	NaN	NaN	NaN	-0.318924	-0.419539	-0.0154976	0.0163953	0.638748	0.17542	0.187214	1.57553	-0.479127	1.14305	-1.36093	NaN	NaN	NaN	NaN	-1.06702	NaN	-0.561008	NaN	-0.249627	NaN	NaN	NaN	NaN	1.7641	RESPTDKKQKVERSSSHDFDPTDSSSKKTKS	0.930675	69.979	59.9	S	2	41	F8VQN6;Q8R4H2	41;41	F8VQN6	F8VQN6	Rho guanine nucleotide exchange factor 12	Arhgef12;Arhgef12	_SSS(ph)HDFDPTDSSSKK_
0.243694	0.307359	-3.08214	-2.471	-3.04038	-2.6628	0.452155	0.326245	-2.65285	-2.79267	-2.61058	0.665912	-2.82269	NaN	-0.751121	-2.78983	-2.65212	3.08449	NaN	1.78205	-3.02848	2.77339	-2.66689	-0.236707	-2.65379	-3.29031	0.550275	-2.9847	-2.70077	-3.00728	_____________MSSSPVNVKKLKVSELKE	0.930838	79.974	79.974	S	2	3	Q8VEK3;G3XA10	3;3	Q8VEK3	Q8VEK3	Heterogeneous nuclear ribonucleoprotein U	Hnrnpu;Hnrnpu	_(ac)SS(ph)SPVNVK_
0.533764	0.705312	0.184933	0.757721	-1.26406	1.72209	0.930435	1.70397	1.32232	1.35528	0.977582	0.0814306	0.322902	NaN	-1.47576	0.533681	-0.119555	0.474933	0.693341	0.105163	1.98724	-0.112767	1.69432	1.08994	-0.753177	0.340568	0.623243	2.19317	1.79096	0.789087	ILMELQTYRYHGHSMSDPGVSYRTREEIQEV	0.931273	113.69	89.982	S	2	295	P35486	295	P35486	P35486	Pyruvate dehydrogenase E1 component subunit alpha, somatic form, mitochondrial	Pdha1	_YHGHSMS(ph)DPGVS(ph)YR_
NaN	NaN	-1.69452	-0.604736	NaN	-1.20138	-1.12525	-0.782996	NaN	NaN	-1.99567	-0.594835	-1.98867	-2.64547	NaN	NaN	-2.31144	NaN	NaN	-1.64929	NaN	-0.767824	-1.53829	-1.08488	-2.3106	NaN	-2.31275	-3.1906	NaN	-2.67884	SYKMSTSGPRAFSSRSFTSGPGARISSSSFS	0.932591	101.15	57.293	S	2	24	P11679	24	P11679	P11679	Keratin, type II cytoskeletal 8	Krt8	_S(ph)FTSGPGAR_
3.67514	3.33216	3.7844	5.52059	NaN	4.0345	5.5816	5.80947	NaN	6.07281	3.63056	3.92012	NaN	4.12507	2.65735	6.05438	5.56894	7.79355	2.65827	5.93086	3.55799	NaN	NaN	NaN	NaN	2.717	NaN	2.35358	4.10358	2.15901	IILSKKVKCRKADSRSESPTCKSCKSELPSS	0.932773	115.29	106.19	S	2	58	P59648	58	P59648	P59648	FXYD domain-containing ion transport regulator 7	Fxyd7	_KADSRS(ph)ESPTCK_
-0.143002	0.747294	0.768371	0.961985	0.297236	0.562964	0.675904	0.972761	NaN	0.724063	0.923359	0.660361	0.417656	0.271304	0.804199	0.350008	0.444027	1.06043	0.00763762	0.825338	0.332462	-0.0901759	NaN	-0.159371	NaN	-0.107822	0.424785	0.479633	NaN	0.502771	GIICRNVHMLLRRQESGSSLEPPSGLALEDG	0.934804	170.44	138.09	S	3	708	Q3TLI0;F8VQF9	708;707	Q3TLI0	Q3TLI0	Trafficking protein particle complex subunit 10	Trappc10;Trappc10	_RQES(ph)GSSLEPPSGLALEDGAHVLR_
-0.96997	-0.951066	-1.14058	-0.628354	0.717169	-0.516923	-0.905736	-0.908121	0.00411758	-1.15956	-0.309642	NaN	-1.25659	-0.327113	NaN	NaN	-1.21661	-0.745711	NaN	-1.2212	NaN	-0.895845	-1.29119	-1.07101	NaN	-1.70177	-1.24963	NaN	NaN	NaN	VPSASMTRLARSRTHSTSSSIGSGESPFSRS	0.934952	151.41	73.546	S	2	344	Q8VCV2;Q9QYF9	344;331	Q8VCV2	Q8VCV2	Protein NDRG3	Ndrg3;Ndrg3	_SRTHS(ph)TSSSIGSGESPFSR_
-0.00762614	1.00822	0.0616013	0.592549	1.01462	-0.126973	0.203901	0.638501	-0.477367	0.748457	0.174117	0.760235	NaN	0.92799	0.0462356	0.567447	0.724564	0.242704	0.0550817	1.16825	NaN	0.239242	0.934759	0.340349	1.11838	0.980654	0.729818	0.0235923	0.853788	0.964798	SLWPLLGSSLSLRARSTSATDTHHVELARER	0.935915	233.52	233.52	S	2	31	O55028;D3Z7R0	31;31	O55028	O55028	[3-methyl-2-oxobutanoate dehydrogenase [lipoamide]] kinase, mitochondrial	Bckdk;Bckdk	_S(ph)TSATDTHHVELAR_
-2.59829	-1.71101	-2.8305	-2.16321	-1.88159	-2.1645	-3.44467	-2.32383	-2.1527	-1.81537	-2.39344	-2.72886	-2.926	-2.00838	-2.48906	-2.30556	-2.96468	-2.86069	-1.45906	-2.28537	-1.62639	-2.91173	-2.01657	-1.48016	-1.60203	-1.87113	-3.22072	-2.34056	-1.76808	-1.5912	RRATRSGAQASSTPLSPTRITRLQEKEDLQE	0.936215	227	107.78	S	3	22	P48678;D3YUF7	22;22	P48678	P48678	Prelamin-A/C;Lamin-A/C	Lmna;Lmna	_SGAQASSTPLS(ph)PTRITR_
-1.86517	-1.37834	-2.07731	-0.931532	-1.59894	-1.69973	-0.828388	-0.915253	-1.58217	-0.48388	-0.920903	-1.03351	-1.11083	-0.922426	-1.90269	-1.33004	-2.31855	-1.46006	-1.8977	-1.78258	-2.0578	-2.11357	-1.08624	-1.90381	-1.72744	-2.10682	-2.40822	-1.76218	-1.65846	-2.199	PVRDSPCTPRLRSVSSYGNIRAVTTARNLNK	0.936303	67.153	43.68	S	2	722	A2ACM0;Q8K4Q0	722;722	A2ACM0	A2ACM0	Regulatory-associated protein of mTOR	Rptor;Rptor	_SVSS(ph)YGNIR_
-2.03534	NaN	-2.25341	-2.05217	NaN	-2.00076	-2.43029	NaN	-1.94744	-2.16144	-2.17066	-0.345851	NaN	-2.53064	NaN	-2.30603	-2.20602	NaN	-2.00058	-1.78543	-2.45431	-2.22608	-2.30074	-2.55388	2.99068	-2.89873	NaN	-2.6994	-1.71936	-0.377401	VDSPVPASMFAPEPSSPGAARAAAAAARLHG	0.936389	177.1	172.2	S	3	25	O08582	25	O08582	O08582	GTP-binding protein 1	Gtpbp1	_S(ph)RSPVDSPVPASMFAPEPSS(ph)PGAAR_
NaN	-0.315334	-1.59292	NaN	NaN	-1.15711	-1.46603	-0.261591	NaN	-0.977903	NaN	-0.613343	NaN	NaN	NaN	NaN	-1.22194	NaN	-0.408712	NaN	-0.411426	-1.03815	-0.555325	NaN	NaN	-0.426426	-0.473631	NaN	-0.473631	1.12089	ASLDEYTLMRATFSGSSGRLCPSFPASSPKV	0.93671	94.191	57.802	S	2	604	P81122	604	P81122	P81122	Insulin receptor substrate 2	Irs2	_ATFSGS(ph)SGR_
2.48981	NaN	1.58923	3.52186	NaN	2.63567	3.61163	3.31287	3.1972	2.97676	4.20924	3.13543	2.80369	3.09419	2.72471	5.37076	4.24523	2.68929	2.82531	NaN	2.38813	4.18545	NaN	3.0367	NaN	NaN	3.39056	2.31122	4.1313	2.36171	ERVRMGPSSSPIPSPSPSPTDSKRCFFGASP	0.936787	234.21	173.68	S	3	328	P63318	328	P63318	P63318	Protein kinase C gamma type	Prkcg	_M(ox)GPSSSPIPSPS(ph)PSPTDSKR_
-3.05466	-0.855591	NaN	NaN	NaN	-0.0615688	-0.113434	-0.979952	-0.71264	-0.580145	-0.817296	-0.972252	-1.17549	-0.62714	-1.10782	NaN	-3.32017	-1.15082	NaN	-1.27459	-3.63877	-3.3952	-1.63543	-1.71949	NaN	NaN	NaN	NaN	NaN	-1.8264	EPKPKPKPVLFSRGSSFRFSGRTQKQVLDYV	0.936886	59.227	43.594	S	2	336	F8VPU2	336	F8VPU2	F8VPU2		Farp1	_GSS(ph)FRFS(ph)GR_
0.0144559	-1.05165	-1.60649	NaN	NaN	NaN	NaN	-1.07032	NaN	NaN	-0.680504	NaN	-1.24416	-0.727615	NaN	-2.79425	NaN	NaN	NaN	NaN	NaN	-0.488206	NaN	-0.767485	-1.3841	-0.969896	-2.06612	-1.39627	-1.12889	NaN	QSASHSVTTFRSDCRSPTHLTVSSTNALRSM	0.937505	108.64	75.184	S	3	1177	G3UZM1;Q69ZK6	1177;996	G3UZM1	G3UZM1	Probable JmjC domain-containing histone demethylation protein 2C	Jmjd1c;Jmjd1c	_SDCRS(ph)PTHLTVSSTNALR_
NaN	2.21116	1.20437	2.02122	2.07309	1.51499	1.38022	1.51746	NaN	NaN	1.54099	2.03121	NaN	2.15869	1.99057	1.7732	1.61697	1.16156	NaN	2.07661	1.87731	0.369315	1.27603	2.15759	2.53441	2.56533	1.86218	2.07461	2.23229	2.32482	DEQSREAQPPSPRSTSPCQTPEPDNEAHIRS	0.937655	117.55	96.79	S	3	374	Q8C6M1	374	Q8C6M1	Q8C6M1	Ubiquitin carboxyl-terminal hydrolase 20	Usp20	_STS(ph)PCQTPEPDNEAHIR_
1.87007	1.95825	1.79982	2.02656	NaN	2.2223	2.25271	1.51569	2.07218	2.07345	2.0818	1.66187	1.49578	1.03124	1.75848	2.07783	1.84234	1.36379	1.72676	1.21511	1.82184	1.53341	NaN	1.88023	1.6594	1.20583	NaN	NaN	2.34666	1.5048	QADGRSETSQPPTPGSPSHSPLHSGPRPRRR	0.937931	101.49	95.255	S	4	638	Q6PCN3	638	Q6PCN3	Q6PCN3	Tau-tubulin kinase 1	Ttbk1	_SETSQPPTPGS(ph)PSHSPLHSGPRPR_
NaN	-1.09633	NaN	NaN	-1.03337	-0.995593	-0.33674	-0.610133	NaN	-0.362442	-0.437334	-1.72483	NaN	-0.311852	NaN	-0.524565	-1.58333	-0.602077	-0.823994	NaN	NaN	-0.27274	-1.08073	NaN	NaN	-1.20514	NaN	NaN	NaN	-1.42653	GYMPSASMTRLMRSRTASGSSVTSLEGTRSR	0.938083	99.569	51.029	T	2	328	Q62433	328	Q62433	Q62433	Protein NDRG1	Ndrg1	_SRT(ph)ASGSSVTSLEGTR_
-1.81734	-0.206143	-1.90246	-1.44636	NaN	-0.904041	-1.13619	NaN	NaN	NaN	-1.36143	NaN	-2.5299	NaN	NaN	-1.52582	-1.58092	-2.28605	0.244736	NaN	-1.87955	-1.34142	-0.788769	NaN	NaN	-0.862828	-2.6396	NaN	NaN	NaN	FGARDYRQSSGASSSSFSSSRASSSRSGGGG	0.938284	199.41	173.21	S	2	612	Q62167	612	Q62167	Q62167	ATP-dependent RNA helicase DDX3X	Ddx3x	_QSSGASSSS(ph)FSSSR_
NaN	-4.22335	-1.52331	-4.89132	-4.54127	-1.06095	-4.45187	NaN	-1.66065	-3.57471	-4.18769	-3.24875	-4.33507	-2.12535	-3.27526	-2.75728	-3.61812	-2.87929	-5.19598	-2.71367	-3.40163	-1.16485	-1.67843	-4.38647	-1.66489	-4.72077	0.145191	-1.03175	-4.46748	-0.667211	DSAVRVLLHSPGRPSSPRFSSLDLEEDSEVF	0.938423	150.69	133.21	S	2	205	Q8R1G6;E9Q996	205;205	Q8R1G6	Q8R1G6	PDZ and LIM domain protein 2	Pdlim2;Pdlim2	_VLLHS(ph)PGRPSS(ph)PR_
-2.45912	-2.02176	NaN	-2.18047	-2.68545	3.42401	-2.26574	-2.69481	-2.15189	-2.31623	0.291751	-0.0553346	-2.41037	-2.22922	-1.77442	-2.63218	-2.20148	-2.1165	-2.43723	-0.846634	-2.43371	-2.42382	-2.34412	-2.07011	-2.34886	-2.4426	NaN	-2.63038	-1.86738	-2.84171	GRRIRVDYSITKRAHTPTPGIYMGRPTHSGG	0.938451	100.73	100.73	T	4	200	Q6PFR5	200	Q6PFR5	Q6PFR5	Transformer-2 protein homolog alpha	Tra2a	_AHT(ph)PTPGIYM(ox)GRPTHSGGGGGGGGGGGGGGGGGGGR_
-2.04198	NaN	-2.92682	-0.331132	-2.57585	-3.20586	-2.51402	-2.37167	-3.25154	-2.94968	-3.11086	-0.320889	-1.69982	-1.86001	-3.08568	-2.24428	-1.86588	-2.50982	NaN	-1.12022	-2.44098	NaN	NaN	-2.83147	-2.8736	-0.808014	-2.74276	-3.40776	-2.72894	-2.56976	SPPAPPRGPAGEASASPPVRRVRVVKQEAGG	0.938576	136.79	47.784	S	3	90	Q61235	90	Q61235	Q61235	Beta-2-syntrophin	Sntb2	_GLGPPS(ph)PPAPPRGPAGEASAS(ph)PPVR_
1.80284	1.75132	NaN	2.0265	1.70891	NaN	1.40989	1.71809	1.696	1.97994	1.87398	1.97115	1.07762	1.51618	1.44839	1.91414	1.69759	2.30772	1.60305	2.10203	1.79561	1.98719	1.91175	1.79827	1.9005	1.78269	1.46845	1.5355	2.25099	1.55695	EKKIEERKAQIITEKTSPKTSNPFLVAIHDS	0.938956	220.34	81.327	T	3	488	Q99P72	488	Q99P72	Q99P72	Reticulon-4	Rtn4	_AQIITEKT(ph)SPK_
1.12152	1.70026	0.981337	1.49403	0.647354	1.06434	1.71558	1.82496	0.907116	2.17156	2.19001	1.69549	1.93154	1.37202	1.16637	1.01263	0.930408	NaN	0.712291	1.67756	1.05155	0.453439	0.679388	0.241936	0.701271	0.184277	0.62029	1.10721	1.0928	0.93016	PVPMPDLKNVRSKIGSTENLKHQPGGGKVQI	0.939343	124.08	104.55	S	2	570	A2A5Y6;P10637;B1AQW2	570;554;211	A2A5Y6;B1AQW2	A2A5Y6	Microtubule-associated protein;Microtubule-associated protein tau;Microtubule-associated protein	Mapt;Mapt;Mapt	_SKIGS(ph)TENLK_
0.533869	0.548037	0.648191	NaN	NaN	NaN	NaN	0.567211	0.550381	NaN	0.562303	NaN	NaN	0.400682	NaN	0.848791	NaN	1.05544	NaN	0.949422	0.238596	0.673394	NaN	0.493073	NaN	0.112225	NaN	NaN	NaN	0.493946	_________MRSRSNSGVRLDGYARLVHQTI	0.939391	66.246	66.246	S	3	7	A2AI87;P18826;Q8BWJ3;A2AI88;A2AI89;A2AHQ7;A2AI91;Q6PE66;A2AHQ8	7;7;7;7;7;7;7;7;7	A2AI87	A2AI87	Phosphorylase b kinase regulatory subunit alpha, skeletal muscle isoform;Phosphorylase b kinase regulatory subunit alpha, liver isoform	Phka1;Phka1;Phka2;Phka1;Phka1;Phka2;Phka1;Phka2;Phka2	_SNS(ph)GVRLDGYAR_
3.39762	3.6606	2.43815	NaN	2.29605	2.86386	2.48044	3.42945	2.08449	NaN	2.91921	3.66854	1.48471	1.71914	NaN	4.00215	3.70307	NaN	NaN	2.45577	3.44599	4.23051	3.09074	NaN	3.18876	3.52877	3.28546	NaN	3.41665	NaN	YYKRDRRQELRCRRLSPPGGSGSGVPGGGPL	0.939442	64.914	45.339	S	3	714	Q69ZK9	714	Q69ZK9	Q69ZK9	Neuroligin-2	Nlgn2	_RLS(ph)PPGGSGSGVPGGGPLLPTAGR_
5.3499	6.66804	4.44448	6.10462	5.62174	4.97206	4.32412	4.19712	0.985473	4.632	5.12582	4.58502	4.15177	1.5868	5.50236	5.11959	6.53323	6.56115	4.09229	4.7377	5.4044	5.19242	6.08833	7.01487	5.55694	3.97544	6.828	7.35051	7.27423	3.96511	HGAEIVYKSPVVSGDTSPRHLSNVSSTGSID	0.939646	351.32	131.4	T	2	711	A2A5Y6;P10637;B1AQW2	711;695;352	A2A5Y6;B1AQW2	A2A5Y6	Microtubule-associated protein;Microtubule-associated protein tau;Microtubule-associated protein	Mapt;Mapt;Mapt	_SPVVS(ph)GDT(ph)SPR_
-3.55078	NaN	-3.89695	NaN	-5.03615	-3.57652	-3.87115	-3.42237	NaN	-3.72378	-3.648	NaN	-4.62568	NaN	NaN	-2.61068	NaN	-5.30615	NaN	NaN	-4.17895	NaN	NaN	NaN	NaN	-4.06109	NaN	-1.98994	-4.46159	-4.9372	_________MSSPASTPSRRSSRRGRVTPTQ	0.940961	109.22	109.22	T	2	7	P49717	7	P49717	P49717	DNA replication licensing factor MCM4	Mcm4	_(ac)S(ph)SPAST(ph)PSRR_
2.77952	1.30675	NaN	2.9521	1.35299	2.6814	2.38828	NaN	NaN	NaN	2.88098	1.25536	3.14216	NaN	NaN	2.70887	NaN	1.92341	NaN	NaN	2.42709	2.32648	NaN	1.88119	NaN	NaN	NaN	3.52075	2.03233	NaN	STNAAAKDCSYGAVTSPTSTLESRDSGIIAT	0.942488	157.97	139	S	2	169	A2A690	169	A2A690	A2A690	Protein TANC2	Tanc2	_DCSYGAVTS(ph)PTSTLESR_
NaN	NaN	-2.1308	NaN	NaN	-1.66771	-2.24431	-2.017	NaN	-1.16922	-2.12058	-1.32095	NaN	NaN	NaN	NaN	-2.01596	-1.65077	NaN	NaN	-1.76994	NaN	0.946694	NaN	-1.95962	NaN	-1.50055	-1.94024	-1.37434	-2.10655	ETNDTWNSQSGKRTESPSESCPVKGSVRTGL	0.942923	140.74	85.734	S	2	226	Q65Z40;B7ZP47	226;226	Q65Z40	Q65Z40	Wings apart-like protein homolog	Wapal;Wapal	_RTES(ph)PSESCPVK_
-0.940054	-1.79942	-1.02574	-0.977976	NaN	-1.31115	-1.08257	-0.789854	NaN	NaN	-1.07156	-1.35845	-0.921132	NaN	NaN	-0.764176	-0.758389	2.61537	NaN	-0.448161	NaN	-0.220454	0.742362	-0.682843	NaN	-1.15601	0.383454	NaN	NaN	-0.737081	HVQAQRAKALHGAQTSDEERFLR________	0.943285	145.46	145.46	S	2	105	Q9D8T7;F8WHU8	105;95	Q9D8T7	Q9D8T7	SRA stem-loop-interacting RNA-binding protein, mitochondrial	Slirp;1810035L17Rik	_ALHGAQTS(ph)DEER_
0.100747	1.49236	2.48165	NaN	NaN	1.31143	1.5779	1.54865	3.70604	2.82327	1.16485	1.95299	0.919479	1.31219	2.48697	-0.523763	3.38761	1.04537	2.15598	2.84601	2.0295	2.68864	2.30016	2.00503	2.47225	2.57166	1.02336	1.78463	1.7503	3.48458	LVLLLLPVKKSQRRTSTQENVHLSQAKKFDE	0.943385	236.96	144.82	S	2	472	Q8R3I2	472	Q8R3I2	Q8R3I2	Lysophospholipid acyltransferase 2	Mboat2	_RTS(ph)TQENVHLSQAK_
-2.58705	-2.8103	-3.28514	-4.27784	-1.67405	-1.87109	-3.27008	NaN	NaN	-3.38998	-3.02404	-2.53787	-2.55584	NaN	NaN	-3.41562	-3.96781	NaN	-2.49016	NaN	-2.96436	-2.88579	-2.46132	NaN	-0.863939	-3.3817	NaN	NaN	-3.6325	NaN	SSSRNWTEDIEGGISSPVKKTEMDKSPFNSP	0.943562	192.18	192.18	S	3	323	P70255	323	P70255	P70255	Nuclear factor 1 C-type	Nfic	_NWTEDIEGGISS(ph)PVKK_
-3.86572	-3.36807	NaN	NaN	NaN	-5.80493	-2.82334	NaN	NaN	-4.37997	-5.02724	NaN	-2.244	-3.76914	-0.74485	-4.06497	NaN	-2.15484	NaN	-4.99077	-4.38087	-1.45265	NaN	-4.53872	-2.06133	-4.41366	-3.48143	NaN	NaN	NaN	EPKSNSSDAPGEESSSETEKEIPVEQKEGAF	0.943748	265.67	265.67	S	2	245	Q9JIK5	245	Q9JIK5	Q9JIK5	Nucleolar RNA helicase 2	Ddx21	_SNSSDAPGEES(ph)SS(ph)ETEKEIPVEQK_
-1.63534	NaN	NaN	NaN	-0.378179	NaN	-1.55282	-0.622087	-1.33971	-0.990447	NaN	NaN	NaN	-0.365357	-0.541416	NaN	NaN	NaN	-0.648097	NaN	NaN	-1.02942	-0.936365	-0.796099	-0.613249	NaN	NaN	NaN	-1.56018	-0.0775164	DPGLSLPLRLARRSTSPHDVDLCLVSPCEFS	0.943871	139.46	139.46	S	3	660	Q8C052	660	Q8C052	Q8C052	Microtubule-associated protein 1S;MAP1S heavy chain;MAP1S light chain	Map1s	_STS(ph)PHDVDLCLVSPCEFSHR_
2.6891	3.14535	1.95853	NaN	NaN	1.22142	NaN	3.10222	NaN	NaN	3.72711	0.542185	NaN	2.63075	2.2186	1.43113	-0.0343565	NaN	2.46985	0.935338	3.16877	1.40664	2.67752	1.12026	1.58996	NaN	0.498994	2.83126	3.3418	2.26167	LRRGRGHAGGQRPEPSSPDGPAPPTRRESLT	0.943927	115.88	77.51	S	4	295	E9Q4D5;Q8VEL9	295;295	E9Q4D5	E9Q4D5	GTP-binding protein REM 2	Rem2;Rem2	_GRGHAGGQRPEPS(ph)SPDGPAPPTR_
4.52556	4.96214	4.19662	5.19453	3.84915	NaN	4.05618	3.4402	5.32072	5.42476	NaN	3.14676	4.90129	5.09596	4.79214	5.00088	NaN	4.76863	4.53761	NaN	4.31525	NaN	4.1565	NaN	4.99599	NaN	4.35113	NaN	4.5854	3.39497	GPAQPGHVSPTPATTSPGEKGEAGTPVAAGT	0.943939	303.6	276.25	S	4	270	O08919	270	O08919	O08919	Numb-like protein	Numbl	_KAEAAAAPAVAPGPAQPGHVS(ph)PTPATTS(ph)PGEKGEAGTPVAAGTTAAAIPR_
2.42818	2.36587	2.11967	2.75079	2.45942	3.01229	2.5649	2.69059	2.43331	2.66456	2.72728	2.06601	2.45728	2.54448	2.56235	2.62736	2.65553	2.74159	1.97409	2.69451	2.86733	2.33577	2.6329	2.68901	2.74758	2.13663	2.08767	2.38338	2.58927	1.92303	AQIAKPIRPGHYPASSPTAVHAVRGGGGGSS	0.944158	185.3	141.17	S	5	934	P28738	934	P28738	P28738	Kinesin heavy chain isoform 5C	Kif5c	_AHSAQIAKPIRPGHYPASS(ph)PTAVHAVR_
3.23637	4.01077	4.24149	NaN	-1.01593	NaN	5.13619	4.26568	3.92399	-0.496718	3.45452	3.47372	0.19314	0.588878	4.29164	NaN	4.00418	4.46677	NaN	0.531511	NaN	4.29127	3.89993	NaN	4.22918	4.47971	NaN	NaN	NaN	NaN	EMRRKSDLLRTLTSGSRESNISSKKKAAKEK	0.946784	179.1	151.41	S	2	372	Q5DTY9	372	Q5DTY9	Q5DTY9	BTB/POZ domain-containing protein KCTD16	Kctd16	_TLTSGS(ph)RESNISSK_
NaN	-1.53685	NaN	NaN	-1.50838	NaN	-1.54849	-2.31031	-1.11363	-1.89782	-2.04096	NaN	-1.66762	-1.60919	-1.87299	-1.86821	NaN	-1.78014	-2.03931	-1.60985	-1.82904	-2.08229	-1.73513	-1.90277	NaN	-2.15465	NaN	NaN	NaN	-2.09829	FVFQKDKGQKRSAGSSSPEAGEDSDHEDGNY	0.947045	273.93	199.64	S	3	32	Q9CT10	32	Q9CT10	Q9CT10	Ran-binding protein 3	Ranbp3	_SAGSS(ph)SPEAGEDS(ph)DHEDGNYCPPVKR_
-0.392977	NaN	-1.3739	-0.773237	-0.771379	0.036452	-0.949647	NaN	-1.01049	NaN	-0.387252	-1.55949	-0.574538	2.0768	-0.795268	0.362158	NaN	-1.09471	1.29605	-1.1275	-1.87488	NaN	1.13302	-0.389567	NaN	NaN	-0.488618	NaN	NaN	-1.80451	TPASRLGAPENSGISTLERGQKPPPTPSGKL	0.947268	144.3	68.243	T	2	24	F8VPU2;E9Q805	24;24	F8VPU2	F8VPU2		Farp1;Farp1	_LGAPENSGIST(ph)LER_
5.9467	5.81669	6.48526	6.86944	2.41573	6.9979	6.94902	4.83716	3.84028	NaN	4.43621	4.83411	7.3291	3.74398	0.504612	0.544835	4.9563	5.86237	3.10222	6.16214	5.82476	6.71647	4.8495	2.99206	4.66962	1.95193	4.04097	3.46042	3.73186	-1.10474	DIKSKEEQELHDIHSTRSKERLNAYT_____	0.947382	298.76	251.55	T	3	268	P35802	268	P35802	P35802	Neuronal membrane glycoprotein M6-a	Gpm6a	_SKEEQELHDIHST(ph)RSK_
0.493885	-0.744936	-0.612683	0.234194	-0.484086	0.669166	-0.0398403	0.232532	-0.0109229	-0.00259445	NaN	NaN	-0.549521	-0.991536	NaN	NaN	NaN	0.12111	-0.36042	-0.354903	-0.193709	NaN	0.145382	NaN	NaN	0.20088	-0.389567	-0.152897	0.116363	NaN	KPKPITEAKVAEKRTSPSKPSSAPALKPGPK	0.947476	114.46	114.46	S	3	760	E9PZ43;E9PWC0;F7CK47;P27546;E9QPW8	607;607;1221;760;760	E9PZ43;P27546	P27546	Microtubule-associated protein;Microtubule-associated protein;Microtubule-associated protein;Microtubule-associated protein 4;Microtubule-associated protein	Mtap4;Mtap4;Mtap4;Map4;Mtap4	_TS(ph)PSKPSSAPALKPGPK_
-3.38433	-2.69864	-3.09872	-2.94328	-3.48311	-2.7848	-2.49771	-2.84637	-3.19066	-3.43242	-2.75065	-2.85583	-2.94488	-3.2686	-3.56791	-1.9164	-2.0696	-2.60008	-3.46218	-2.52507	-2.67048	-2.54295	-3.11523	-2.96759	-3.13593	-3.33457	-2.05228	-2.88526	-2.65602	-2.82059	TAGASSELDASKAVSSPPTSPRPGSAATISS	0.947512	167.16	165.43	S	3	621	F8VQC1;E9Q740	621;560	F8VQC1	F8VQC1		Srp72;Srp72	_AVSS(ph)PPTS(ph)PRPGSAATISSSASNIVPPR_
-3.5955	NaN	-3.09657	0.817689	NaN	-3.03679	NaN	-3.06297	NaN	-2.17792	-3.03012	-2.83141	-0.972766	-3.02153	-0.727005	-3.68975	-3.03422	NaN	-3.9396	-2.80799	-3.55275	-3.24958	-3.79119	0.790834	-2.69182	-3.81517	-3.99919	-1.83919	-2.96936	-3.75071	KLSPSPSSRVTVSRASSSRSVRTTRGKRKRV	0.9476	101.61	101.61	S	2	405	P14733	405	P14733	P14733	Lamin-B1	Lmnb1	_VTVSRAS(ph)SSR_
2.90909	NaN	NaN	3.42562	3.25072	3.25732	3.16488	NaN	NaN	3.47246	NaN	NaN	3.99802	3.81533	3.88272	NaN	NaN	NaN	NaN	4.14221	3.27244	NaN	3.33453	3.8149	NaN	3.49976	NaN	NaN	1.90785	3.57293	PSPPEEPSPLPSPTASPNHTLAPASPAPVRP	0.947655	165.97	165.97	S	4	276	Q7TQF7	276	Q7TQF7	Q7TQF7	Amphiphysin	Amph	_IAKTPS(ph)PPEEPSPLPS(ph)PTAS(ph)PNHTLAPASPAPVRPR_
NaN	-3.8268	NaN	NaN	-3.41846	-3.23854	NaN	NaN	-4.35205	NaN	-3.71886	-4.54071	-4.91466	-3.57022	-4.24747	-3.53419	-4.01015	NaN	NaN	-3.62328	-4.1842	-4.86458	-4.23274	NaN	NaN	NaN	-3.27468	-3.40844	NaN	NaN	AAQEVRSATDGNTSTTPPTSAKKRKLNSSSS	0.949268	249.41	165.17	T	2	106	A2A432;E9PXY1;J3QJX0	106;32;32	A2A432	A2A432	Cullin-4B	Cul4b;Cul4b	_SATDGNTSTT(ph)PPTSAK_
-2.51379	NaN	NaN	NaN	NaN	-3.6193	NaN	NaN	-3.43603	-3.62527	-3.25814	NaN	-2.22188	NaN	NaN	-2.50442	-4.25474	NaN	-2.65262	NaN	-2.86511	-1.87712	-1.7395	-2.91476	-4.10694	-3.17084	NaN	NaN	NaN	NaN	QKEDKSCSHQLHFPSSPLKTTENSRFSFANH	0.949755	130.65	77.19	S	4	68	Q8CIB9	68	Q8CIB9	Q8CIB9	N-acetyltransferase ESCO2	Esco2	_SCSHQLHFPSS(ph)PLKTTENSR_
-1.68491	-1.57899	-1.42653	-1.301	2.46371	-1.11403	-1.6339	2.11216	-1.07745	-1.23958	1.77413	1.87944	-1.50716	-1.33405	-1.57114	1.65472	1.69844	1.94198	1.66036	-1.37895	1.75093	1.77482	-1.77737	NaN	-1.59884	1.60744	-1.96787	1.53742	NaN	1.997	QKPGPSERSRTTKSGSRGTERTVVMDKSKGV	0.950183	92.575	92.575	S	2	579	S4R1M2;D3YXK2	579;579	S4R1M2	S4R1M2	Scaffold attachment factor B1	Safb	_TTKS(ph)GS(ph)RGTER_
-1.85483	-2.87005	NaN	-0.66102	-1.98057	-2.02645	NaN	-3.18734	-1.6421	1.18023	NaN	-2.45615	-2.12506	NaN	-1.43125	-2.47949	-2.23109	-1.63701	-1.16601	-1.1161	-2.36045	0.121675	-2.26117	-1.88115	-1.30393	NaN	-1.90504	NaN	-0.955685	NaN	RQSRSNSPQPKVKSGTPPRPGSVTNMQADEC	0.950369	239.26	159.86	T	3	823	Q8BTI8	823	Q8BTI8	Q8BTI8	Serine/arginine repetitive matrix protein 2	Srrm2	_SGT(ph)PPRPGSVTNMQADECTATPQR_
-1.01021	-2.19576	-2.18072	-2.42449	-2.45804	-0.497536	-2.11972	-1.9794	-1.83818	-1.73018	-1.14359	-2.26502	-2.35693	-2.29895	-2.18834	-2.64363	-3.57555	-1.76048	-2.16121	-1.89006	-2.41921	-2.36882	-2.17836	-2.08597	-1.61315	-2.0795	-3.81445	NaN	NaN	-2.21652	_____________MSSPSPGKRRMDTDVVKL	0.950382	52.278	50.149	S	2	3	J3KMU3;P62257;D3Z2I4;E9Q3U1	3;3;3;3	J3KMU3	J3KMU3	Ubiquitin-conjugating enzyme E2 H	Ube2h;Gm2058;Ube2h	_(ac)SS(ph)PS(ph)PGKR_
0.558389	NaN	0.436471	0.631154	0.912103	NaN	1.30144	1.50345	NaN	1.10262	0.774725	0.362918	NaN	0.424552	1.23912	0.509163	NaN	1.11701	0.316061	1.02195	0.0212333	1.37209	NaN	0.339692	1.08308	1.35971	NaN	0.413384	NaN	0.651473	FVCPRMKRKIEREVKSSPSESPLMEKKSNLK	0.950452	108.71	72.99	S	3	268	Q61609	268	Q61609	Q61609	Sodium-dependent phosphate transporter 1	Slc20a1	_EVKS(ph)SPSES(ph)PLM(ox)EKK_
5.22945	NaN	2.8044	3.76906	2.96016	NaN	2.88609	2.4761	3.15508	2.44348	4.6334	3.43945	4.73159	3.01695	NaN	4.08229	5.01812	6.50845	NaN	2.96421	4.54851	2.86754	3.28546	NaN	2.13701	6.29019	2.2425	4.78186	NaN	3.28195	TSAGSSSVPSPGQPGSPSVSKKKHGGSKPTD	0.950553	193.05	181.88	S	3	4598	Q9QYX7;S4R2E0	4598;1327	Q9QYX7	Q9QYX7	Protein piccolo	Pclo	_GAHAHSGPTSAGSSSVPSPGQPGS(ph)PSVSK_
-1.58698	NaN	NaN	-2.90225	-3.11856	NaN	-2.56389	-3.37462	-2.21555	-1.74795	-2.41935	-3.20841	-3.35403	-3.17608	-2.44988	NaN	NaN	-2.30958	-2.55552	-2.5269	NaN	-2.0229	NaN	-2.75606	-2.73693	-2.29684	NaN	-1.95207	-2.51657	-2.76765	RSPSPSFRWPFSGKTSPSSSPASLSRCRAVT	0.950687	134.29	85.248	S	3	343	P49586	343	P49586	P49586	Choline-phosphate cytidylyltransferase A	Pcyt1a	_WPFSGKTS(ph)PSSSPASLSR_
-2.6115	NaN	-3.35332	-3.27454	-2.55125	-3.64212	-2.61445	-2.85915	-2.95056	-2.78837	-3.70443	-3.5846	-3.07941	-0.970706	-2.51299	-0.946132	-3.51172	NaN	-2.62894	-1.89239	2.2623	-2.9031	-3.54868	-2.1671	-1.86061	-3.36919	-3.44042	-3.27213	-3.11016	NaN	AISKLEARLSSLEKSSPTPRATAPQTQHVSP	0.952052	305.29	288.42	S	2	390	F6ZFU0;P57776;Q80T06;Q91VK2;E9QN08;D3YZT9;D3YUQ9;D3Z7N2	390;119;119;114;119;138;119;95	F6ZFU0	F6ZFU0	Elongation factor 1-delta	Eef1d;Eef1d;Eef1d;Eef1d;Eef1d;Eef1d;Eef1d;Eef1d	_LSSLEKSS(ph)PTPR_
4.01844	NaN	NaN	4.77865	4.18118	NaN	NaN	NaN	NaN	4.85931	NaN	NaN	NaN	4.62198	4.79863	NaN	NaN	4.28074	4.81299	3.93549	NaN	4.96971	5.40055	4.64689	NaN	1.50594	4.46104	2.3806	4.19311	-0.325271	RTGWFPSNYVREIKPSERPLSPKAIKGFDTA	0.952239	69.261	46.89	S	3	243	F6WMJ3;Q8K4I3;H3BJ53	243;219;66	F6WMJ3	F6WMJ3	Rho guanine nucleotide exchange factor 6	Arhgef6;Arhgef6;Arhgef6	_EIKPS(ph)ERPLSPK_
3.02867	-2.02514	NaN	-0.643487	-1.51738	-1.63031	-1.32763	-1.81406	-1.94159	NaN	-1.49524	-1.7395	-2.18843	-0.958063	NaN	-1.62574	-1.76973	-1.76307	-2.15442	NaN	-1.62176	-2.12512	-2.27938	NaN	NaN	NaN	-1.39862	NaN	NaN	NaN	TDGRINHGGSLARTRSLSSLREKGVYDTQPP	0.952355	71.888	61.435	S	2	1979	F8VQ05	1979	F8VQ05	F8VQ05		Fryl	_TRS(ph)LSSLR_
2.94408	4.04926	4.79919	6.76049	5.37596	5.05419	4.46715	6.38178	8.14358	8.45933	5.11454	4.28414	5.7044	5.04554	5.0966	5.74553	6.06506	4.89072	4.99346	4.92384	4.45214	NaN	4.89582	5.56149	5.11393	4.05933	5.43403	3.76519	6.89318	8.73454	PATGRTHTSPPRAPSSPGRSRSSSRSLRTAG	0.95265	187.75	130.64	S	3	386	Q640R3	386	Q640R3	Q640R3	Hepatocyte cell adhesion molecule	Hepacam	_THTSPPRAPSS(ph)PGR_
-2.52534	-2.00669	-1.48026	-2.42264	NaN	-2.19159	-2.12184	NaN	NaN	-0.121015	-0.653977	-2.34934	-1.83054	0.715865	NaN	-2.56343	-1.77509	-1.77796	-2.41265	NaN	-2.73079	-2.58017	-1.7405	NaN	NaN	0.719234	-3.20625	NaN	-1.82839	NaN	KSAKTDRSAAQQENSSPSRGSSTKSESGGTS	0.952957	215.65	215.65	S	2	169	Q8BI72	169	Q8BI72	Q8BI72	CDKN2A-interacting protein	Cdkn2aip	_SAAQQENSS(ph)PSRGSSTK_
2.96974	0.569415	-0.0969364	0.415114	0.167507	-0.392757	-0.906891	0.331717	3.47713	-0.0936954	-0.504265	-0.18916	NaN	-0.576087	0.232888	0.000476141	0.227152	0.600905	-0.338453	1.06419	-0.335255	0.24708	1.13597	0.405012	0.803846	-0.244034	0.799044	0.377163	0.743424	0.957019	SGAERRGSSAAAPPSSPPPGRARPAGSDVSP	0.953192	109.89	98.175	S	3	18	Q8QZV4	18	Q8QZV4	Q8QZV4	Serine/threonine-protein kinase 32C	Stk32c	_RGSSAAAPPSS(ph)PPPGR_
-1.49774	NaN	-1.38162	NaN	-3.95791	-2.66719	-1.41424	NaN	NaN	-3.43216	-3.01085	-2.73086	NaN	-3.14431	-3.31517	NaN	NaN	NaN	NaN	-2.24403	-1.98685	-3.6133	NaN	-4.39328	-2.51939	-3.98787	-0.90766	-2.03147	-2.95004	-3.39259	QLEQQKRAQQPAPASSPVKRESGFSSCQLSC	0.953762	168.1	130.01	S	3	606	Q8K4J6;D3YUI2;D3YUG5	606;521;571	Q8K4J6	Q8K4J6	MKL/myocardin-like protein 1	Mkl1;Mkl1;Mkl1	_AQQPAPASS(ph)PVKR_
NaN	NaN	NaN	NaN	-3.4351	-3.93206	-1.26021	-3.68314	-4.91552	NaN	-2.39295	NaN	NaN	-5.2592	-0.498762	-4.90602	NaN	NaN	-5.12429	-0.544386	-5.21537	NaN	-1.17185	NaN	NaN	-2.57858	-2.40847	NaN	NaN	-4.03325	KKSLTPNHQKASSGKSSPFKVSPLSFGRKKV	0.954403	229.71	206.3	S	2	287	Q63918	287	Q63918	Q63918	Serum deprivation-response protein	Sdpr	_ASSGKS(ph)SPFKVS(ph)PLSFGR_
1.28595	1.48338	1.52566	1.567	NaN	1.79476	1.1135	NaN	NaN	0.202788	1.53889	0.641086	0.520376	1.34846	1.26441	1.96533	1.61489	0.920516	NaN	1.46061	1.08681	1.15255	1.34927	1.43905	1.3148	1.58701	1.60621	NaN	NaN	NaN	LNSSVKTGNESGSNLSDSGSVKRGDKDLHLG	0.954574	124.69	95.206	S	2	208	Q9Z0H8	208	Q9Z0H8	Q9Z0H8	CAP-Gly domain-containing linker protein 2	Clip2	_TGNESGSNLS(ph)DSGSVK_
-2.05603	-0.844466	-1.44922	-2.17076	-2.44824	-1.31551	-0.392207	-1.10682	-1.18625	-0.853197	-0.485427	-1.38758	-1.43136	NaN	NaN	-1.85503	-2.68684	NaN	NaN	NaN	-2.43224	2.04531	-2.40507	NaN	NaN	-3.67197	-2.5674	NaN	NaN	NaN	SASADLSRSKTTSASSVKRNTTPTGAAPPAG	0.955197	186.96	98.156	S	2	841	E9PZ43;E9PWC0;F7CK47;P27546;E9QPW8	688;688;1302;841;841	E9PZ43;P27546	P27546	Microtubule-associated protein;Microtubule-associated protein;Microtubule-associated protein;Microtubule-associated protein 4;Microtubule-associated protein	Mtap4;Mtap4;Mtap4;Map4;Mtap4	_TTSASS(ph)VKR_
-1.74429	-0.0958569	-2.4347	-0.365021	-1.32493	-1.00029	-1.19881	-1.28475	-1.59775	-2.19984	-1.27703	-1.40991	0.584068	-1.48264	-2.02584	-1.94912	-3.03416	-0.884559	-1.91177	NaN	-2.3301	-1.57027	0.480478	NaN	-2.19447	-2.59436	-3.82069	-0.739416	-1.58111	-0.490057	MNLKGPSLKGDLGASSPSMKLHAPGLDLKGV	0.955221	219.35	219.35	S	2	5099	E9Q616	5099	E9Q616	E9Q616		Ahnak	_GPSLKGDLGASS(ph)PSMK_
-0.196481	1.11719	NaN	NaN	1.20154	-0.0746424	-0.0454429	NaN	NaN	0.0988146	-0.712904	NaN	NaN	NaN	NaN	0.0992626	-0.631803	NaN	0.681839	NaN	1.25677	0.312115	NaN	NaN	0.683136	0.754602	0.728383	0.87308	0.38828	0.731661	PVSKEADMSSIQIPSSPPAHGSPQLRSQDPT	0.955561	83.881	77.641	S	3	739	Q7TSI3	739	Q7TSI3	Q7TSI3	Serine/threonine-protein phosphatase 6 regulatory subunit 1	Ppp6r1	_EADMSSIQIPSS(ph)PPAHGSPQLR_
-1.49733	-1.65718	-1.54087	NaN	-2.07478	-1.20301	NaN	-1.28202	-1.37089	-1.27721	-1.46284	-1.35828	-1.72496	-1.64856	-1.5878	-0.907968	NaN	-0.784923	-1.79106	-1.23879	NaN	NaN	-1.8484	-1.69648	-1.43653	-1.99603	NaN	NaN	NaN	-0.248899	RTVASAATANEIRRQSSSYEDPWKITDEQRQ	0.955605	199.36	118.35	S	3	272	O54916;E9Q632;F6R6F1;D3Z2E3;F6YT69	272;272;259;272;93	O54916	O54916	RalBP1-associated Eps domain-containing protein 1	Reps1;Reps1;Reps1;Reps1;Reps1	_RQS(ph)SSYEDPWKITDEQR_
-3.82629	NaN	-4.25444	-3.29917	-3.37698	-4.47359	NaN	-2.6703	NaN	-2.86535	-3.77873	-2.73708	-3.14553	NaN	-3.36877	-4.2423	NaN	-3.3749	-3.55618	NaN	-3.97471	-3.72367	-3.16837	-2.66898	-3.09369	-4.19148	-3.2372	-2.81036	-3.5292	-3.60893	GGAYVTRSSAVRLRSSVPGVRLLQDSVDFSL	0.955868	86.803	55.04	S	2	73	P20152;A2AKJ2	73;73	P20152	P20152	Vimentin	Vim;Vim	_LRSS(ph)VPGVR_
NaN	3.36059	2.0726	NaN	2.01905	4.15802	1.55724	1.60257	3.38427	3.92513	1.86881	3.45149	1.09496	3.19998	NaN	1.97523	3.44083	3.38216	NaN	3.09406	2.46921	3.75283	NaN	2.26389	NaN	2.41558	1.03413	2.56542	0.177686	NaN	QRSPGSPQLSRASGGSSPNQASKPSASLSSH	0.956217	250.56	250.56	S	4	493	Q8JZP2	493	Q8JZP2	Q8JZP2	Synapsin-3	Syn3	_ASGGS(ph)SPNQASKPSASLSSHNRPPVQGR_
1.36989	0.0380951	0.607023	1.17456	NaN	1.87297	1.08948	1.66786	NaN	NaN	1.23752	NaN	NaN	NaN	NaN	0.762803	1.05721	NaN	NaN	NaN	0.947306	1.96595	2.09271	NaN	NaN	1.25054	0.868226	NaN	1.30305	NaN	LKQAMKDRNLGSPPKSPTHASPQHTQTEKDS	0.956776	82.62	79.018	S	4	418	A2RSJ4	418	A2RSJ4	A2RSJ4	UHRF1-binding protein 1-like	Uhrf1bp1l	_NLGS(ph)PPKS(ph)PTHASPQHTQTEKDSTLK_
-2.10209	NaN	NaN	-3.16847	-4.29197	-2.57388	-1.35377	NaN	-2.56172	-1.92831	NaN	-1.24623	-2.5794	-2.24963	-3.05325	-3.48233	-2.91439	-3.62457	-3.33842	1.24158	NaN	-2.35631	-3.49198	-3.29816	-3.75905	-2.56827	NaN	-3.22044	-3.05587	-4.64363	GSGGSSLESSRHLSRSNIDIPRSNGTEDSRR	0.957584	113.53	113.53	S	3	630	Q6ZPQ6;E9PYJ7	630;630	Q6ZPQ6	Q6ZPQ6	Membrane-associated phosphatidylinositol transfer protein 2	Pitpnm2;Pitpnm2	_HLSRS(ph)NIDIPR_
NaN	-0.646716	-1.22527	NaN	-2.31785	-0.693944	-0.737254	-2.46595	-0.301705	-0.319271	-2.23309	NaN	NaN	NaN	-0.55611	-0.530171	NaN	NaN	NaN	NaN	-1.52165	-1.71576	NaN	NaN	-0.598079	NaN	-0.933648	NaN	-1.26736	-2.26246	GHAPRTSSSSDDSKRSPLSKTPLGRPAVPRF	0.957786	118.46	118.46	S	2	593	Q8VDZ4	593	Q8VDZ4	Q8VDZ4	Palmitoyltransferase ZDHHC5	Zdhhc5	_TSSSSDDSKRS(ph)PLSK_
0.701811	0.317768	0.514367	1.06492	NaN	0.879144	NaN	NaN	NaN	-3.62223	0.92273	0.869359	NaN	NaN	NaN	0.901122	-0.184344	0.675443	NaN	NaN	NaN	0.389754	1.03762	-3.84288	NaN	0.449237	0.652334	NaN	1.34527	-4.66175	KSDSPSSQRVGRPHSSPARLVTVEELLETAK	0.957933	81.431	76.759	S	3	56	Q8BTG3	56	Q8BTG3	Q8BTG3	T-complex protein 11-like protein 1	Tcp11l1	_VGRPHSS(ph)PAR_
-0.174023	0.0483227	-0.463622	-0.284633	0.214609	NaN	0.0694065	0.361138	-0.0536674	0.121314	-0.180403	-0.867738	-0.461005	-0.0918015	NaN	-0.162855	-0.814263	0.414076	0.0225515	0.605288	-0.591296	-0.497433	NaN	-0.238053	NaN	-0.702924	-0.408386	-0.115433	-0.192952	0.563049	STIWQFFSRLFSSSSSPPPAKRSYPSVNIHY	0.958127	170.49	125.5	S	2	594	K3W4S4;J3QNR6;Q9ESN9;E9Q6E0;E9Q6B6	594;586;586;555;549	K3W4S4	K3W4S4	C-Jun-amino-terminal kinase-interacting protein 3	Mapk8ip3;Mapk8ip3;Mapk8ip3	_LFSSSSS(ph)PPPAKR_
-1.34891	-0.361207	-0.797013	NaN	NaN	-0.737254	-0.491597	-0.778545	-1.9517	NaN	-0.122209	-0.454387	-0.909581	-1.84832	NaN	-0.458487	-0.742696	-1.27727	-0.534261	1.56593	0.297502	-1.06095	-1.04334	-0.670025	NaN	-0.844627	-0.514804	NaN	-0.57918	NaN	FEVGVTSHRSCSHQTSAPSLKALAHNGTPRN	0.958607	178.01	164.41	S	2	381	Q99K70	381	Q99K70	Q99K70	Ras-related GTP-binding protein C	Rragc	_SCSHQTS(ph)APSLK_
0.90763	1.89481	1.12967	1.51416	1.94731	1.39066	1.211	2.04722	1.86003	1.94076	NaN	1.90449	1.56375	NaN	NaN	1.09157	NaN	1.75467	NaN	1.24701	1.10442	NaN	0.806191	1.45115	0.864807	1.25953	1.47173	NaN	1.39134	NaN	TSSATNLSVPPSLRGSHSFDERMTGSDDVFY	0.958719	88.948	65.5	S	2	563	Q3UHF7	563	Q3UHF7	Q3UHF7	Transcription factor HIVEP2	Hivep2	_GS(ph)HSFDER_
-0.995883	NaN	NaN	-0.570269	0.0395178	0.179335	0.410543	0.186689	-0.474358	0.349824	0.322938	-0.0404014	0.32357	0.544751	-0.20389	NaN	NaN	NaN	-0.822281	-0.527671	NaN	NaN	NaN	-0.744678	-1.15717	NaN	NaN	NaN	NaN	-1.43205	AKSELVLAPAPAPAATHSPLHRSVSDLPLPL	0.958736	178.4	178.4	T	3	377	Q9JIA7	377	Q9JIA7	Q9JIA7	Sphingosine kinase 2	Sphk2	_AKS(ph)ELVLAPAPAPAAT(ph)HSPLHR_
0.527637	-2.55115	3.81085	NaN	-2.2996	-0.148609	-2.71154	-3.16659	-0.0781998	-1.00712	-2.61488	-2.04047	-3.53792	2.1788	-2.59424	-1.94752	-2.86469	-2.27056	0.192019	1.54444	-0.398569	-2.68336	2.10842	-2.87034	-2.852	-2.34398	0.116645	-2.82499	3.87404	-2.69421	LSPSASPPRRRHRPSSPATPPPKTRHSPTPQ	0.958973	147.09	110.77	S	2	401	E9PUK6;A2A8V9;Q52KI8;A2A8V8;E9QKA4	401;396;401;401;401	E9PUK6	E9PUK6	Serine/arginine repetitive matrix protein 1	Srrm1;Srrm1;Srrm1;Srrm1;Srrm1	_HRPSS(ph)PAT(ph)PPPK_
-0.947704	NaN	NaN	0.106187	NaN	NaN	NaN	NaN	-0.538836	-2.57175	NaN	NaN	-2.48864	NaN	-2.0365	-1.48202	-0.514703	-0.861717	-0.581592	-1.20995	-1.1891	NaN	NaN	-0.59053	-1.63022	NaN	NaN	NaN	NaN	-1.41289	SSVHSTTASARRNSSSPVSPASVPGQRRLAS	0.959056	139.11	139.11	S	2	638	Q8K3X4	638	Q8K3X4	Q8K3X4	Interferon regulatory factor 2-binding protein-like	Irf2bpl	_RNS(ph)SS(ph)PVSPASVPGQR_
2.58545	NaN	2.01935	2.1047	NaN	2.12847	2.82204	1.19093	2.82031	1.60038	3.10073	NaN	1.55597	2.17137	2.16748	2.57648	NaN	1.90136	2.02515	NaN	1.40312	NaN	1.96545	NaN	1.78767	NaN	2.14867	1.24407	1.88443	1.66612	QPGFPQPSPSDDPSLSPRQDRAHTAPP____	0.959063	216.14	179.2	S	3	136	Q91VC7	136	Q91VC7	Q91VC7	Protein phosphatase 1 regulatory subunit 14A	Ppp1r14a	_GLHKQPGFPQPSPSDDPSLS(ph)PR_
NaN	NaN	NaN	NaN	NaN	NaN	-0.506602	-0.0875986	-1.03738	-1.24422	NaN	-1.04425	-1.37501	-1.55753	-1.97867	-0.607105	-1.5672	-0.929109	-1.70995	-1.4936	NaN	-0.838669	NaN	-1.35963	-2.34599	-1.6277	-0.889006	-2.83887	-1.46048	-2.1309	LDVQGGAHKKRARRSSLLNAKKLYEDAQMAR	0.959454	95.018	68.44	S	2	1102	Q5NCJ1;Q5NCJ0;Q5NCJ5;Q5NCJ4	1102;1094;817;809	Q5NCJ1	Q5NCJ1		Rapgef6;Rapgef6;Rapgef6;Rapgef6	_RSS(ph)LLNAK_
6.88096	3.73972	6.08373	6.56648	5.6907	6.39885	6.09443	5.88283	6.97408	6.81817	6.68186	5.86313	5.28704	4.41205	5.30923	5.88036	5.64508	6.25528	6.40421	1.696	6.66557	6.44649	5.35739	6.97171	6.45116	6.3552	5.28518	5.69997	6.72671	6.16338	LDTLKKLNKTDEEISS_______________	0.96002	244.58	210.14	S	2	594	O08599	594	O08599	O08599	Syntaxin-binding protein 1	Stxbp1	_KLNKTDEEISS(ph)_
-1.853	-1.42712	-2.01511	-1.59627	NaN	-1.70898	-1.92353	-1.99928	-1.16202	-1.51813	-2.09424	NaN	-2.19191	-1.57522	-1.31296	-2.10474	-2.40302	-2.18148	-1.66284	-1.66448	-1.82175	-1.9969	-1.66939	-2.21428	-1.66143	-2.56869	-2.0606	-1.85056	-1.60146	-2.45686	FAGWLCRTLRLKQPSTPTRTAV_________	0.960171	126.12	77.597	T	3	395	Q63932;Q91YS7	395;394	Q63932	Q63932	Dual specificity mitogen-activated protein kinase kinase 2	Map2k2;Map2k2	_LKQPST(ph)PTR_
2.44238	NaN	1.25753	2.50357	2.88034	2.41219	1.93766	2.87292	1.55165	NaN	1.65726	NaN	NaN	NaN	2.8289	1.91626	NaN	NaN	3.01578	4.34614	1.61127	0.594857	NaN	NaN	NaN	3.27816	1.68284	NaN	NaN	NaN	GPGGEGSAHLASSRATLSDSEIETNSATSAI	0.960313	181.82	126.32	T	2	1236	A2AGQ4;E9QN47;A2AGR0;Q80U28;A2AGQ6;A2AGQ5;A2AGQ9;A2AGQ7;A2AGQ8;A2AGQ2;A2AGQ3;A2AGR1	1236;1216;1235;1235;1194;1218;1199;1198;1175;1179;1154;1154	A2AGQ4	A2AGQ4	MAP kinase-activating death domain protein	Madd;Madd;Madd;Madd;Madd;Madd;Madd;Madd;Madd;Madd;Madd;Madd	_AT(ph)LSDSEIETNSATSAIFGK_
2.13835	6.03429	0.4655	3.20237	5.25859	2.83126	4.48743	3.65501	3.9055	2.61334	2.32511	3.57741	2.27565	3.29378	2.80935	3.95994	3.75561	2.11466	5.16096	2.33025	NaN	4.02404	NaN	2.3524	NaN	4.78779	5.09804	4.59607	2.56815	NaN	HQAGPATRPDRARSSSLTPGLGGPDSMAPRT	0.96034	94.057	81.967	S	2	250	Q8C3Q5;F6T9T6	250;67	Q8C3Q5	Q8C3Q5	Protein shisa-7	Shisa7;Shisa7	_SSS(ph)LTPGLGGPDSM(ox)APR_
5.10447	4.89351	NaN	6.8064	7.02789	4.09668	6.49096	NaN	NaN	NaN	5.17992	5.53778	6.78645	4.37599	6.82782	6.67061	5.93748	NaN	7.09997	7.01177	6.95904	6.59534	6.49239	6.43073	6.90769	NaN	NaN	NaN	7.30849	6.90899	SYTPDHPSELPEEPSSPQERMFTIDPKVYGE	0.96045	370.02	366.33	S	3	655	P20357;G3UZK9	655;497	P20357	P20357	Microtubule-associated protein 2	Map2;Mtap2	_ASQPSPPAQEAGYSTLAQSYTPDHPSELPEEPSS(ph)PQER_
-2.60654	-2.34153	-2.27614	-4.97701	-3.20268	-3.63145	-2.88677	NaN	NaN	NaN	-2.12965	-2.19598	-2.92406	NaN	NaN	NaN	-2.47949	-4.1357	NaN	NaN	NaN	NaN	NaN	-3.20477	-3.16464	-1.70558	NaN	NaN	-3.27862	-2.99717	KPQRPSQNGCQIRRHSGTGATPPVKKKPKLM	0.961183	100.41	95.57	S	3	431	Q60520	431	Q60520	Q60520	Paired amphipathic helix protein Sin3a	Sin3a	_RHS(ph)GTGATPPVK_
3.6668	3.91378	3.77205	4.1871	3.94259	4.06758	3.55609	3.09185	NaN	4.00053	NaN	3.88942	4.18039	3.15779	3.83294	3.17932	3.57239	3.9561	NaN	3.60844	3.26077	3.78474	NaN	NaN	4.17522	4.10698	3.48273	NaN	NaN	3.36028	VGDVSRPFSPPIHSSSPPPIAPLARAESTSS	0.961345	202.8	194.34	S	4	491	Q8VD37;F7CPX0	491;218	Q8VD37	Q8VD37	SH3-containing GRB2-like protein 3-interacting protein 1	Sgip1;Sgip1	_LPPGKPGVGDVSRPFS(ph)PPIHSSS(ph)PPPIAPLAR_
NaN	NaN	2.2438	NaN	NaN	NaN	2.17795	3.20863	2.90498	1.9716	2.36023	2.31732	3.6046	2.37445	2.4519	NaN	3.10582	2.37452	NaN	2.71881	NaN	2.46005	NaN	2.56772	2.26292	NaN	NaN	2.9521	NaN	2.55368	TDGLSERRSNGPTHTSPTRPTPQPRSMVQQV	0.961441	122.77	60.747	S	4	321	Q3UVT7;Q9JHU2	321;321	Q3UVT7	Q3UVT7	Palmdelphin	Palmd;Palmd	_RSNGPTHTS(ph)PTRPTPQPR_
NaN	5.68832	5.2836	3.74157	NaN	NaN	5.7093	5.54631	4.44502	4.3756	NaN	5.38443	4.2371	4.1371	NaN	NaN	4.14242	5.60016	4.93837	4.06869	4.29701	4.54113	5.63036	3.79272	4.26349	NaN	5.33055	4.20956	NaN	3.97256	EGRAPVISGVTKAVSSPTVSRLTDTSKFTGS	0.961631	107.85	65.179	S	2	159	Q7TQD2	159	Q7TQD2	Q7TQD2	Tubulin polymerization-promoting protein	Tppp	_AVSS(ph)PTVSR_
-0.569783	-1.29036	-1.15147	-0.617675	-1.41246	0.0425608	NaN	NaN	-1.05624	-0.646992	-0.78375	-0.925923	-1.60853	-1.46775	-1.05394	-0.734569	-0.752406	-1.21412	-0.722641	-0.923339	-1.05721	0.111866	NaN	-0.992551	-0.307079	-2.07481	NaN	-0.842054	-0.599413	-0.857981	GRAYYEFREEAYHSRSKSPPPPEEEAKDEEE	0.961704	336.04	191.29	S	4	224	Q00PI9	224	Q00PI9	Q00PI9	Heterogeneous nuclear ribonucleoprotein U-like protein 2	Hnrnpul2	_S(ph)KSPPPPEEEAKDEEEDQTLVNLDTYTSDLHFQISK_
-0.922274	NaN	NaN	-0.711935	NaN	NaN	-0.30381	-0.369048	-0.34426	NaN	-0.22404	-0.325617	0.0470404	-0.70982	-0.434028	NaN	NaN	-0.177599	-1.35862	-1.10259	-1.32746	-1.35287	-0.901263	NaN	NaN	NaN	-1.7721	-1.84551	-1.33674	-1.55395	SPRPGSPVPGSERRSSRPEVTPISLRGTKEG	0.961875	111.77	56.215	S	3	316	Q8JZP9;Q9D2H3	316;316	Q8JZP9	Q8JZP9	GAS2-like protein 1	Gas2l1;Gas2l1	_RSS(ph)RPEVTPISLR_
-0.418784	-0.590913	-0.627327	-0.0203421	NaN	-0.877587	-0.825134	-0.395611	NaN	NaN	NaN	-0.340847	-0.375957	-0.293959	-0.740712	NaN	-0.067501	0.0801489	NaN	0.0410162	NaN	-0.41446	NaN	-0.427714	NaN	-0.334568	-0.744764	-0.531569	0.109888	NaN	NIHSKLEGGKATKSKTSPVASGSTSKSTTLP	0.962012	208.43	208.43	T	2	1068	Q6A065;H7BX26	1068;1068	Q6A065	Q6A065	Centrosomal protein of 170 kDa	Cep170;Cep170	_SKT(ph)SPVASGSTSK_
2.7209	3.50706	NaN	NaN	3.02104	2.93027	2.40347	NaN	2.30493	4.09222	2.94564	1.98833	NaN	2.44136	NaN	NaN	2.53952	2.81461	NaN	3.26507	3.6521	2.69628	NaN	3.41166	NaN	2.53399	NaN	NaN	2.31459	NaN	PPAHTGTFRTSTAPSSPGVDSVPLQRTGSQH	0.962024	120.4	103.9	S	2	458	O35927;E9QKH8	458;457	O35927	O35927	Catenin delta-2	Ctnnd2;Ctnnd2	_TSTAPSS(ph)PGVDSVPLQR_
-2.0633	-1.71339	-2.32685	NaN	NaN	-1.56023	-2.07998	-2.2199	NaN	NaN	-1.99852	-2.48841	-2.82348	NaN	NaN	-2.03858	-2.30138	NaN	-2.02825	NaN	-2.40201	-2.13678	-2.05735	NaN	NaN	-2.35375	-2.18675	NaN	NaN	NaN	SHSATQQPVTADKQQSHDPVSPRSLQRLSQR;SHSATQQPVTADKQQSHDPVSPRSLQRLSSQ	0.962157	163.29	163.29	S	4	506	Q924H7;E9Q5D5;E9Q020;E9Q4Y9;F6Z247;F6R357	506;458;355;354;260;89	Q924H7;F6R357	Q924H7	WW domain-containing adapter protein with coiled-coil	Wac;Wac;Wac;Wac;Wac;Wac	_QGPVSHSATQQPVTADKQQS(ph)HDPVSPR_
0.402397	1.26531	0.609861	1.33657	-0.91265	1.29152	1.07075	-0.339935	NaN	1.49017	-0.377512	-0.267835	1.1156	1.52587	1.25116	0.833207	-0.423417	1.32442	0.333498	1.61918	NaN	0.384527	0.723658	0.453992	1.18027	-1.32123	0.973639	-0.314174	0.878693	0.177262	SPVRVRMRNHPPRKISTEDINKRLSLPADIR	0.962318	129.71	82.069	S	3	110	Q04735	110	Q04735	Q04735	Cyclin-dependent kinase 16	Cdk16	_KIS(ph)TEDINKR_
-1.07101	0.383078	-0.251568	NaN	-1.69216	NaN	-0.544485	0.158639	NaN	NaN	NaN	-0.0247452	0.360064	NaN	NaN	-0.506501	-0.799833	0.432046	NaN	NaN	-0.468323	-0.934705	-0.260026	NaN	NaN	NaN	-0.830499	0.112584	NaN	NaN	ALAGAPKRLATKLSSSLGRSSGKRVRASLDS	0.962372	101.65	90.906	S	2	220	Q8C6B2;D3Z7S7	220;170	Q8C6B2	Q8C6B2	Rhotekin	Rtkn;Rtkn	_LSSS(ph)LGR_
1.81639	0.850741	-0.378401	-1.50396	2.47489	-0.814263	0.0841044	0.432143	2.13194	NaN	1.55873	NaN	1.79371	NaN	1.51148	1.71369	-3.32955	NaN	NaN	NaN	-1.06709	NaN	1.97205	2.51243	2.94519	NaN	0.983646	1.60239	1.18154	2.2614	SGFRAESPGPGSRSSSPKPKPLPTPRSSPSG	0.962407	87.287	80.414	S	3	2893	E9PUJ6;Q7TPH6;F6SMY7;F7CZG3	2893;2855;2783;494	E9PUJ6	E9PUJ6	Probable E3 ubiquitin-protein ligase MYCBP2	Mycbp2;Mycbp2;Mycbp2;Mycbp2	_SSS(ph)PKPKPLPTPR_
4.15413	2.63093	1.95842	NaN	NaN	3.65399	3.03967	2.17971	2.44741	NaN	3.34837	3.28715	NaN	NaN	2.77182	1.7536	2.83454	3.68544	2.85622	2.56807	NaN	NaN	NaN	2.84011	3.34455	NaN	2.99677	NaN	NaN	2.61255	AHTEGILNRNHRDASSLTNLKRANADVEIIT	0.962414	68.463	63.611	S	2	386	Q7TME0	386	Q7TME0	Q7TME0	Lipid phosphate phosphatase-related protein type 4	Lppr4	_DASS(ph)LTNLKR_
-1.01321	0.40788	-2.11919	NaN	-1.03541	-1.7008	-2.46087	-0.444773	-2.00439	-2.50073	-1.01478	-2.08719	-0.131326	-2.94916	-3.10331	-2.14388	-2.23109	-2.13353	-2.59331	0.782869	-0.79452	-0.443501	-1.20802	-2.58484	-1.94032	-1.86908	-1.16363	-0.173127	-0.664847	0.243728	ADLEESFNEHELEPSSPKTKKKSRKGRPRKT	0.963156	297.19	267.93	S	3	155	Q9D4J7;E9QAG2	155;155	Q9D4J7	Q9D4J7	PHD finger protein 6	Phf6;Phf6	_TAHNSEADLEESFNEHELEPSS(ph)PK_
0.147761	-0.0237521	-0.581014	0.235637	NaN	0.417521	NaN	-0.666211	-0.321466	NaN	0.644623	-0.648281	-0.433707	-0.429643	NaN	-0.190678	-0.204016	-0.411969	-0.254836	0.058548	0.0349878	-0.1956	1.12444	0.118868	NaN	-0.595313	-0.472072	-0.46728	0.630037	-0.182565	KSSSAGKESPKVRRHSSPSSPTSPKFGKADS	0.96339	80.632	51.695	S	2	119	O35495;E9PVC7;E9Q9M2;D3YV23	119;101;149;73	O35495	O35495	Cyclin-dependent kinase 14	Cdk14;Cdk14;Cdk14;Cdk14	_RHS(ph)SPSSPTSPK_
-1.06399	NaN	NaN	NaN	NaN	-2.1955	-0.495286	1.4362	NaN	NaN	NaN	NaN	-1.54161	0.863572	-0.900104	-2.30807	-1.29131	-0.885184	-1.3794	-1.07882	-1.45418	NaN	NaN	0.176169	-0.00028853	NaN	NaN	-0.295606	NaN	NaN	GVGLLPPTPRSSGLSTPVAPSAGHLAHVREQ	0.963696	109.08	97.974	T	3	178	Q8BX02	178	Q8BX02	Q8BX02	KN motif and ankyrin repeat domain-containing protein 2	Kank2	_SS(ph)GLST(ph)PVAPSAGHLAHVR_
-3.04742	-1.33176	-2.25462	-3.47703	NaN	-2.17833	-1.71901	-1.57817	-1.48517	-3.1968	-1.64344	-1.98983	-3.00938	-1.38747	-2.39974	-2.03513	-1.89453	-2.06575	-2.34386	-1.52396	-0.906814	-2.02952	-2.38372	-2.58395	-3.1116	-2.45381	-2.19443	-1.1896	-1.97082	-4.04028	QFGIIGNDRVSGAGLSPSRKSGGGHFVPPGE	0.963729	151.07	151.07	S	2	1131	P58871	1131	P58871	P58871	182 kDa tankyrase-1-binding protein	Tnks1bp1	_VSGAGLS(ph)PSRK_
4.94297	5.79666	2.48076	4.73159	6.6489	5.75555	5.34984	3.45972	3.98195	2.90444	7.51871	5.60338	NaN	1.86391	3.70843	6.5952	6.52922	4.89012	1.77369	4.08946	NaN	5.92779	2.63245	3.45395	3.74741	4.9935	5.17204	5.18963	2.44875	5.59653	DAQSFGENRFYYSSGSSSPTHAKSAHV____	0.963809	244.08	212.69	S	2	196	Q60771	196	Q60771	Q60771	Claudin-11	Cldn11	_FYYSSGS(ph)SSPTHAK_
-2.45323	-3.69299	NaN	-2.24629	-1.83536	-2.67954	-2.73806	-1.54186	-2.91278	-1.61852	-2.52624	-3.09889	-1.231	-2.09068	-1.54409	-2.58159	NaN	NaN	-2.12638	-1.40561	-1.46905	-0.480058	-1.75809	NaN	-1.18479	-1.30475	-2.68185	NaN	NaN	-1.95215	GNTEYLTEFSRNLGKSSEHLLRPSQVFPQRS	0.964315	151.94	100.94	S	3	415	Q6AW69;B2RSU6;D3Z3H4	415;415;415	Q6AW69	Q6AW69	Cingulin-like protein 1	Cgnl1;Cgnl1;Cgnl1	_NLGKS(ph)SEHLLRPSQVFPQR_
-3.35219	-3.86225	-4.52926	-3.68032	NaN	-4.15761	-3.28893	NaN	-2.74595	-2.58552	NaN	-5.17193	NaN	-2.9883	-3.40925	-3.66698	-5.11848	NaN	-2.3717	-3.61129	NaN	-3.33743	NaN	-4.43082	NaN	-4.77605	-4.60449	-3.06487	-2.69915	NaN	EPWKDPKPEPVERRTSDSTFQPKSLEFSKSD	0.964437	152.88	114.64	S	2	696	Q52KR3	696	Q52KR3	Q52KR3	Protein prune homolog 2	Prune2	_RTS(ph)DSTFQPK_
-0.298541	-2.52552	NaN	NaN	-3.45022	-0.914565	-0.741575	-2.70783	NaN	-2.69203	NaN	-2.61796	-1.9387	-2.31672	-3.17353	-0.955759	-1.4024	NaN	-1.93327	-2.80843	-2.76742	-3.06393	-2.31565	NaN	-3.79961	NaN	-1.86635	-3.53829	NaN	-3.83825	PMTHGNTGFSGIESSSPEVKGYWAGLDASAQ	0.96555	286.25	206.65	S	4	268	Q61990	268	Q61990	Q61990	Poly(rC)-binding protein 2	Pcbp2	_LHQLAM(ox)QQSHFPM(ox)THGNTGFSGIESSS(ph)PEVK_
-0.61438	0.588986	-1.40817	-2.58904	-3.34398	-1.41533	-1.12188	NaN	-3.43496	NaN	-3.17632	-0.341303	-3.14455	-3.1849	NaN	-2.42167	-2.75407	-2.92374	-0.112233	-2.84421	-0.499578	-0.178237	NaN	-1.28954	-2.08352	0.00782613	-1.64215	NaN	NaN	-0.786178	LMETSDAAQKAAPTSSPGSSRKRHREDSDVE	0.965718	153.81	153.81	S	2	469	Q9JK91	469	Q9JK91	Q9JK91	DNA mismatch repair protein Mlh1	Mlh1	_AAPTSS(ph)PGSSR_
NaN	NaN	-3.08558	-2.77454	-3.33285	NaN	-2.19519	-2.88235	NaN	-1.98236	NaN	NaN	NaN	NaN	NaN	-2.58518	-2.46895	-2.34968	NaN	-1.17753	NaN	-2.40907	-2.8585	-1.84274	-2.46524	-3.08957	-2.61812	-1.24787	-1.51521	0.0551416	_MSTGVPSGSSAATGSNRRLQQTQNQVDEVV	0.966093	149.84	122.65	S	2	15	P63024	15	P63024	P63024	Vesicle-associated membrane protein 3	Vamp3	_(ac)STGVPSGSSAATGS(ph)NRR_
1.14013	1.35916	1.20613	NaN	NaN	3.0468	2.19707	2.45561	NaN	NaN	NaN	0.594726	1.12948	1.89964	1.61591	1.56815	1.03975	1.54814	1.54747	1.22395	1.15666	1.76641	1.38658	NaN	1.64787	1.17254	NaN	1.29538	1.50504	NaN	QTRVASPSQGQVGSSSPKRSGMTAVPQHLGP	0.967004	182.15	124.31	S	2	336	Q68FH0;A2AS45;A2AS44	336;336;336	Q68FH0	Q68FH0	Plakophilin-4	Pkp4;Pkp4;Pkp4	_VAS(ph)PSQGQVGSSS(ph)PKR_
-2.05738	-1.50004	-1.72653	-1.32579	-1.94482	-1.25108	-1.07888	-0.565402	-1.79086	-0.360196	-0.761285	-1.47207	-0.0618453	-0.590243	-0.742179	-0.0137839	-1.81385	-0.0756011	-1.86627	-1.53127	-1.72365	-1.45181	-1.56072	-1.01671	-1.26147	-2.13337	-1.56399	-0.634221	-1.61372	-2.04264	ADYLAQKQRKLNRRTSFSFQKEKKSGQQ___	0.967173	128.88	111.52	S	2	510	Q8BKH7;A2AR12	510;510	Q8BKH7	Q8BKH7	Target of rapamycin complex 2 subunit MAPKAP1	Mapkap1;Mapkap1	_RTS(ph)FSFQK_
NaN	1.53174	0.951513	NaN	NaN	2.16133	NaN	1.621	1.94803	1.66351	NaN	0.425211	NaN	1.96185	NaN	0.675328	0.708915	1.58645	1.2588	1.7693	NaN	0.840888	1.41596	1.65254	NaN	0.779447	NaN	NaN	NaN	1.4463	LDFARTRLAADVGKGSSQREFNGLGDCLTKI	0.967223	106.36	106.36	S	2	149	P48962	149	P48962	P48962	ADP/ATP translocase 1	Slc25a4	_LAADVGKGS(ph)SQR_
5.06371	NaN	3.34806	NaN	5.47843	NaN	3.76352	7.66798	6.90145	NaN	6.60205	NaN	4.42526	NaN	5.67595	5.24715	3.82357	5.74159	7.41075	6.20195	8.10383	NaN	NaN	NaN	5.49479	4.26149	3.18259	NaN	NaN	7.30331	RQRNNTAKNHPGSDTSPEAEASSGGGGVALK	0.967461	273.79	221.9	S	3	21	Q9QXW9	21	Q9QXW9	Q9QXW9	Large neutral amino acids transporter small subunit 2	Slc7a8	_NHPGSDTS(ph)PEAEASSGGGGVALKK_
-0.809168	-0.513086	-0.689925	-0.419862	-1.18498	-0.973868	-1.13711	NaN	-0.528071	NaN	-0.67717	NaN	-1.32435	-1.07882	NaN	-0.647084	-0.84141	-0.481505	-1.27387	NaN	-0.919302	NaN	-1.0314	-1.15257	4.15516	-1.40196	-1.06412	-0.744592	-0.304978	-0.91265	SAGSTGRIPGLRRLDSSGERSHRQLIDCIRS	0.967906	90.614	90.614	S	2	357	Q69ZR2;F8WIE5	357;357	Q69ZR2	Q69ZR2	E3 ubiquitin-protein ligase HECTD1	Hectd1;Hectd1	_RLDS(ph)SGER_
-2.03742	-0.764346	NaN	-0.927214	NaN	-0.501923	0.133765	-0.559639	0.0276162	-0.0271541	-0.348119	-0.289716	-0.679334	-0.389236	-0.851519	-1.40724	-1.36362	-1.19642	NaN	-2.76265	NaN	-2.06437	-1.37329	-1.3278	NaN	-2.29175	-2.60246	-2.32582	-1.76481	NaN	FSRRSLRRARPRRSHSSSQFRYQSNQQELTP	0.968027	76.522	71.241	S	2	46	Q6PD28	46	Q6PD28	Q6PD28		Ppp2r5b	_RSHS(ph)SSQFR_
3.35977	2.48189	0.195732	NaN	NaN	2.40438	3.66784	3.15521	1.90325	1.22698	5.91685	NaN	3.5588	2.37804	1.79541	3.9598	-0.148218	2.51573	NaN	2.7337	4.92603	-0.417056	2.97664	2.00196	0.616901	2.98085	5.07378	NaN	-0.460061	1.96787	MPKQVEVRMHDSHLSSDEPKHRNLGMRMCDK	0.968056	174.47	147.51	S	2	25	P43006;A2APL5;A2AQI7	25;25;16	P43006	P43006	Excitatory amino acid transporter 2	Slc1a2;Slc1a2;Slc1a2	_MHDSHLSS(ph)DEPK_
-0.0275787	-0.81746	-0.520447	0.114176	NaN	-0.991536	NaN	NaN	NaN	NaN	-1.19849	NaN	NaN	-1.51753	-0.333195	-0.270708	-0.541217	NaN	NaN	NaN	-1.40174	0.0112827	-0.923644	NaN	NaN	1.04826	-2.33185	NaN	-1.63997	NaN	LRGQEHKYLLGNAPVSPSSQKLKRKAEQDPE	0.968184	130.56	108.56	S	2	200	Q91VL8	200	Q91VL8	Q91VL8	Telomeric repeat-binding factor 2-interacting protein 1	Terf2ip	_YLLGNAPVS(ph)PSSQK_
2.75497	3.32765	2.8925	2.86902	3.34985	3.22405	2.94631	3.0328	2.99677	2.91572	2.85038	2.54187	2.71189	2.99885	2.98085	3.20809	2.68603	2.74352	NaN	2.12262	3.41554	3.10706	3.0468	2.97687	3.22337	2.45372	3.00173	2.76543	NaN	2.41781	NKSKKLIGTAVPQRTSPTGPKNMQTSGRLSN	0.968234	179.69	179.69	S	2	162	Q6PER3	162	Q6PER3	Q6PER3	Microtubule-associated protein RP/EB family member 3	Mapre3	_LIGTAVPQRTS(ph)PTGPK_
4.62135	NaN	NaN	NaN	NaN	5.17825	NaN	NaN	4.53979	4.83403	3.91524	3.76106	NaN	NaN	4.88129	4.04249	4.09762	4.14305	4.25071	4.60303	3.65777	4.45331	4.60212	5.05117	4.58329	4.39793	NaN	NaN	NaN	4.5982	ETESAAKATTDNSPSSKAEDGPAKEEPKQAD	0.968303	195.23	172.11	S	3	145	P06837	145	P06837	P06837	Neuromodulin	Gap43	_ATTDNS(ph)PSS(ph)KAEDGPAKEEPK_
-3.36485	NaN	-2.39701	NaN	-2.21493	-2.92117	-2.90785	-3.34965	-2.27882	-3.0421	-2.71991	-3.76818	-4.06342	NaN	-3.16158	-1.64473	-4.32164	NaN	-3.73942	-3.07123	-2.59316	-1.91154	-2.73014	-3.02528	-2.9019	NaN	NaN	-2.64517	NaN	NaN	TKPLLSVNKSTSTPTSPGPRTHSTPSIPVLT	0.968574	128.35	82.102	S	2	687	Q7TQH0;Q3TGG2;E9Q5Q0	687;601;567	Q7TQH0	Q7TQH0	Ataxin-2-like protein	Atxn2l;Atxn2l;Atxn2l	_STS(ph)TPTS(ph)PGPR_
-0.757194	-1.89142	-1.36109	-0.683921	-0.179129	-2.04579	NaN	-0.951961	-1.1177	-0.632082	-2.05384	-1.23063	-1.28877	-0.0224744	-1.18682	-0.458067	-1.55812	-2.51682	-0.250962	NaN	-0.624241	-1.63817	-0.805458	-0.864018	NaN	-1.39561	-2.27295	-0.547252	-1.70204	-0.701505	DLRAEEQLPPLLSPPSPSTPHSRRSQVIEKF	0.968589	153.94	125.11	S	3	292	P97434;F6RND9;Q5SWZ5;F6S5I0	292;160;292;139	P97434;Q5SWZ5	P97434	Myosin phosphatase Rho-interacting protein	Mprip;Mprip;Mprip;Mprip	_AEEQLPPLLSPPS(ph)PSTPHSR_
-0.414027	0.293996	-0.0200577	-0.323889	-0.798175	-0.963918	0.377501	0.0168475	-0.1121	-0.481299	0.193965	-0.201383	NaN	-0.502229	-0.824401	0.21791	-0.493647	0.183392	-0.828225	-0.186627	NaN	-0.16092	-0.920293	-1.02063	-1.10581	-0.443182	NaN	NaN	-0.635337	-0.568519	YSLASGAGGSGSKGNSLKRSKSIRPPQSPPQ	0.968948	148.09	144.26	S	3	256	Q8VHQ4;E9PXR4;E9Q016	256;256;237	Q8VHQ4	Q8VHQ4	Ras-related protein Rab-40C	Rab40c;Rab40c;Rab40c	_SYSLASGAGGSGSKGNS(ph)LKR_
-2.53797	-2.81162	-2.62852	-2.31348	-2.37857	-1.32469	-1.21655	-3.17492	-3.00133	-1.42986	-3.05391	-2.63719	-1.30141	-3.06555	-1.90658	-3.25419	-2.87242	NaN	-3.22619	-1.00712	-2.69693	-2.17354	-3.00191	-1.69501	-2.25354	-3.56511	-1.34806	-2.44058	-2.30725	-2.65583	KRPQPKAKTQAAGPSSPPRPPTPKETKAPSP	0.969256	168.75	144.26	S	3	446	Q60596	446	Q60596	Q60596	DNA repair protein XRCC1	Xrcc1	_AKTQAAGPSS(ph)PPRPPT(ph)PK_
-0.873971	-0.767824	-0.791022	-0.486045	0.0270134	-1.23364	-0.0878702	-0.962364	-1.23364	-0.880568	0.420685	-1.09018	0.0755505	-1.34982	-0.742955	0.0561612	-0.790105	-0.86378	-0.96229	-1.69475	-0.745108	0.886486	0.158011	-0.0467006	-1.13953	0.257804	0.177474	-0.236952	-0.399116	-0.252537	VVDGLEKAVYQGPGSSPVKS___________	0.969453	185.26	177.58	S	2	261	O88587	261	O88587	O88587	Catechol O-methyltransferase	Comt	_AVYQGPGSS(ph)PVKS_
3.05901	2.92434	NaN	2.85246	2.43175	NaN	1.09523	NaN	3.71729	2.49468	2.86124	3.15637	2.43191	2.32077	3.34253	NaN	2.42639	NaN	2.92566	3.58172	NaN	2.33235	NaN	3.18272	2.77942	NaN	NaN	NaN	1.94965	2.536	SQQQKPEEEAVSSSQSPTATEIPGPLGSGLM	0.970175	195.59	181.55	S	3	567	Q8K0T0	567	Q8K0T0	Q8K0T0	Reticulon-1	Rtn1	_SQQQKPEEEAVSSSQS(ph)PTATEIPGPLGSGLM(ox)PPLPFFNK_
-0.594071	NaN	NaN	-0.344715	-0.312665	-1.28599	-0.924784	NaN	-0.226385	0.372374	-0.371726	NaN	-0.730836	-0.241352	NaN	-0.775936	NaN	-0.487692	-0.641454	-0.493545	-0.625177	0.478206	-0.687688	-0.431142	-1.29525	-1.02418	NaN	-1.32797	-0.195096	NaN	PVQLLPRPPRLLKSKSEASLLQLLSGTPAAR	0.970199	153.76	100.08	S	2	938	Q66T02;B1AS67	938;925	Q66T02	Q66T02	Pleckstrin homology domain-containing family G member 5	Plekhg5;Plekhg5	_SKS(ph)EASLLQLLSGTPAAR_
-0.859731	-1.4741	-0.922655	-1.37334	-1.61042	-1.3097	NaN	-0.971884	0.234652	-1.8024	-1.1721	-0.826599	-1.26855	0.142337	-0.318114	-0.524365	-1.47056	NaN	-1.14698	NaN	NaN	-1.48249	NaN	0.291398	-0.661932	-0.826762	-1.55542	NaN	-0.546561	-0.738984	_______MNTAPSRPSPTRRDPYSFGDSRDT	0.970343	130.98	103.39	S	2	9	B7ZC24;Q91W39;A2A5L3	9;9;9	B7ZC24	B7ZC24	Nuclear receptor coactivator 5	Ncoa5;Ncoa5;Ncoa5	_(ac)MNTAPSRPS(ph)PTR_
3.68129	5.27727	4.64411	5.02365	5.1475	1.88843	3.76552	5.17418	4.9455	4.90461	2.7152	3.04382	5.04554	4.38287	4.56398	4.37416	4.09382	4.39223	4.98179	3.53184	3.92928	NaN	4.62003	2.8813	NaN	5.71922	2.90974	2.8289	4.91533	4.12019	GDAGPRETAPTSTYSSPARSLGDTGITPLSP	0.970549	255	174.52	S	2	24	Q8K0U4	24	Q8K0U4	Q8K0U4	Heat shock 70 kDa protein 12A	Hspa12a	_ETAPTSTYSS(ph)PAR_
0.320054	NaN	-0.0209111	0.558007	0.600424	NaN	NaN	NaN	NaN	0.558304	0.031312	0.735428	NaN	1.39688	0.483299	NaN	0.485196	0.877685	NaN	0.713072	0.234177	0.229602	0.3102	0.729076	0.283	1.08357	0.0853131	-0.160662	0.100268	NaN	LVHTHCAASRHTAPSSPSPGTRT________	0.970617	134.14	134.14	S	2	853	Q3UR70	853	Q3UR70	Q3UR70	Transforming growth factor-beta receptor-associated protein 1	Tgfbrap1	_HTAPSS(ph)PSPGTRT_
3.1939	NaN	NaN	NaN	2.19694	-3.3149	NaN	3.49621	3.1574	3.25291	3.20689	0.346518	3.0235	2.49859	2.8044	-1.48202	NaN	NaN	1.54401	1.3827	3.93691	1.43164	NaN	3.3846	3.58046	1.13176	NaN	NaN	3.4302	1.06664	NLVLLDPGKYKAKSRSPGTPAGEGSGSPPKW	0.970673	264.99	88.872	S	2	355	F8WGR0;Q9QYC0;F8WHZ9;E9Q1K3;F6V4G5	355;355;355;355;6	F8WGR0;Q9QYC0	Q9QYC0	Alpha-adducin	Add1;Add1;Add1;Add1;Add1	_SRS(ph)PGT(ph)PAGEGSGSPPK_
2.19945	2.17618	1.67821	2.16404	1.93209	2.06455	2.52168	2.30707	2.70191	2.54911	2.09999	1.59859	2.09604	2.49419	2.32728	1.93258	1.61901	3.40343	1.77024	2.6539	1.89851	1.95143	1.90406	NaN	NaN	1.32684	1.72905	1.0531	2.45522	0.889984	AQTLPTSVVTITSESSPGKREKDKEKDKEKR	0.971238	308.79	186.3	S	2	2340	Q62261	2340	Q62261	Q62261	Spectrin beta chain, brain 1	Sptbn1	_AQTLPTSVVTITSESS(ph)PGKR_
-2.32518	-2.18596	-2.12393	NaN	-2.3419	NaN	-1.93369	NaN	NaN	NaN	-1.65228	-1.93263	-1.91881	-1.34432	-1.80542	-2.65336	-2.34628	NaN	NaN	-1.80669	NaN	NaN	NaN	NaN	NaN	NaN	-2.5294	NaN	-1.3749	-2.13195	KSSRKRKRDSEAGSSTPTTSTRSRDKDEESK	0.971489	193.64	86.727	T	3	1390	Q3TKT4;G3UX35	1390;1231	Q3TKT4	Q3TKT4	Transcription activator BRG1	Smarca4;Smarca4	_KRDSEAGSST(ph)PTTSTR_
-1.32533	NaN	1.82854	4.05072	2.02956	NaN	3.28167	3.57012	2.67125	2.65435	NaN	3.70632	3.21237	3.35498	1.48685	2.46371	NaN	2.65972	NaN	2.3349	NaN	3.41215	-2.54513	NaN	3.83846	-2.06053	NaN	2.80027	-2.03118	3.68754	AAAEASLNKSKSATTTPSGSPRTSQQNVSNA	0.971673	119.69	88.768	T	2	672	Q3UHJ0	672	Q3UHJ0	Q3UHJ0	AP2-associated protein kinase 1	Aak1	_SATTT(ph)PS(ph)GSPR_
NaN	NaN	NaN	-1.16459	NaN	NaN	NaN	-1.42594	-1.55547	NaN	-1.36849	-1.37668	-1.53874	NaN	-1.4321	NaN	NaN	-1.51167	-1.57202	-1.50716	-1.02652	-2.05544	-1.54424	NaN	-1.07936	NaN	NaN	NaN	NaN	-1.9296	TIKPHSVPSHTDLSKSPKTMKKLLPKRKPER	0.971741	169.7	169.7	S	4	423	D3Z0V2	423	D3Z0V2	D3Z0V2		Arhgef7	_VTSVSNPTIKPHSVPSHTDLSKS(ph)PK_
-0.638954	-0.785425	0.886806	NaN	NaN	0.688032	NaN	NaN	NaN	NaN	1.20503	0.617764	NaN	NaN	-1.95646	-2.46869	-2.50032	-1.58395	NaN	-1.51359	0.453439	-2.34321	NaN	NaN	-1.12922	-2.78266	NaN	NaN	NaN	NaN	SQKVSSPVLETVQQRTPSRERSSSASPELKD	0.971799	165.4	100.08	T	3	1370	Q8BTI8	1370	Q8BTI8	Q8BTI8	Serine/arginine repetitive matrix protein 2	Srrm2	_VSSPVLETVQQRT(ph)PS(ph)RER_
-1.50411	NaN	NaN	NaN	0.832051	-1.39435	NaN	NaN	-1.74825	-1.59407	NaN	NaN	-2.30086	-1.76409	0.914276	1.51227	-2.01632	-1.0795	-2.17967	-1.72251	NaN	NaN	-1.61164	-1.96687	-1.77442	NaN	NaN	NaN	-1.5473	0.868516	RVTRRRRGGSGYHSRSPTRQESSRTSSRRRR	0.97182	77.045	77.045	S	3	1780	Q8BTI8	1780	Q8BTI8	Q8BTI8	Serine/arginine repetitive matrix protein 2	Srrm2	_GGSGYHS(ph)RS(ph)PTRQESSR_
6.512	NaN	5.37094	10.1199	9.20535	7.21209	7.04446	NaN	8.41351	NaN	6.736	3.47017	7.91368	NaN	8.92265	6.63021	4.68828	9.25235	NaN	9.45634	9.77031	NaN	NaN	NaN	9.82265	NaN	10.8045	NaN	4.69623	NaN	KETSKSATPGEKSASSPKRSPKTAGPKETPP	0.97206	92.38	40.187	S	2	1074	P70670	1074	P70670	P70670	Nascent polypeptide-associated complex subunit alpha, muscle-specific form	Naca	_SATPGEKSASS(ph)PK_
NaN	-2.77505	NaN	-3.0226	NaN	NaN	-2.64713	-2.77017	NaN	-3.43242	NaN	-2.85583	-2.94488	NaN	-3.0783	-2.06891	NaN	NaN	-3.5623	NaN	NaN	-2.54295	-3.25397	NaN	NaN	-2.18018	-2.05228	-3.42988	NaN	NaN	SSELDASKAVSSPPTSPRPGSAATISSSASN	0.972104	167.16	142.05	S	3	625	F8VQC1;E9Q740	625;564	F8VQC1	F8VQC1		Srp72;Srp72	_AVSS(ph)PPTS(ph)PRPGSAATISSSASNIVPPR_
0.264859	0.0672131	-0.173511	-0.723952	NaN	1.48669	0.523961	-0.367483	NaN	0.184802	0.715889	-0.438399	-0.0244615	-0.244644	-0.0200577	1.06906	0.78986	-1.83078	NaN	0.0429622	1.36684	0.280422	0.513955	0.878401	-0.324004	NaN	-0.595599	0.358214	0.635786	-0.0999011	EEEVSSLKHLLETHSSPAKTREALADRGELR	0.972136	153.22	153.22	S	3	680	Q80WT5;H3BJH7;H3BKM5	680;680;525	Q80WT5;H3BKM5	Q80WT5	Aftiphilin	Aftph;Aftph;Aftph	_HLLETHSS(ph)PAKTR_
-1.78107	-1.12267	-1.10548	-0.674009	-1.19862	NaN	-1.35428	-0.247442	-0.129613	NaN	-0.907198	1.02025	NaN	-0.919226	-0.97475	NaN	-1.30685	-0.658554	NaN	-0.809168	-1.80343	-1.45833	NaN	-1.52647	-0.990882	NaN	-1.17159	-0.984772	-0.239398	-1.39259	DSDFEQEDYDVRSRTSVQTEDDQLIAGQSAR;DSDFETEDFDVRSRTSVQTEDDQLIAGQSAR	0.97277	217.21	178.39	S	2	667	P26231;E0CXB9;Q61301	655;667;654	P26231;E0CXB9	E0CXB9	Catenin alpha-1;Catenin alpha-2	Ctnna1;Ctnna2;Ctnna2	_SRTS(ph)VQTEDDQLIAGQSAR_
NaN	NaN	0.298495	0.301639	0.728144	0.346995	NaN	NaN	NaN	0.312868	0.35764	NaN	NaN	0.532595	0.196079	-0.83463	NaN	0.731566	0.287167	NaN	NaN	NaN	NaN	0.19446	0.550486	0.243506	NaN	0.257114	0.669946	0.0383026	IPVSFGSHRPLSRAQSSPASATFPMSVQEPP	0.972991	144.49	144.49	S	3	629	Q6NZM9	629	Q6NZM9	Q6NZM9	Histone deacetylase 4	Hdac4	_AQS(ph)SPASATFPMSVQEPPTKPR_
-1.91238	-2.96257	-0.440314	-0.129217	-1.5866	NaN	0.149041	NaN	-3.44983	-0.288418	-3.13208	-3.76691	0.360805	-1.48995	-0.820567	-3.03721	-3.31645	-2.52339	NaN	-1.37979	-3.73455	0.679619	-3.44414	NaN	0.429129	-2.05852	-2.61332	-2.09004	-0.183201	-2.14343	KLEGGAERRGASAASSPAPKARTAAADRTPA	0.973316	175.74	155.08	S	2	134	Q80ZM5	134	Q80ZM5	Q80ZM5		H1fx	_GASAASS(ph)PAPK_
NaN	NaN	NaN	-2.39218	0.998962	-2.06399	-1.99179	-2.66973	-0.479127	NaN	NaN	0.619559	-0.231555	NaN	-0.461005	NaN	-0.673737	-2.5527	-2.85174	-0.358959	NaN	NaN	NaN	NaN	-0.546857	-2.81895	-2.71099	-2.14107	-3.02324	NaN	EERISALESQPARKRSVSHGSNHAQNAEEQR	0.973442	181.89	53.278	S	2	899	Q3TLH4;S4R2J9;S4R294	899;897;899	Q3TLH4	Q3TLH4	Protein PRRC2C	Prrc2c	_S(ph)VSHGSNHAQNAEEQR_
1.84513	1.6179	NaN	NaN	NaN	1.90433	2.41488	NaN	3.44086	2.75448	2.8796	2.15374	1.87181	1.71109	3.05817	NaN	NaN	2.20184	NaN	1.71866	NaN	1.66497	NaN	2.49744	1.48746	NaN	NaN	NaN	2.15779	1.46801	VGPAPSLSELDLRPPSPINLSRSIDAALFRE	0.973469	157.75	134.2	S	3	799	Q6PE13	799	Q6PE13	Q6PE13	Proline-rich transmembrane protein 3	Prrt3	_GSVGPAPSLSELDLRPPS(ph)PINLSR_
0.604959	1.69965	0.895261	NaN	NaN	1.84508	1.23868	0.403179	NaN	NaN	0.117834	-0.0565835	NaN	0.745261	1.65603	1.35661	-0.0927488	NaN	NaN	NaN	0.439539	0.860269	0.630416	NaN	NaN	-0.635429	1.79396	0.512843	1.13027	NaN	PSLDGQHSSKTERSKSYDEGLDDYREDAKLS	0.973644	98.132	70.452	S	3	885	B7ZCJ1;B7ZCJ0;Q6DFV3;G3UWM5	885;875;874;714	B7ZCJ1	B7ZCJ1	Rho GTPase-activating protein 21	Arhgap21;Arhgap21;Arhgap21;Arhgap21	_SKS(ph)YDEGLDDYREDAK_
-3.17233	-3.4614	-4.84925	-2.53722	-4.80493	-4.00432	-4.53425	-4.15332	-4.83688	-3.08311	-4.21202	-4.99195	-5.24184	-4.74561	-3.71688	-2.98249	-4.0148	-5.3083	-3.70797	-4.34788	-4.11803	-4.76038	-5.37848	-3.28269	-3.85459	-3.6705	-4.70565	-4.5648	-4.21366	-4.37865	SEAEPGSRSAAVSASSPEAKDLNGGLRRASS	0.97383	198.16	190.86	S	2	63	P54276	63	P54276	P54276	DNA mismatch repair protein Msh6	Msh6	_SAAVSASS(ph)PEAK_
3.6668	3.91378	3.77205	4.1871	2.14337	4.06758	3.23569	2.68938	2.9668	4.00053	NaN	3.7138	NaN	3.16631	3.83294	3.17932	3.57239	3.9561	2.74227	3.60844	3.26077	2.7471	NaN	NaN	4.17522	2.76886	3.72389	NaN	3.82525	NaN	LPPGKPGVGDVSRPFSPPIHSSSPPPIAPLA	0.973844	194.34	189.53	S	4	484	Q8VD37;F7CPX0	484;211	Q8VD37	Q8VD37	SH3-containing GRB2-like protein 3-interacting protein 1	Sgip1;Sgip1	_LPPGKPGVGDVSRPFS(ph)PPIHSSS(ph)PPPIAPLAR_
2.16851	1.68831	1.45095	1.37015	1.44524	1.50345	1.21347	1.47097	2.44945	1.94786	1.84373	1.61343	1.17403	1.72638	1.5059	NaN	0.461025	2.45973	2.37565	2.41258	2.17033	2.15187	2.17098	2.00712	1.78279	1.49167	1.71094	1.90298	2.10395	-0.31313	AAEKDSSKLPKSLSSSPVKKADARDGGPKSP	0.97387	108.32	108.32	S	2	140	Q9JM96;A2A6Q2	140;140	Q9JM96	Q9JM96	Cdc42 effector protein 4	Cdc42ep4;Cdc42ep4	_S(ph)LSSS(ph)PVKK_
-0.801738	2.30329	NaN	2.65417	NaN	2.27188	0.151234	1.99045	2.73149	2.3812	-0.15004	-0.289598	NaN	2.88449	2.74972	1.79451	1.76391	2.49378	2.58096	2.77665	2.43269	-0.926303	1.0949	2.35218	2.49208	-1.14561	-1.36053	2.07103	2.38851	2.47217	SRKSVRKARQKRSQSSSQFRSQGKPIELTPL	0.974274	109.39	36.46	S	2	33	Q61151	33	Q61151	Q61151	Serine/threonine-protein phosphatase 2A 56 kDa regulatory subunit epsilon isoform	Ppp2r5e	_SQSS(ph)S(ph)QFR_
-0.745797	-1.35597	-1.15147	-0.873026	-0.82855	-1.14372	-1.35169	-0.811307	-0.839395	-0.838669	-0.929261	-0.900567	-0.80587	-0.910502	-1.63236	-0.996678	-1.19868	-0.32987	-1.23162	-1.01035	-0.688494	-1.1377	-0.66948	-1.18403	-0.755315	-0.826681	-1.03928	-0.764346	-0.599413	-1.15995	AYYEFREEAYHSRSKSPPPPEEEAKDEEEDQ	0.974867	310.79	176.15	S	4	226	Q00PI9	226	Q00PI9	Q00PI9	Heterogeneous nuclear ribonucleoprotein U-like protein 2	Hnrnpul2	_SKS(ph)PPPPEEEAKDEEEDQTLVNLDTYTSDLHFQISK_
0.0782134	NaN	-1.22447	NaN	0.346481	-0.503858	NaN	-0.706287	NaN	-1.02652	NaN	NaN	-0.543892	NaN	-0.413811	-0.897318	-0.97541	NaN	NaN	-0.280244	-0.474254	NaN	NaN	NaN	-0.685267	-0.107822	-0.241474	-0.457227	NaN	NaN	DETKKQKVSEGCLTSSQDGVENDGLHRSENE	0.974891	157.3	128.98	S	3	40	Q91VU7;F7AC41;F6XMS4	40;22;11	Q91VU7	Q91VU7		Pus7;Pus7;Pus7	_VSEGCLTSS(ph)QDGVENDGLHR_
2.60982	2.66429	2.04109	NaN	NaN	2.63343	3.5139	3.11466	NaN	3.14791	1.6967	2.64296	3.31502	NaN	3.80084	2.78876	3.53836	2.35794	2.53391	NaN	1.91632	3.78701	3.09148	2.32027	3.30244	NaN	NaN	2.88897	3.61109	2.80078	AATKAAQPPTETAESSQAEEEKDAVDEAKPK	0.974913	182.56	108.56	S	4	193	P06837	193	P06837	P06837	Neuromodulin	Gap43	_AAQPPTETAESS(ph)QAEEEKDAVDEAKPK_
-2.7843	-2.30179	-2.69044	-2.10266	-3.22049	-2.57785	-1.87247	-2.76422	-2.84274	-2.62747	-2.40526	-2.65148	-2.70259	NaN	-3.11357	-2.74625	NaN	NaN	1.74212	NaN	NaN	NaN	2.03931	-3.29625	-3.14439	NaN	NaN	NaN	2.09142	1.78772	DRAYSSFGGGRGSRGSAGGHGSRSQKELPTE	0.974918	57.525	52.612	S	2	24	Q9WUK2	24	Q9WUK2	Q9WUK2	Eukaryotic translation initiation factor 4H	Eif4h	_GSRGS(ph)AGGHGSR_
-2.68484	-3.22759	-3.63169	-2.83845	-2.97227	-3.26177	-3.28825	-3.1754	NaN	NaN	-2.98289	-3.27852	-2.5296	-3.09716	-2.89583	-2.93951	-4.07664	-0.943134	NaN	-2.86465	NaN	-4.47554	NaN	-2.84565	NaN	-1.18301	-3.52544	-3.87735	-3.4678	-4.06411	QERIKVQGSPLKKLFSSSGLKKLSGKKQKGK	0.974926	112.44	102.73	S	3	505	Q9WTQ5	505	Q9WTQ5	Q9WTQ5	A-kinase anchor protein 12	Akap12	_KLFS(ph)SSGLKK_
0.962548	NaN	1.44042	2.61865	2.68492	1.16955	1.1592	1.96274	1.46443	2.7189	1.49753	2.70069	1.28293	1.0526	1.30875	1.50684	1.54267	1.6099	0.650703	1.62491	NaN	NaN	0.55	2.16586	0.939454	NaN	NaN	NaN	NaN	NaN	KEDRSASSGAEGDVSSEREP___________	0.975225	219.87	173.09	S	2	205	Q9DD18	205	Q9DD18	Q9DD18	D-tyrosyl-tRNA(Tyr) deacylase 1	Dtd1	_SASSGAEGDVSS(ph)EREP_
-2.49193	-0.88534	-2.20524	-2.60262	-4.07904	-3.33814	-2.47503	-2.00371	-2.16186	-2.7182	-2.45117	-2.56042	0.197716	-2.49659	-0.33308	-1.87255	-3.10499	-2.00562	-3.74502	-2.41373	-0.249263	-2.35431	-2.09623	-2.98756	-2.53481	-2.24016	-2.10437	-2.42664	-2.24887	-2.89315	ERKEEDPHTTLHETASSRNYSTNHEP_____	0.975289	254.73	254.73	S	2	273	Q61469	273	Q61469	Q61469	Lipid phosphate phosphohydrolase 1	Ppap2a	_KEEDPHTTLHETAS(ph)SR_
-0.649937	-0.703455	0.348335	NaN	-0.884793	-0.54893	-0.80091	-0.146134	NaN	NaN	-0.736042	-0.539432	-0.666757	-0.793188	NaN	-0.854714	-1.49738	0.494759	-0.664756	-0.0182068	-0.664756	-0.643764	NaN	-0.714751	NaN	-1.1477	-0.78115	NaN	-0.0346383	NaN	PAEEAGRAERSDSRGSPQGGRRYVQVMGSGL	0.975306	39.143	39.143	S	2	1153	Q6EDY6;D3Z030;F7AI27	1153;1149;749	Q6EDY6	Q6EDY6	Leucine-rich repeat-containing protein 16A	Lrrc16a;Lrrc16a;Lrrc16a	_SDSRGS(ph)PQGGRR_
3.97612	0.418504	2.62896	NaN	2.29237	3.01777	NaN	3.07267	NaN	NaN	2.87187	NaN	NaN	4.15869	1.89266	1.64873	NaN	NaN	NaN	3.0373	NaN	NaN	NaN	NaN	NaN	1.11819	NaN	2.78111	1.56243	2.66703	SIATWKPHLKALHTCSPTKKEQGEASSSKFC	0.975387	89.43	83.204	S	2	405	E9Q9F1;Q9JK45;G3UYP4	405;405;405	E9Q9F1	E9Q9F1	Potassium voltage-gated channel subfamily KQT member 5	Kcnq5;Kcnq5;Kcnq5	_ALHTCS(ph)PTKK_
1.53642	2.80622	1.71506	-0.1141	NaN	2.73312	3.23162	0.814438	NaN	NaN	2.11879	NaN	0.155759	-0.374733	NaN	1.91844	2.27949	0.496549	NaN	NaN	NaN	1.30404	2.72509	0.615066	NaN	0.407134	0.677426	1.08516	1.47369	-4.66175	VKSDSPSSQRVGRPHSSPARLVTVEELLETA	0.975855	94.551	94.551	S	3	55	Q8BTG3	55	Q8BTG3	Q8BTG3	T-complex protein 11-like protein 1	Tcp11l1	_VGRPHS(ph)SPAR_
0.180315	0.392175	-0.262433	NaN	NaN	NaN	0.795308	0.108674	NaN	NaN	0.1955	1.13372	NaN	0.771471	NaN	0.273378	0.256735	0.78339	0.619049	1.28437	1.9215	1.18347	0.687358	0.723325	0.56467	-0.161565	0.0862929	0.65624	NaN	NaN	AELVRSVRLVERALGSPTKQLLPCEMACNEK	0.975933	111.97	72.643	S	2	275	Q99J77	275	Q99J77	Q99J77		Nans	_ALGS(ph)PTK_
-3.3105	-2.78875	-3.15958	NaN	-4.61988	NaN	-2.56423	-4.91815	-1.97049	-1.86722	-3.338	-3.70432	-2.6495	-3.87312	-2.92195	-3.0718	-3.57701	-3.06416	-1.86239	-3.21151	-2.40665	-0.76774	-2.30091	-3.00967	-2.97289	-2.05984	-2.80203	-0.863859	NaN	-3.97636	ERNLSLTCFAGEEPSSPERLKNPGKMIPPTP	0.976174	295.01	177.93	S	2	594	Q52KR3	594	Q52KR3	Q52KR3	Protein prune homolog 2	Prune2	_NLSLTCFAGEEPSS(ph)PER_
1.30786	2.01432	1.29828	-0.29725	1.18659	-0.148999	4.18131	3.78365	1.11116	0.205497	3.68273	2.5075	1.07984	1.19149	1.4911	2.79676	1.09702	2.65881	2.53818	4.28445	2.42701	2.66566	2.36349	2.20383	1.24657	2.06064	2.59248	2.13005	-0.15004	3.67948	SPGSLRKQRISQHGGSSTSLSSTKVCSSMDE	0.976208	237.14	207.37	S	2	352	H7BX36;Q9JLM8	45;352	H7BX36;Q9JLM8	Q9JLM8	Serine/threonine-protein kinase DCLK1	Dclk1;Dclk1	_ISQHGGS(ph)STSLSSTK_
1.3589	0.796235	0.535771	NaN	0.428663	1.11942	1.11854	-0.013498	0.366727	1.74125	1.62714	0.906034	NaN	0.478829	1.65526	NaN	0.943472	0.294792	0	1.16696	1.00006	0.952573	-0.194339	0.380615	1.09705	0.613984	-0.164271	2.09043	NaN	0.524064	RDRANSTQSRLSKRNSTDSRPVSVTYRFGSV	0.976395	80.638	80.638	S	3	357	Q3UWE6	357	Q3UWE6	Q3UWE6		Wdr20a	_RNS(ph)TDSRPVSVTYR_
2.35506	-3.14898	NaN	-2.44567	-1.9932	-3.10037	-3.01981	NaN	-3.61235	NaN	-1.75425	-3.43763	NaN	NaN	NaN	-1.88374	NaN	-3.49134	-3.00565	-2.36418	-1.88908	-3.22483	-3.39862	-3.38045	NaN	-2.08661	-3.02151	NaN	NaN	-3.06012	QAISKLEARLSSLEKSSPTPRATAPQTQHVS	0.976427	288.42	288.42	S	2	389	F6ZFU0;P57776;Q80T06;Q91VK2;E9QN08;D3YZT9;D3YUQ9;D3Z7N2	389;118;118;113;118;137;118;94	F6ZFU0	F6ZFU0	Elongation factor 1-delta	Eef1d;Eef1d;Eef1d;Eef1d;Eef1d;Eef1d;Eef1d;Eef1d	_LSSLEKS(ph)SPTPR_
-1.09822	-0.209142	-1.17057	NaN	NaN	NaN	-1.01536	-0.376624	-0.335369	NaN	-1.52125	NaN	NaN	-0.151469	NaN	-0.854873	NaN	NaN	NaN	NaN	NaN	-0.824809	-0.529371	NaN	NaN	-0.776946	-0.464564	NaN	-0.0311129	0.256218	___MAAAVLSGASAGSPAGAPGGPGGLSAVG	0.976439	172.4	161.62	S	3	13	Q9DBD5;Q9D4T3	13;13	Q9DBD5	Q9DBD5	Proline-, glutamic acid- and leucine-rich protein 1	Pelp1;Pelp1	_(ac)AAAVLSGASAGS(ph)PAGAPGGPGGLSAVGSGPR_
3.86992	2.27327	3.74103	4.76651	4.03599	4.84726	3.22459	NaN	0.876572	NaN	5.12195	4.54503	NaN	2.96646	1.25391	5.11134	5.31916	2.88886	NaN	3.61244	3.62117	3.94597	NaN	NaN	2.64431	6.60149	3.54586	NaN	NaN	1.97562	KQADVPAAVTDAAATTPAAEDAATKAAQPPT	0.976507	249.88	206.03	T	2	172	P06837	172	P06837	P06837	Neuromodulin	Gap43	_QADVPAAVTDAAATT(ph)PAAEDAATK_
-1.8692	NaN	-0.515813	NaN	-1.91384	-1.72509	NaN	-1.21363	NaN	-1.83277	NaN	-1.24184	NaN	NaN	-1.60312	0.490679	-1.45565	-0.718263	NaN	-1.3202	NaN	NaN	NaN	NaN	-1.70075	-1.90554	-0.759412	0.233651	NaN	-1.65951	TLNKLKSPKRPASPSSPEHLPATPAESPAQR	0.97655	205.89	160.53	S	3	237	Q8BR65	237	Q8BR65	Q8BR65	Sin3 histone deacetylase corepressor complex component SDS3	Suds3	_RPAS(ph)PSS(ph)PEHLPATPAESPAQR_
1.18804	-0.898944	-2.98486	0.216971	-4.61247	-5.00899	-3.73487	-3.18393	1.41193	-1.92653	-1.35423	-3.83249	-2.77475	NaN	-4.64772	1.28205	-3.77347	-3.09717	2.15669	-3.76416	-1.42643	1.676	-3.35685	-4.15413	-4.37065	-3.79847	1.80455	-1.55616	0.477241	-2.11586	______METRESTESSPGKHLVTSEELISEG	0.976752	290.75	198.67	S	3	10	Q9JKX6;A2ATT5	10;10	Q9JKX6	Q9JKX6	ADP-sugar pyrophosphatase	Nudt5;Nudt5	_ESTESS(ph)PGKHLVTSEELISEGK_
-0.0843364	NaN	NaN	-1.24714	NaN	NaN	-0.951066	-1.35631	-1.13888	NaN	-1.62494	-0.237319	-2.09933	1.13293	NaN	NaN	-1.49298	NaN	-1.36345	NaN	-2.96233	NaN	NaN	-1.03408	0.97727	-0.521553	NaN	-2.33422	-1.17989	NaN	FGAPEPSTIARSLPTTVPESPNYRNARTPRT	0.977174	109.83	94.461	T	2	747	J3QNB1;Q6ZQ58	747;747	J3QNB1	J3QNB1	La-related protein 1	Larp1	_SLPTT(ph)VPESPNYR_
0.906007	1.91555	1.08058	NaN	NaN	1.18216	1.27614	NaN	1.53851	NaN	-0.0842003	NaN	1.14644	NaN	2.2053	1.84726	0.344465	2.37804	0.855562	NaN	1.40893	1.16676	NaN	2.51969	NaN	0.178959	1.7109	1.24257	NaN	NaN	RIMESGLQKGKTQSKSPDSTLRSPSFPIHEE	0.977218	72.446	70.802	S	2	428	Q9D074	428	Q9D074	Q9D074	E3 ubiquitin-protein ligase MGRN1	Mgrn1	_GKTQSKS(ph)PDSTLR_
0.249462	1.02959	0.950258	1.84757	NaN	NaN	1.82102	0.299915	NaN	1.03727	-0.0492126	0.198725	0.948224	0.897087	NaN	0.206745	0.856424	0.728933	NaN	NaN	NaN	0.0163515	NaN	NaN	NaN	-0.122076	0.577875	NaN	1.90196	NaN	NPSDHPRASTIFLSKSQTDVREKRKSLFINH;NPSDHPRASTIFLSKSQTDVREKRKSNHLNH	0.977519	132.62	88.551	S	3	73	D3YUJ3;E9Q226;Q8BGU5	101;25;73	D3YUJ3;Q8BGU5	Q8BGU5	Cyclin-Y	Ccnyl1;Ccnyl1;Ccny	_ASTIFLSKS(ph)QTDVR_
0.590506	1.773	1.17726	2.2031	0.154169	1.85454	1.77635	NaN	2.12513	2.83733	-0.118227	0.0933864	1.73884	1.91197	2.12381	1.70425	0.354446	1.87821	1.04234	0.740384	1.12655	1.06302	0.966066	1.55559	1.42318	-0.188274	NaN	NaN	1.34795	0.453103	ETSEMVNGAAEQRTSSKESSPVPSPTLDRKA	0.977963	276.06	132.84	S	2	2160	Q62261	2160	Q62261	Q62261	Spectrin beta chain, brain 1	Sptbn1	_TSS(ph)KESS(ph)PVPS(ph)PTLDR_
-3.00551	-2.4947	-1.46754	-0.62686	-0.472488	-2.73922	NaN	NaN	NaN	NaN	-2.11463	NaN	NaN	NaN	0.104077	-2.62354	-2.76048	NaN	-1.01064	NaN	-2.04313	-1.82587	NaN	NaN	NaN	NaN	-0.939452	1.47049	-0.910886	NaN	SAKLYINHNPPPLSKSKEREMDKKDLDKSRE	0.977968	196.55	191.8	S	4	1450	B1AZI6;Q8C690	1450;88	B1AZI6	B1AZI6	THO complex subunit 2	Thoc2;Thoc2	_LYINHNPPPLSKS(ph)KER_
NaN	-2.53874	NaN	NaN	-3.16331	NaN	-2.46043	NaN	NaN	-2.72533	-2.26168	-2.83925	-2.56925	-2.87896	-3.28426	NaN	-2.55083	NaN	NaN	-0.0881416	NaN	-2.80564	-2.38164	-2.83542	-2.83546	NaN	NaN	-2.39591	-2.06884	-3.14423	SEVEGKTGIRGDRRHSSDINHLVTQGRESPE	0.978282	126.28	104.03	S	3	488	E9PUI5;Q8K012;E9PUK3	488;488;430	E9PUI5	E9PUI5	Formin-binding protein 1-like	Fnbp1l;Fnbp1l;Fnbp1l	_RHS(ph)SDINHLVTQGR_
1.2862	NaN	NaN	0.92596	NaN	1.43327	NaN	-0.460061	NaN	NaN	1.68752	0.210262	NaN	-0.420401	-0.328032	0.800375	0.0807439	NaN	1.30276	-0.356595	NaN	0.0826675	-0.492315	-0.39835	-0.457752	1.20317	1.60779	NaN	NaN	NaN	SMTRLARSRTHSTSSSIGSGESPFSRSVTSN	0.978534	97.253	91.238	S	3	348	Q8VCV2;Q9QYF9	348;335	Q8VCV2	Q8VCV2	Protein NDRG3	Ndrg3;Ndrg3	_SRTHSTSSS(ph)IGSGESPFSR_
1.20148	NaN	NaN	-0.46634	-0.519743	-1.15769	2.45474	2.41565	NaN	NaN	NaN	3.30857	-1.05186	NaN	NaN	1.58057	NaN	1.35794	NaN	NaN	NaN	3.96813	1.61918	NaN	NaN	2.76327	3.58736	1.33635	NaN	2.22992	EQPKRVLPQEKKHVSSPDVTTAQKVVDRSPP	0.978754	177.63	141.85	S	2	119	B8JJC1;Q8BJ37	119;119	B8JJC1	B8JJC1	Tyrosyl-DNA phosphodiesterase 1	Tdp1;Tdp1	_HVSS(ph)PDVTTAQK_
-2.45935	NaN	-1.96299	-2.00213	-1.88233	-1.68509	-0.566669	-1.81299	NaN	NaN	-2.92275	-4.98067	NaN	NaN	NaN	-1.99342	NaN	NaN	NaN	-1.4847	-2.37882	-1.19308	-2.38844	NaN	NaN	-2.47054	-3.92324	NaN	NaN	-2.18545	SKGSQGTSPFPMSPPSPDSRKKSRGIMRLFG	0.978808	118.9	48.489	S	2	538	F6YZ95;Q8C8U0;F6S1C4	137;538;241	F6YZ95;Q8C8U0	Q8C8U0	Liprin-beta-1	Ppfibp1;Ppfibp1;Ppfibp1	_SKGSQGTSPFPMSPPS(ph)PDSR_
1.83126	1.47706	0.359805	1.2887	1.58723	0.973696	1.18955	0.63424	0.50904	1.19459	0.908984	0.438503	0.290939	0.711086	1.40997	1.15277	1.2254	0.847181	1.14554	0.954921	0.821585	NaN	1.22664	0.815783	0.427634	1.89411	1.37378	0.809651	1.65408	0.776948	FGSAKQLVRGEPNVSYICSRYYRAPELIFGA	0.978884	157.68	157.68	Y	3	279	Q2NL51;D3Z7E5;E9QAQ5;Q9WV60	279;279;216;216	Q2NL51;E9QAQ5	Q2NL51	Glycogen synthase kinase-3 alpha;Glycogen synthase kinase-3 beta	Gsk3a;Gsk3a;Gsk3b;Gsk3b	_QLVRGEPNVSY(ph)ICSR_
1.88854	1.74579	1.72877	NaN	NaN	1.52388	1.76425	1.56559	1.03271	1.93495	2.387	1.98006	1.26431	1.51408	NaN	1.69577	1.77828	NaN	1.30972	NaN	2.08332	NaN	1.6403	0.575916	2.33759	NaN	NaN	0.283896	NaN	1.33232	LTAEAFGFKVNASASSLKKKQIWTLEQPPDE	0.979061	128.15	107.46	S	3	39	Q61553	39	Q61553	Q61553	Fascin	Fscn1	_VNASASS(ph)LKKK_
0.191475	0.831076	0.32686	0.554612	0.937657	0.824622	NaN	0.416385	NaN	-0.388024	0.640254	0.653128	NaN	-1.17492	0.492931	NaN	NaN	-0.295958	NaN	3.02374	NaN	0.599965	0.180087	0.155614	-0.582171	1.44019	NaN	NaN	NaN	NaN	PLKKQKRIGELARHLSSTSDDEPLSSVNHAA	0.979155	128.75	88.168	S	2	27	Q9DBC3;D3Z491	27;27	Q9DBC3	Q9DBC3	Cap-specific mRNA (nucleoside-2'-O-)-methyltransferase 1	Ftsjd2;Ftsjd2	_HLS(ph)STSDDEPLSSVNHAAK_
1.12598	1.66965	0.81203	1.30575	1.36643	1.41166	1.30764	1.2658	1.50238	1.3622	1.17189	0.562133	1.36829	1.1386	1.34766	1.74575	0.71196	1.44332	0.627026	1.56614	0.179368	0.974121	0.88079	0.860635	1.25667	0.671784	0.977213	0.924673	1.51046	1.05086	PTIQGQKVGSLTPPSSPKTQRAGHRRILSDV	0.97916	231.86	171.3	S	2	622	Q3UHJ0	622	Q3UHJ0	Q3UHJ0	AP2-associated protein kinase 1	Aak1	_VGSLT(ph)PPSS(ph)PKTQR_
0.487561	0.0721035	0.249051	NaN	-0.259303	0.313513	-0.624148	-0.147958	NaN	NaN	0.536336	NaN	NaN	NaN	NaN	0.412078	0.0149659	0.134667	-0.370499	NaN	-0.0659859	0.332953	-0.0213375	NaN	NaN	-0.784671	-0.380175	-0.00690829	0.377444	NaN	DGCDLVPRHLRGRRASGSAGAAASPSAAAAG	0.979264	90.316	35.016	S	2	28	I1E4X8;P83093	28;28	I1E4X8	I1E4X8	Stromal interaction molecule 2	Stim2;Stim2	_RAS(ph)GSAGAAASPSAAAAGER_
2.1327	3.06903	2.74536	2.49598	2.29237	2.77932	3.62818	2.4412	2.47714	3.37387	3.25581	2.30507	2.35255	2.93479	2.74972	2.46291	NaN	2.39943	2.03387	2.38617	1.53007	2.2029	1.64106	2.64178	1.62149	3.76762	2.08865	1.82383	2.38007	1.87377	GPQQRTRRPRLQHSTSVLRKQAEEEAIKRSR	0.979545	127.17	74.46	S	3	74	E9PUA3;Q8R0S2	74;88	E9PUA3	E9PUA3	IQ motif and SEC7 domain-containing protein 1	Iqsec1;Iqsec1	_LQHSTS(ph)VLRK_
2.61883	3.2986	2.99597	NaN	NaN	2.88801	3.29011	2.87282	NaN	1.76975	3.13327	3.00601	NaN	NaN	2.61184	3.06806	2.97699	2.28174	2.43628	4.37551	2.88993	NaN	NaN	2.28997	1.6736	NaN	NaN	2.8045	3.06034	3.85826	QDDHVEEECFHDCSASFEEEQPGAHVAGSKA	0.979559	178.48	169.32	S	5	69	Q91Z38;A2AJK8	69;69	Q91Z38	Q91Z38	Tetratricopeptide repeat protein 1	Ttc1;Ttc1	_AAEAHPQDDHVEEECFHDCSAS(ph)FEEEQPGAHVAGSK_
2.31977	1.38911	1.55716	1.57884	1.65454	1.79516	1.65454	1.06118	1.64796	1.32583	1.86192	1.55847	1.15332	1.19674	1.4626	1.06619	2.02233	1.62464	2.88257	1.75526	2.38248	1.63115	1.40011	2.35373	1.76685	2.12645	1.49046	1.89717	2.98587	2.11117	AGQATPSKGVTASSSSPASAPKVAPLVDLSD	0.979593	238.32	227.89	S	2	887	P13595	887	P13595	P13595	Neural cell adhesion molecule 1	Ncam1	_GVTASSSS(ph)PASAPK_
1.71132	1.64201	1.47951	NaN	NaN	1.67125	1.85481	2.30244	NaN	NaN	2.04978	2.29775	2.18626	NaN	NaN	1.43882	NaN	2.2258	1.75799	NaN	1.51742	1.61776	1.7538	NaN	NaN	NaN	1.23358	1.46367	NaN	NaN	NLERECSPKPMKRSQSVVEAGTLKHEEKGEN	0.979643	125.68	38.511	S	2	329	Q9D4C9	329	Q9D4C9	Q9D4C9	Clavesin-1	Clvs1	_SQS(ph)VVEAGTLK_
1.52019	NaN	3.06528	NaN	0.772259	2.53734	NaN	2.27341	4.21915	NaN	2.24872	2.46005	NaN	3.78974	NaN	3.55085	1.15396	NaN	NaN	2.69815	NaN	NaN	3.51202	NaN	2.87652	1.62865	2.65635	2.25884	NaN	0.911207	QSRPRVDGKLDSPSRSPSKVEVTEKMTTVLS	0.979922	173.55	72.227	S	2	468	Q80X80	468	Q80X80	Q80X80	C2 domain-containing protein 2-like	C2cd2l	_LDS(ph)PSRS(ph)PSKVEVTEK_
-0.737687	1.21964	0.811321	-0.601411	-0.966209	-0.775177	-0.0184918	-0.739502	-0.214	-0.32458	-0.231555	-0.369048	-0.102591	-0.45607	-0.783582	-0.945608	NaN	0.149377	-1.45059	0.0601716	-0.405992	-1.05193	-1.03259	-1.51329	-0.56472	-1.03893	-1.17989	-1.73799	-0.39846	-0.846714	FSPPVAAATAKNQSRSPIKRRSGLFPRLHSG	0.980069	109.16	109.16	S	2	539	Q5SVL6	539	Q5SVL6	Q5SVL6	Rap1 GTPase-activating protein 2	Rap1gap2	_NQSRS(ph)PIK_
-0.571725	2.09616	1.15679	1.94981	-0.0402613	2.36825	3.23773	2.74933	2.74884	3.21063	2.35188	1.62047	2.85747	2.72261	2.31732	1.33537	-0.759326	2.04835	NaN	NaN	0.640546	0.813119	0.658401	1.95685	1.86754	-0.929791	1.12004	NaN	NaN	-0.273456	PVPRDSKPGGLPRRSSIIKDGTKQKRERKKT	0.980173	116.51	80.632	S	2	107	Q8K394	107	Q8K394	Q8K394	Inactive phospholipase C-like protein 2	Plcl2	_RSS(ph)IIKDGTK_
-0.838992	0.212367	-0.798341	1.91888	3.67103	NaN	-0.440846	-0.695638	NaN	NaN	3.68416	-0.340619	2.24866	NaN	NaN	-1.10842	1.93954	2.2281	NaN	0.999481	4.40418	0.200051	2.11285	NaN	NaN	-1.32838	NaN	NaN	NaN	0.645435	DRDWDRERRLPSSPASPSPKGTPEKASEGSE;DRDWDRERRLPSSPASPSPKGTPEKASERAG	0.980275	66.152	66.152	S	2	544	A2AUK5;Q9Z2H5;A2AUK8;A2AUK7;A2AUK6;E9PV14	544;544;532;531;459;543	A2AUK5;E9PV14	A2AUK5	Band 4.1-like protein 1	Epb4.1l1;Epb41l1;Epb4.1l1;Epb4.1l1;Epb4.1l1;Epb4.1l1	_RLPSSPAS(ph)PS(ph)PK_
-2.53879	-1.95051	-2.96966	-1.93244	-1.33537	-1.47119	-2.66104	-3.02538	-2.40365	-2.14617	-2.35552	-2.86596	-2.57126	-1.71554	-1.22534	-2.5623	-2.26915	-1.26915	-1.87641	-1.44488	-3.22994	-2.73946	-1.36368	2.1788	-2.69753	-1.94501	-2.54802	-2.24966	-1.46785	-2.77629	WRRSKSPKKKLGVSVSPSRARRRRKTSASSA	0.980557	127.52	78.326	S	3	554	G3X8T2;H3BIW0;Q0P678;H3BJN4	554;554;530;69	G3X8T2	G3X8T2	Zinc finger CCCH domain-containing protein 18	Zc3h18;Zc3h18;Zc3h18;Zc3h18	_KKLGVSVS(ph)PSR_
4.53634	5.48461	3.38582	NaN	NaN	4.67813	5.13148	4.94808	3.02809	3.71119	4.45821	6.29166	6.06961	3.23352	5.38636	4.76278	NaN	NaN	4.30238	NaN	4.46817	NaN	NaN	3.85682	3.61035	NaN	NaN	NaN	NaN	NaN	EKANGTHPKTISRIGSTTNPFLDIPHDPNAA	0.980749	151.47	119.87	S	3	98	E9PUC5;Q2PFD7;F6Z9E6;Q8C0E9	98;759;727;98	E9PUC5	E9PUC5	PH and SEC7 domain-containing protein 3	Psd3;Psd3;Psd3;Psd3	_IGS(ph)TTNPFLDIPHDPNAAVYK_
-1.61207	-0.980537	-1.43563	-0.425459	-2.36681	-0.663845	-1.53874	-1.40152	-0.320773	-1.60022	-2.40428	-1.7769	-0.841732	-0.70044	-1.1173	-0.848558	-1.7618	-0.230818	-1.60971	-0.680774	-1.34426	-1.36547	-1.34233	-0.793688	-1.23824	-2.83392	-0.912803	2.25925	-1.18129	-2.29816	DTTMPIRRAVNSTRETPPKSKLAEGEEEKPE	0.980896	109.04	101.5	T	2	51	Q3TEA8;A2AM63;A2AM62;A2AM70;A2AM69	51;13;13;51;51	Q3TEA8	Q3TEA8	Heterochromatin protein 1-binding protein 3	Hp1bp3;Hp1bp3;Hp1bp3;Hp1bp3;Hp1bp3	_AVNSTRET(ph)PPKSK_
1.72237	2.06951	-0.330329	2.41789	1.53793	1.52069	1.78632	NaN	-0.0116388	0.310379	2.20437	0.712528	NaN	NaN	0.568281	1.61768	1.00607	0.950174	1.46466	1.62189	NaN	NaN	NaN	-0.665848	-0.276675	0.849674	0.686058	1.33614	NaN	2.88726	SIHKLRQHRPLGRTQSAPLPQNAQALQHLVI	0.980921	200.58	200.58	S	4	465	Q6NZM9	465	Q6NZM9	Q6NZM9	Histone deacetylase 4	Hdac4	_TQS(ph)APLPQNAQALQHLVIQQQHQQFLEK_
1.93733	0.779051	0.37103	0.152131	0.557752	NaN	0.64758	-1.09694	0.786	-1.0087	0.691965	0.295376	0.735283	0.541912	0.695886	0.162283	0.0384656	1.61569	0.224739	NaN	-0.290778	0.0638615	0.461263	0.151747	1.03198	-0.323428	-1.0155	NaN	0.194262	0.820183	DLDVKDNSFSRSRSSSVTSIDKESRETISAL	0.980929	126.51	112.3	S	2	783	Q8K400;D3Z079;D3Z2Q2;F6WXQ4	783;747;730;106	Q8K400	Q8K400	Syntaxin-binding protein 5	Stxbp5;Stxbp5;Stxbp5;Stxbp5	_SSS(ph)VTS(ph)IDKESR_
2.33628	2.01701	2.74817	2.12293	1.99764	3.15226	3.24592	2.05607	3.36385	2.04799	1.77241	3.43272	1.78106	2.39905	2.70858	2.82613	3.5363	2.58424	2.06492	2.92106	3.09111	3.04919	1.99091	2.75896	1.01133	3.38339	2.46546	1.94015	2.46522	2.04168	VRMGPSSSPIPSPSPSPTDSKRCFFGASPGR	0.980939	264.44	201.87	S	2	330	P63318	330	P63318	P63318	Protein kinase C gamma type	Prkcg	_MGPSSSPIPSPSPS(ph)PTDSKR_
0.00615895	0.597387	0.577164	0.426509	-0.746399	1.56644	1.20553	0.996398	0.728383	1.34953	1.12042	1.1679	1.19064	0.568537	0.741638	-0.221692	NaN	0.876731	NaN	NaN	0.0867678	-0.0514416	0.0988608	-0.515612	0.101784	NaN	-0.361207	-0.922883	0.0197991	NaN	IPAGTARPNTFLRGSSKDLLDNQSQEEQRRE	0.981019	80.752	54.225	S	3	1151	A2AMI2;Q80XI3;A2AMI7	1151;1151;574	A2AMI2	A2AMI2	Eukaryotic translation initiation factor 4 gamma 3	Eif4g3;Eif4g3;Eif4g3	_GSS(ph)KDLLDNQSQEEQRR_
NaN	-4.22103	-1.82159	-2.15905	-1.31811	-4.57779	-4.63767	-2.03108	-1.98361	NaN	-4.94706	-3.16549	NaN	-2.46856	-1.67563	-4.24504	-4.83507	NaN	NaN	-2.2027	-4.19558	-2.14251	NaN	-2.27959	-2.3173	-3.834	NaN	-2.18015	NaN	-1.48774	EKAGWFRFPKLGFSSSPTKKPRNTEDGEGQE	0.981113	160.27	160.27	S	3	1492	F7DBB3;Q3URZ6	1492;686	F7DBB3	F7DBB3		Ahnak2;Ahnak2	_LGFSSS(ph)PTKKPR_
-0.982948	-1.42099	-3.06711	NaN	-1.8211	NaN	-2.50355	-2.78316	NaN	-2.31031	NaN	-2.89165	-2.07898	-1.80294	-1.82098	NaN	-1.93195	-3.33643	NaN	NaN	-1.42121	-5.20785	NaN	NaN	-2.04198	-3.14091	NaN	-1.86762	NaN	-2.04261	PKSSLPPPPPPVRRSSDTCGSPALPSKVKGP	0.981161	130.11	130.11	S	2	532	Q8R5A3	532	Q8R5A3	Q8R5A3	Amyloid beta A4 precursor protein-binding family B member 1-interacting protein	Apbb1ip	_RSS(ph)DTCGSPALPSK_
1.20819	0.873846	1.20959	0.311041	1.30397	-0.0842003	0.736725	-0.878764	0.230787	-0.31371	-0.237809	0.613321	-0.1644	0.187083	0.435281	0.479291	-0.837539	0.35159	-1.47965	-0.478402	0.463947	0.695092	0.556436	0.534245	0.226088	NaN	-0.707348	-0.488515	NaN	NaN	VASTPASRIQQTGNTSPRAISRADRERKVSM	0.981258	151.08	128.31	S	2	363	Q9JMK2	363	Q9JMK2	Q9JMK2	Casein kinase I isoform epsilon	Csnk1e	_IQQTGNTS(ph)PR_
-2.61779	-0.686881	-1.45491	NaN	-1.79115	-2.74041	-2.25335	-2.21965	NaN	NaN	-1.49103	-0.931456	NaN	NaN	-2.3102	NaN	-1.50944	NaN	-1.70306	NaN	NaN	-1.5967	NaN	-1.77484	-1.99201	-2.07923	NaN	NaN	-2.91113	-2.37134	VMIPSKDRHLSAHKPSPENTALLQGKKSREK	0.981336	128.69	128.69	S	4	302	P49452	302	P49452	P49452	Centromere protein C 1	Cenpc1	_HLSAHKPS(ph)PENTALLQGKK_
4.77182	2.98873	3.32842	3.75075	3.186	NaN	2.64151	3.79762	3.66049	4.64935	4.02809	2.88066	4.46868	4.5239	4.64953	NaN	2.49411	4.79903	3.78532	3.83255	4.42087	4.57832	3.70328	3.42441	4.40104	3.97211	3.17462	4.72311	4.23181	4.40788	ETGAREERARPRRSHSKETPGADTQVRCERS	0.981449	125.51	94.057	S	3	893	A2AIR7;O55017;A2AIR9;A2AIS0	893;892;892;891	A2AIR7	A2AIR7	Voltage-dependent N-type calcium channel subunit alpha-1B	Cacna1b;Cacna1b;Cacna1b;Cacna1b	_RSHS(ph)KETPGADTQVR_
3.2045	2.54566	2.89916	2.62282	2.65918	1.81472	2.69078	NaN	2.17312	2.85277	2.70821	1.76597	NaN	2.1088	1.96016	3.42017	3.67243	2.56978	2.3818	2.56345	1.98308	1.77389	NaN	NaN	2.63989	3.09271	3.35841	2.58355	2.7228	2.23732	PKTENVMHSRRERPGSTGEGDLVSLRENDMK	0.981741	199.41	83.229	S	2	219	Q3UNH4	219	Q3UNH4	Q3UNH4	G protein-regulated inducer of neurite outgrowth 1	Gprin1	_ERPGS(ph)TGEGDLVSLR_
3.23175	2.95132	3.47942	3.78182	3.46439	NaN	2.83126	3.40504	2.97812	3.72807	3.63433	2.65472	2.36557	NaN	3.26576	NaN	2.82633	NaN	2.71729	3.38251	2.84342	2.8668	NaN	2.73044	3.07668	1.81233	NaN	2.74265	3.63216	2.93379	RRFRPHRSRRSRRSRSDNALHLASEREVIAR	0.98181	144.94	144.94	S	3	752	A7YQ68;Q80Y24	752;696	A7YQ68	A7YQ68	Prickle-like protein 2	Prickle2;Prickle2	_SRS(ph)DNALHLASER_
-2.49152	-2.43723	-2.84125	-1.24744	0.161298	-2.62919	-2.51485	-3.22793	NaN	-2.13021	-2.74117	-3.318	0.940368	-1.77501	-0.0399806	-2.98432	-2.82676	-2.15937	-1.02991	-2.23827	-3.07811	NaN	-2.86993	-2.23662	-2.56662	-2.98149	-2.73044	-3.13509	NaN	-1.69541	KANQEGGDVPGTRRDSTPSLKTLVATGNLLD	0.98184	108.56	74.237	S	2	198	Q8C142	198	Q8C142	Q8C142	Low density lipoprotein receptor adapter protein 1	Ldlrap1	_RDS(ph)TPSLK_
-2.02123	-2.51463	-2.55927	-1.9887	NaN	-2.57824	NaN	-2.32112	-2.44647	NaN	-1.94826	-1.94298	NaN	-1.67509	-2.00403	NaN	-2.16851	-2.39906	NaN	-1.74274	NaN	-2.89844	-2.27325	-2.04327	-1.87389	NaN	NaN	-2.03798	-2.37548	NaN	GFSAAKPNNSEQAPSSPAPGTSLSASKCDPK	0.98185	180.11	178.34	S	3	244	K4DI59;P97386;Q80ZH7;B1AT03;Q3TJN5	244;244;244;244;244	K4DI59	K4DI59	DNA ligase 3;DNA ligase;DNA ligase	Lig3;Lig3;Lig3;Lig3	_KFSGFSAAKPNNSEQAPSS(ph)PAPGTSLSASK_
1.52496	1.238	0.0137273	1.59824	NaN	1.61383	1.05694	1.31319	NaN	NaN	1.37632	0.918197	1.76773	1.42756	NaN	1.50869	0.411579	1.48374	0.839415	NaN	0.992718	0.733651	NaN	2.3246	NaN	1.11454	1.33752	NaN	0.863966	0.911207	RHSSSDEGSGKSKHSSPHISRDHKEKHKEHP	0.982055	96.171	88.948	S	2	549	E9QAF8;Q7TQK0	549;549	E9QAF8	E9QAF8		Ccnt2;Ccnt2	_HSS(ph)PHISR_
0.651201	2.64602	0.868885	NaN	NaN	NaN	1.33559	2.05445	NaN	NaN	NaN	1.36621	-0.873734	NaN	NaN	NaN	0.971997	2.93755	NaN	NaN	0.92544	1.39229	0.817435	2.42051	NaN	1.32941	-1.61913	NaN	NaN	NaN	QQERERAAQQQQPSASPRAGTPVGALMGVVP	0.982168	242.91	164.93	S	2	1468	F8VQD1;E9Q4Y5;D3Z1N4	1468;1453;1468	F8VQD1	F8VQD1		Pbrm1;Pbrm1;Pbrm1	_AAQQQQPSAS(ph)PR_
-1.81081	-3.30173	-3.30498	NaN	NaN	-2.41029	-1.80686	-2.21163	NaN	NaN	NaN	-3.27888	-2.67785	NaN	NaN	-2.04935	-3.03039	NaN	NaN	-2.13363	NaN	-2.20025	NaN	-3.32038	NaN	NaN	NaN	-1.82652	NaN	-2.9544	KHSPMKPGEKLAVKSSPVKVGMKRKATDETP	0.982301	105.46	69.331	S	3	920	K4DI59;P97386;Q80ZH7;B1AT03;G3UYI8;Q3UC82	920;919;916;916;106;915	K4DI59;Q3UC82	K4DI59	DNA ligase 3;DNA ligase;DNA ligase;DNA ligase	Lig3;Lig3;Lig3;Lig3;Lig3	_LAVKSS(ph)PVKVGMK_
-0.377401	-0.617016	0.518784	NaN	0.442203	-0.387252	-0.106616	-0.886433	NaN	NaN	-0.0951817	NaN	-1.3195	-0.917699	-1.09599	-0.179384	-0.310689	-0.922731	NaN	-0.821955	-0.0794293	0.864439	-1.06867	-0.143785	-1.04292	-0.649478	-0.291721	0.732596	-0.411535	NaN	RSVPRGPSSSKKLGSSPTSSCNPTPTKHLRT	0.982333	145.9	145.9	S	2	133	Q5SXY1	133	Q5SXY1	Q5SXY1	Cytospin-B	Specc1	_KLGSS(ph)PTSSCNPTPTK_
-1.60857	-1.20345	-1.80892	-1.68706	-1.67057	-1.21232	-1.52892	-1.6515	-1.14906	-1.28659	-1.50457	-1.91972	-1.36104	-1.22262	-1.62546	-1.60706	-1.82436	-1.21866	-1.61315	-1.22713	-1.81619	-1.65997	-1.48553	-1.54508	-1.46863	-1.87802	-1.4376	-1.93478	-1.35744	-1.67676	EEQNLPLVRSEDRPSSPQVSVAAVETKEQVP	0.982493	244.23	244.23	S	2	268	A2AU91;P70399;A2AU89;A2AU90	268;262;268;268	A2AU91	A2AU91	Tumor suppressor p53-binding protein 1	Trp53bp1;Tp53bp1;Trp53bp1;Trp53bp1	_SEDRPSS(ph)PQVSVAAVETK_
-2.21726	-1.60041	NaN	NaN	NaN	3.93124	-1.31574	-1.8673	NaN	NaN	-1.55464	-1.3799	-2.35239	NaN	-1.52125	-1.90831	NaN	-1.89519	NaN	-1.97537	-1.25574	-0.730488	-2.24929	NaN	NaN	-2.33113	-1.3079	NaN	-1.40087	-0.710261	PNVPPRKNCHKSAPTSPTATNISSKTIPVKS	0.982498	93.152	88.551	S	2	569	Q69Z38	569	Q69Z38	Q69Z38	Pseudopodium-enriched atypical kinase 1	Peak1	_SAPTS(ph)PTATNISSK_
-1.608	-0.826843	-1.19962	-1.33085	NaN	-1.18301	-1.26951	NaN	-1.30077	-1.80199	-1.03731	NaN	-1.47726	NaN	-1.76973	-1.45017	-1.38006	-0.325041	-1.47529	-0.960067	-1.69546	-1.31156	-1.30059	NaN	-1.25912	-1.70301	-1.1564	-1.52962	0.349015	NaN	SPRQRRAQQQSQRRPSTSPDVLQGQPPRAHH	0.982755	143.57	112.74	S	2	266	Q9JJZ4;F6SPK0	266;210	Q9JJZ4	Q9JJZ4	Ubiquitin-conjugating enzyme E2 J1	Ube2j1;Ube2j1	_RPS(ph)TSPDVLQGQPPR_
3.70953	6.19432	4.48953	3.70012	3.51616	3.79688	4.07364	6.70742	3.61679	3.53067	4.51768	3.23977	4.32326	3.47196	3.34912	5.42167	4.61158	3.75288	4.15111	4.43624	3.22702	5.08971	4.44078	3.68242	2.62096	4.60423	4.674	3.81895	3.0145	3.58478	____________MNTSFTRKSHTFLPKLFFR	0.982758	105.2	70.808	S	2	4	P16330	4	P16330	P16330	2',3'-cyclic-nucleotide 3'-phosphodiesterase	Cnp	_(ac)MNTS(ph)FTRK_
3.76747	4.72983	NaN	5.39867	5.52936	5.34326	4.43834	4.4448	4.39259	NaN	5.29031	NaN	NaN	NaN	NaN	NaN	4.57113	4.51983	NaN	6.30814	NaN	5.03841	5.60065	5.43896	4.5686	NaN	5.1735	NaN	4.94111	1.89036	YSAEQNRMGQAGSTISNSHAQPFDFPDDSQN	0.982761	231.41	168.95	S	3	328	P23242	328	P23242	P23242	Gap junction alpha-1 protein	Gja1	_MGQAGSTIS(ph)NSHAQPFDFPDDSQNAK_
-0.516015	-0.747774	-0.226878	NaN	NaN	-0.903887	-0.473319	-0.246955	-1.55856	NaN	-0.249385	-1.40752	-1.13185	NaN	-1.69475	-0.386701	0.269651	NaN	-1.29431	-1.37106	-0.593497	-0.60065	0.0584729	NaN	NaN	-0.837943	-0.763582	-1.78107	-0.357946	NaN	IVYAPPKDPSKPKGSSQLDVNEEVEALIVKS	0.983049	120.52	111.83	S	2	290	O35379;E9Q1I5	290;290	O35379	O35379	Multidrug resistance-associated protein 1	Abcc1;Abcc1	_GSS(ph)QLDVNEEVEALIVK_
NaN	4.27299	NaN	6.96053	1.74072	5.46015	4.67344	NaN	3.56639	5.74267	5.28726	4.64357	4.00321	3.90133	3.11017	NaN	3.50019	5.5351	NaN	3.78771	NaN	NaN	NaN	NaN	NaN	NaN	3.58377	NaN	NaN	7.62397	IRRQSHRSKSMKISNSSEFSAKESKALYNSI	0.983092	132.86	113.35	S	2	44	E9PUC5;Q8C0E9	44;44	E9PUC5	E9PUC5		Psd3;Psd3	_ISNS(ph)SEFSAK_
2.40606	3.17945	2.80168	2.18115	NaN	2.79026	2.74691	2.8813	1.92593	2.36818	2.74526	NaN	NaN	2.17325	NaN	2.47497	2.4777	3.01497	1.34384	2.60568	2.29322	2.98393	2.3233	1.84022	NaN	2.59911	NaN	NaN	2.18876	NaN	SPPAESMSVYRSQSGSPVRYQQETNVSQLPG	0.983211	292.98	231.45	S	3	1564	A2A690;F6VP19	1564;707	A2A690	A2A690	Protein TANC2	Tanc2;Tanc2	_SQSGS(ph)PVRYQQETNVSQLPGRPK_
5.08197	5.02623	5.59227	4.56644	4.96335	5.52231	6.08657	4.56661	7.33692	6.31146	4.76196	4.8591	5.6881	6.09522	5.05333	5.27302	5.35905	4.93144	6.06893	5.18217	6.76946	6.7442	6.35414	5.3645	4.78182	-0.430071	4.58236	5.41089	6.29438	4.03472	GAEIVYKSPVVSGDTSPRHLSNVSSTGSIDM	0.983288	383.65	235.18	S	4	712	A2A5Y6;P10637;B1AQW2	712;696;353	A2A5Y6;B1AQW2	A2A5Y6	Microtubule-associated protein;Microtubule-associated protein tau;Microtubule-associated protein	Mapt;Mapt;Mapt	_AKTDHGAEIVYKSPVVSGDTS(ph)PR_
-1.26957	-0.872868	-1.19472	-1.1113	-0.849599	-0.396379	NaN	-1.08291	-0.336398	-0.838912	-0.901494	-1.02822	-0.899176	NaN	-1.10051	-1.00101	-1.17204	-1.16086	-1.29367	-1.15717	-0.435629	-1.36272	-0.919607	NaN	-1.05631	NaN	-0.616922	-1.24385	-0.542902	NaN	ARSLRSTHSLPSRRSSLSSHSHQSQIYRSHH	0.98331	219.66	177.44	S	4	1384	A2AIX1;E9QAT4	1384;1384	A2AIX1	A2AIX1		Sec16a;Sec16a	_RSS(ph)LSSHSHQSQIYR_
0.400835	-1.01913	1.24752	-1.06205	NaN	0.487986	-0.558758	-0.569102	-0.605305	-0.545079	1.04656	0.825415	-0.650489	NaN	0.950843	NaN	0.0943102	NaN	NaN	0.837842	0.673946	0.645774	NaN	-1.28054	1.48382	NaN	0.398037	NaN	-1.06122	-1.46723	AAMPHSSSAKLSRGDSLKEPTSIADSSRHPS	0.98344	113.73	99.11	S	3	380	Q8VDZ4	380	Q8VDZ4	Q8VDZ4	Palmitoyltransferase ZDHHC5	Zdhhc5	_LSRGDS(ph)LKEPTSIADSSR_
1.08945	0.96463	0.855144	0.615972	0.645841	0.498607	NaN	NaN	0.683623	NaN	1.35214	NaN	-0.287827	0.26498	NaN	-0.773996	NaN	NaN	NaN	NaN	0.657605	NaN	0.57366	0.187855	NaN	0.423584	NaN	NaN	NaN	0.119918	LAADESTGSIAKRLQSIGTENTEENRRFYRQ	0.983603	37.112	31.111	S	3	100	A6ZI44;P05064;A6ZI46;Q9CPQ9;D3YWI1;D3YV98;D3Z510;A6ZI47	100;46;101;46;46;100;46;46	A6ZI44	A6ZI44	Fructose-bisphosphate aldolase;Fructose-bisphosphate aldolase A;Fructose-bisphosphate aldolase;Fructose-bisphosphate aldolase;Fructose-bisphosphate aldolase;Fructose-bisphosphate aldolase	Aldoa;Aldoa;Aldoart1;Aldoart1;Aldoa;Aldoa;Aldoa;Aldoart2	_RLQS(ph)IGTENTEENRR_
1.69343	NaN	1.4959	1.57403	1.90174	2.07103	NaN	NaN	1.63963	1.80818	1.09071	NaN	1.72595	2.00191	1.61127	1.62838	NaN	1.98593	1.64467	2.25939	1.92177	NaN	NaN	2.18338	1.85413	2.33032	NaN	1.99666	1.63478	1.66123	SLGDFIEHYAQLGPSSPEQLAAGAEEGGGPR	0.983684	153.16	146.23	S	3	113	O35295	113	O35295	O35295	Transcriptional activator protein Pur-beta	Purb	_DSLGDFIEHYAQLGPSS(ph)PEQLAAGAEEGGGPR_
6.0342	5.11944	6.22421	6.26779	5.11639	5.33894	6.10214	4.42288	3.88319	5.53202	4.81186	5.32291	4.82619	4.16877	4.84084	5.98786	4.96935	4.56272	6.09562	5.47303	6.94397	7.14724	4.94884	5.03993	5.43378	6.92207	5.33824	4.47207	5.16406	3.4077	VKPQTNSTKNSSAITSPKGSLPPAALEPQTT	0.983783	168.82	75.89	S	2	354	Q5SVJ0;P28652;Q5SVI2;Q5SVI0;Q5SVI1;Q5SVJ1;Q68EG2	367;367;354;343;343;343;342	Q5SVJ0;Q5SVI2	Q5SVI2	Calcium/calmodulin-dependent protein kinase type II subunit beta	Camk2b;Camk2b;Camk2b;Camk2b;Camk2b;Camk2b;Camk2b	_NSSAITS(ph)PK_
3.97719	3.43331	NaN	NaN	4.20022	2.05691	3.24756	2.36788	NaN	2.97755	2.63343	1.96471	2.82941	2.45214	1.29241	3.99004	3.44241	2.28139	NaN	3.02245	4.25272	2.99505	2.91322	NaN	1.85757	4.03701	2.82296	NaN	NaN	NaN	DHQPYPRSDVETATDSDTESRGLREYHSVGV	0.983815	208.43	127.78	S	2	746	Q0VF59;Q8BJ42	746;745	Q0VF59	Q0VF59	Disks large-associated protein 2	Dlgap2;Dlgap2	_SDVETATDS(ph)DTESR_
NaN	5.28636	NaN	3.4994	NaN	5.26601	5.3247	5.00014	NaN	5.95715	5.15082	4.3826	4.02785	4.54972	4.19118	2.61644	NaN	3.98487	3.62087	5.94884	NaN	1.84809	NaN	4.07541	3.49689	NaN	3.66768	2.75137	3.06721	NaN	RPVTRHGGMRDLHESSFSLSGSQIDDHVPKR	0.983914	226.49	161.84	S	3	532	Q9EQF6	532	Q9EQF6	Q9EQF6	Dihydropyrimidinase-related protein 5	Dpysl5	_DLHESS(ph)FS(ph)LSGSQIDDHVPK_
-0.125651	-0.124328	-1.1169	-1.35558	-0.752235	-1.02347	-0.637193	-0.467488	-0.344715	0.0599912	0.195203	NaN	-0.664028	NaN	-0.567156	NaN	-0.906814	-0.269392	NaN	NaN	-1.10299	-0.614945	NaN	NaN	NaN	-1.42245	-1.04033	-1.28167	0.281684	NaN	GPSIDTPPRAAACPSSPHKIPLSRGRIESPE	0.983915	126.19	115.15	S	3	895	F8VPQ4;Q812A2;E9QN14	895;895;871	F8VPQ4	F8VPQ4	SLIT-ROBO Rho GTPase-activating protein 3	Srgap3;Srgap3;Srgap3	_AAACPSS(ph)PHKIPLSR_
NaN	NaN	0.0118788	-1.84209	-2.8991	1.56879	-2.27181	-1.85802	-1.50157	-2.04824	-1.46263	1.90844	-2.53351	-1.90793	-1.28877	NaN	-1.52512	-1.53421	-2.39221	-0.922122	-1.66357	1.83671	-1.33405	NaN	-2.09468	-2.65455	-2.65979	-1.80517	-2.05707	-1.49042	SEEVPQTSLSSARPGTPSDHQPQEATQFERK	0.984196	264.64	205.79	T	3	377	Q6Y7W8;G3UWR2;G3UZX7;G3UZW5;G3UYG6;E9Q2M5	383;383;205;44;377;326	Q6Y7W8;G3UYG6	G3UYG6	PERQ amino acid-rich with GYF domain-containing protein 2	Gigyf2;Gigyf2;Gigyf2;Gigyf2;Gigyf2;Gigyf2	_AGAEASEEVPQTSLSSARPGT(ph)PSDHQPQEATQFER_
0.558559	NaN	NaN	1.44874	0.727953	NaN	NaN	0.127589	1.10814	NaN	0.594726	1.57493	NaN	0.871232	0.403962	NaN	NaN	-0.172231	0.66173	0.46955	NaN	NaN	-0.238175	0.582145	0.804375	NaN	NaN	1.06649	0.595576	0.820464	KQGACLEAHDGVKTHSPQREALRSKNKRGRG	0.984396	51.875	51.875	S	3	998	Q5SWP3	998	Q5SWP3	Q5SWP3	NAC-alpha domain-containing protein 1	Nacad	_THS(ph)PQREALR_
-1.21686	-0.378512	-0.462995	-0.336512	NaN	-1.05554	-0.0615688	-0.289598	-0.34005	NaN	0.187329	-0.321813	0.127132	-0.183201	NaN	-0.891575	NaN	-0.108357	-1.03949	NaN	-1.69149	-1.25707	-0.857583	-1.31104	NaN	NaN	-0.838024	-1.1865	-1.00432	NaN	GNTLRKWLTSPVRRLSSGKADGHAKKLAHKH	0.984515	145.69	65.949	S	2	1785	Q0KL02	1785	Q0KL02	Q0KL02	Triple functional domain protein	Trio	_RLS(ph)SGKADGHAK_
4.7273	NaN	NaN	NaN	4.75926	4.71104	4.01728	4.84792	3.63821	3.67241	3.37186	4.63433	NaN	3.36501	4.2822	3.30743	3.21732	NaN	4.40712	4.14683	NaN	4.79474	NaN	4.43172	3.31473	4.66325	3.16295	4.44599	4.88781	1.85032	RVSMVGQVKQCEGITSPEGSKSIVEGIIEEE	0.984789	163.2	163.2	S	2	243	Q8BVQ5	243	Q8BVQ5	Q8BVQ5	Protein phosphatase methylesterase 1	Ppme1	_QCEGITS(ph)PEGSK_
NaN	4.32806	2.6719	3.91296	3.32622	4.79118	NaN	NaN	3.58329	4.05146	4.00472	NaN	NaN	NaN	3.26147	NaN	3.26784	3.65499	NaN	3.95027	3.07072	NaN	NaN	NaN	3.42522	3.42897	NaN	NaN	3.44761	NaN	GVNEQASTKAASRTTSPASVPTAHLIHQTTG	0.984876	106.43	80.061	S	3	325	B7ZCJ1;B7ZCJ0;Q6DFV3;G3UWM5	325;315;314;154	B7ZCJ1	B7ZCJ1	Rho GTPase-activating protein 21	Arhgap21;Arhgap21;Arhgap21;Arhgap21	_TTS(ph)PASVPTAHLIHQTTGSR_
-1.50457	-1.92843	-2.76409	-0.0130691	-2.00569	-0.597698	-1.81406	-2.03485	-1.94595	-1.6156	-1.03154	-2.8305	-2.88747	-2.27113	-2.55864	-1.70235	-1.93629	-1.99971	-0.882839	1.22962	-2.93455	-0.2529	-1.88928	-0.700262	-2.22432	-2.0202	-2.65398	-0.682573	-2.23668	0.939759	LKPTPAPGSRREISSSPTSKNRSHGRAKRDK	0.985055	120.84	109	S	2	454	Q8BTI8	454	Q8BTI8	Q8BTI8	Serine/arginine repetitive matrix protein 2	Srrm2	_EIS(ph)SS(ph)PTSK_
-1.55469	-0.902498	-1.50944	NaN	NaN	-3.01596	-0.679153	NaN	-1.8104	NaN	NaN	-1.27238	NaN	NaN	-1.60994	-0.366476	-1.26694	0.0773758	-2.75606	0.181722	-2.12184	-1.46822	NaN	-1.49733	NaN	-1.88647	-1.24001	NaN	NaN	1.11226	FNDESPLGLRQILSQSTDSLNMRNRTLSVES	0.98509	200.55	166.9	S	2	174	Q60875;H3BKH9;H3BJ40;H3BJ45;H3BJX8;H3BJU7;H3BL15;H3BJ59;H3BLF9	174;174;159;157;159;147;159;157;145	Q60875	Q60875	Rho guanine nucleotide exchange factor 2	Arhgef2;Arhgef2;Arhgef2;Arhgef2;Arhgef2;Arhgef2;Arhgef2;Arhgef2;Arhgef2	_QILSQS(ph)TDSLNMR_
NaN	NaN	4.03014	2.8292	1.06764	NaN	3.71679	0.253068	NaN	3.81133	NaN	NaN	3.65897	3.44072	3.03836	4.09895	2.95009	NaN	2.28391	NaN	NaN	3.77176	NaN	2.23718	2.94175	3.21585	2.87949	NaN	2.97313	0.801933	GEPLKEKTQNSCMEESPTAGDKDGPTLPSKP	0.985401	161.8	136.64	S	3	374	Q14BI1;Q8BUN9;B1AXF2;B1AXF3;F6RT95	374;312;312;312;43	Q14BI1	Q14BI1		Slc24a2;Slc24a2;Slc24a2;Slc24a2;Slc24a2	_S(ph)PTAGDKDGPTLPSKPR_
-0.789437	-0.547055	-0.618896	-0.103397	-0.484602	-0.269871	-0.69893	-0.161823	-0.236952	-0.0172093	-0.254352	-1.03703	-0.583904	-0.266397	-0.485839	-0.155102	-0.778713	0.125337	-0.556012	-0.420186	-0.756084	-0.133037	-0.0984196	-0.394404	-0.320543	-0.490673	-0.47176	-0.19711	0.0916789	-0.619084	______________MSETAPAAPAAPAPVEK	0.985475	146.64	118.52	S	2	2	P43277	2	P43277	P43277	Histone H1.3	Hist1h1d	_(ac)S(ph)ETAPAAPAAPAPVEK_
-1.79298	NaN	NaN	-3.20828	-3.47223	NaN	NaN	-0.754716	-3.04632	-1.52522	-2.20217	NaN	-1.84503	-3.72509	-1.11557	NaN	NaN	-3.89016	NaN	NaN	NaN	-2.63108	NaN	NaN	NaN	NaN	NaN	-0.635801	-2.06323	-1.32821	LNGDTKEGLRFSDEFSPSHKSRRKDLPNGDV	0.985485	177.81	177.81	S	2	85	Q99MJ9	85	Q99MJ9	Q99MJ9	ATP-dependent RNA helicase DDX50	Ddx50	_FSDEFS(ph)PSHK_
5.04378	3.10358	0.573209	4.12663	5.42068	3.20863	3.57209	NaN	4.20014	5.143	2.10507	NaN	3.15998	3.35216	4.05702	2.84601	3.60781	NaN	3.74834	4.68368	3.95559	NaN	3.84715	4.59967	4.19118	3.36587	3.24633	4.15211	3.51156	4.45242	RWCKRRRVPQPQKSASAEAANEIHYIPSVLI	0.985731	180.85	180.85	S	3	194	Q61137;Q3TPU9	194;194	Q61137	Q61137	Astrotactin-1	Astn1;Astn1	_SAS(ph)AEAANEIHYIPSVLIGGHGR_
3.21263	3.07315	3.51217	2.96365	3.09333	3.39183	3.08571	2.98827	3.41837	3.56813	3.13264	2.62078	2.99942	3.37858	3.37699	2.81705	2.80037	4.19137	2.96443	3.35144	2.58623	3.16217	3.54123	3.23963	3.42067	3.03032	3.34599	3.29293	3.43563	2.95143	KYWKEQDVVQGWRETSPTRGEPVPAWEGKSP	0.985738	344.27	258.67	S	3	1872	A2ARP8;Q9QYR6	1872;1634	A2ARP8	A2ARP8	Microtubule-associated protein 1A;MAP1 light chain LC2	Mtap1a;Map1a	_ETS(ph)PTRGEPVPAWEGKS(ph)PEQEVR_
-3.66015	-3.62305	-3.86215	-3.72661	-3.0587	-3.92989	-3.33342	-4.48304	-3.2712	-3.11327	-3.81116	-4.37351	-4.53338	-3.67661	-3.46192	-4.2381	-3.73834	-3.45838	-4.0525	-3.59979	-3.90304	-3.16668	-3.90188	-4.07211	-3.8212	-4.10652	-4.43536	-3.30553	-3.62223	-3.80972	SPSERPRQKLSRKAASSANLLLRSGSTESRG	0.985825	133.23	114.59	S	2	177	Q8VC03	177	Q8VC03	Q8VC03	Echinoderm microtubule-associated protein-like 3	Eml3	_KAAS(ph)SANLLLR_
NaN	-2.44517	-2.80937	NaN	NaN	NaN	-2.56003	-1.52185	NaN	NaN	-0.723253	-3.25805	-1.2581	NaN	NaN	-1.75073	NaN	-2.30918	NaN	NaN	-3.25461	-2.74752	-1.29378	NaN	NaN	-2.77465	-2.09609	-0.695638	NaN	NaN	EEMETDTRSSLGQSASETEEDTVSISKKEKN	0.985867	183.42	157.07	S	3	292	Q3UJB0	292	Q3UJB0	Q3UJB0		Sf3b2	_SSLGQSAS(ph)ETEEDTVSISKK_
10.3013	8.30622	9.32989	8.24196	8.781	10.2911	7.96344	9.00854	7.98506	8.27537	10.3214	9.38246	8.43606	7.49301	9.06097	9.87873	9.29621	7.74468	9.94331	7.62987	8.987	8.58478	8.18195	8.85944	7.53392	9.57886	8.55707	8.08385	8.65051	8.67944	QSFGENRFYYSSGSSSPTHAKSAHV______	0.986027	302.34	230.93	S	3	198	Q60771	198	Q60771	Q60771	Claudin-11	Cldn11	_FYYSSGSSS(ph)PTHAK_
-0.542506	-0.192068	0.0405265	NaN	1.01415	0.478065	NaN	-0.122739	-0.325156	0.156965	0.165499	-0.256648	NaN	NaN	0.857626	0.296456	NaN	-0.105544	0.197137	0.411272	-0.97585	0.42401	NaN	NaN	-0.232415	-1.27226	NaN	NaN	NaN	0.800928	DKKRKKKEKGKRRHSSLPTESDEDIAPAQRV	0.986104	154.34	64.954	S	2	755	O54774	755	O54774	O54774	AP-3 complex subunit delta-1	Ap3d1	_HSS(ph)LPT(ph)ESDEDIAPAQR_
-0.855272	NaN	NaN	-0.433814	-1.04264	NaN	NaN	NaN	-0.529171	-0.584481	NaN	NaN	NaN	NaN	-0.408277	-0.815575	NaN	-0.417272	-1.08515	-0.580724	-1.30597	NaN	NaN	-1.18568	-0.905351	NaN	NaN	NaN	-0.13947	-0.85591	DGAFGRNPREIQRSQSWDDRGERRFEKPARR	0.986284	61.423	51.135	S	2	157	Q99MR1	157	Q99MR1	Q99MR1	PERQ amino acid-rich with GYF domain-containing protein 1	Gigyf1	_SQS(ph)WDDRGER_
-1.25102	NaN	NaN	NaN	NaN	-2.06267	-1.70177	NaN	NaN	1.2225	-0.935082	NaN	-2.20348	-1.00684	-0.0531114	-1.89565	-2.45844	NaN	-1.46697	0.062957	-1.24963	NaN	NaN	NaN	NaN	-2.25559	-1.20358	-0.0224744	-0.24987	0.0956662	ELDHRERESSTNNSVSPSESLRASEKHRGSA	0.986296	151.95	99.366	S	3	203	Q08122;E0CXS9;F8WIE2;E0CY14;E0CXS2;E0CXU1;Q3TY99;F6TS96;E0CY76;E0CYM5	203;203;203;196;203;147;146;150;202;212	Q08122	Q08122	Transducin-like enhancer protein 3	Tle3;Tle3;Tle3;Tle3;Tle3;Tle3;Tle3;Tle3;Tle3;Tle3	_ERESSTNNSVS(ph)PSESLR_
-0.633943	NaN	0.215228	NaN	-0.502025	0.0619928	NaN	-0.0787464	-1.81295	-1.21853	0.0393994	NaN	NaN	-1.24111	NaN	0.122114	0.666805	-0.844707	-0.559051	1.61471	0.0756112	0.115019	0.187789	-0.33674	-1.11557	0.161863	NaN	NaN	NaN	1.16004	LEAAFLSRGTEDGSGSPHSPPHLCSKSLPVQ	0.986299	141.36	114.9	S	3	2024	P83741;F7CZC4;F6U2S8	2024;389;45	P83741	P83741	Serine/threonine-protein kinase WNK1	Wnk1;Wnk1;Wnk1	_GTEDGSGS(ph)PHS(ph)PPHLCSK_
3.41173	2.09326	3.47983	1.63317	2.44717	1.91752	1.09712	NaN	2.46164	2.32171	3.60146	1.92391	3.29081	2.89819	2.82194	5.54989	0.945804	3.18102	3.47966	3.46001	NaN	1.98673	2.7538	2.38022	3.1257	NaN	2.98188	2.49557	4.22599	3.12281	RRQAIQNWQRRPRRHSTEGEEGDVSDVGSRT	0.986396	190.19	190.19	S	2	476	Q6NS60	476	Q6NS60	Q6NS60	F-box only protein 41	Fbxo41	_RHS(ph)TEGEEGDVSDVGSR_
NaN	NaN	4.5001	3.76859	4.20468	5.96524	4.30546	2.98062	4.47454	4.25878	4.33238	NaN	2.88236	4.55524	4.40568	4.55762	3.99151	3.82867	3.27607	4.25492	4.55595	3.90041	4.3474	2.72805	4.37884	3.10197	NaN	NaN	5.11094	3.60142	PATDGSVTPATDRSATPATDGRATPATEEST	0.986593	162.88	75.695	T	2	438	Q3UHL1	438	Q3UHL1	Q3UHL1	CaM kinase-like vesicle-associated protein	Camkv	_SAT(ph)PATDGR_
0.709434	0.223694	0.360675	0.990681	0.763857	1.3893	0.835085	1.31355	0.900907	1.06028	0.759307	NaN	0.68133	0.838332	1.27456	0.741662	1.20443	1.10936	NaN	0.768396	-0.216113	1.72071	1.3658	0.705476	1.30461	1.03248	NaN	NaN	0.872287	0.801456	VCPRMKRKIEREVKSSPSESPLMEKKSNLKE	0.98665	175.77	118.52	S	2	269	Q61609	269	Q61609	Q61609	Sodium-dependent phosphate transporter 1	Slc20a1	_EVKSS(ph)PSES(ph)PLMEKK_
5.40911	5.78198	4.13449	4.84026	4.19882	6.04463	4.90258	5.32933	5.10209	3.23596	5.09227	3.66003	5.12855	4.28707	4.3597	6.66934	5.70817	3.06867	4.83383	3.13974	3.39211	5.8515	4.55925	3.44586	NaN	5.25479	4.93091	3.87775	3.72396	4.11087	RGSRSPNGQGKGKTRSPEQPGTKPPLPRKPL	0.986653	166.29	109.66	S	3	961	E9Q3M9;F7B0R9	961;437	E9Q3M9;F7B0R9	E9Q3M9		2010300C02Rik;2010300C02Rik	_TRS(ph)PEQPGTKPPLPR_
-1.28877	-0.596553	-1.30679	-0.317536	NaN	-0.775093	-0.487178	-2.49654	0.0969155	NaN	-1.08801	-1.89464	NaN	NaN	-0.70044	NaN	-1.8309	-0.315218	-1.07642	-0.434882	NaN	-1.02772	0.0350766	NaN	-0.664301	-2.43978	-0.51076	NaN	-0.980245	-2.1614	YPSSAREPSASERGSSPSRKEEKKRKAARLK	0.986729	107.2	107.2	S	2	437	Q9R1Z8	437	Q9R1Z8	Q9R1Z8	Vinexin	Sorbs3	_GSS(ph)PSRKEEK_
NaN	2.56995	NaN	4.77576	4.46031	3.39135	2.27076	NaN	NaN	5.05702	2.13543	3.69705	2.76582	6.1539	4.78416	2.86744	1.7227	4.11618	4.0935	5.03836	NaN	4.27721	NaN	4.65683	5.5414	NaN	NaN	NaN	4.9694	5.27934	LATIEGDDPALRKTHSSPALSLGHGPVTGSK	0.986752	171.29	151.66	S	3	745	Q6P1I6	745	Q6P1I6	Q6P1I6	PH and SEC7 domain-containing protein 2	Psd2	_KTHS(ph)SPALSLGHGPVTGSK_
-3.24776	-3.03933	-4.36387	NaN	-3.8485	NaN	-1.74558	-4.46186	NaN	NaN	-3.35699	-3.85718	-4.22682	NaN	NaN	-3.53169	-2.99942	-4.39883	NaN	-2.34497	NaN	-3.99313	NaN	NaN	NaN	NaN	NaN	-3.48813	NaN	-2.47744	PSSPSSPTEQRISVSSPGRGHKVFVVTRVES	0.986754	77.372	68.034	S	3	583	Q8BKR5	583	Q8BKR5	Q8BKR5	Protein phosphatase 1 regulatory subunit 37	Ppp1r37	_ISVSS(ph)PGRGHK_
NaN	NaN	NaN	0.2472	-3.06236	NaN	NaN	2.22918	-1.27834	-1.99993	NaN	NaN	NaN	1.38972	2.13049	NaN	NaN	-1.26376	1.64363	-1.69131	NaN	NaN	-2.37008	0.28186	NaN	NaN	NaN	-1.73881	-1.45518	2.06776	ASVKAVNFQEPGTGASKKDRELQALKNDLSE	0.986887	40.085	34.274	S	3	196	Q3UYG1	196	Q3UYG1	Q3UYG1	Coiled-coil domain-containing protein 160	Ccdc160	_EASVKAVNFQEPGTGAS(ph)KK_
-0.389787	2.10699	NaN	1.07118	-0.570657	1.17491	NaN	NaN	1.66214	0.948419	-0.714839	NaN	-2.67978	1.54679	1.17234	-1.5435	-0.629846	NaN	NaN	1.37486	NaN	NaN	NaN	1.68316	0.971742	NaN	NaN	NaN	0.0423825	NaN	PGSELGKGLESPLKKSPSADSIHTRTGFTKP	0.987054	137.16	103.53	S	3	941	Q8CDA1	941	Q8CDA1	Q8CDA1	Phosphatidylinositide phosphatase SAC2	Inpp5f	_GLES(ph)PLKKS(ph)PSADSIHTR_
-0.391768	-0.48419	-0.434134	-0.0848807	NaN	0.149121	NaN	NaN	NaN	NaN	-0.368042	-0.322736	0.00229569	NaN	NaN	0.194113	NaN	0.151442	NaN	NaN	NaN	-0.178364	-0.171207	NaN	NaN	NaN	-0.0775164	-0.503043	-0.132906	NaN	SRPLTPKGSPLSNRQSPQTLKRTRVTTSLQA	0.987104	99.569	99.569	S	3	115	Q8K3G5;E9PW85;E9Q754	115;115;115	Q8K3G5	Q8K3G5	Inactive serine/threonine-protein kinase VRK3	Vrk3;Vrk3;Vrk3	_GSPLSNRQS(ph)PQTLKR_
-0.231555	1.00912	-0.473631	0.523317	-0.411535	0.0373844	-0.0511633	0.991398	0.396574	NaN	0.311936	0.869622	0.28553	0.900072	0.376002	0.617233	0.0847315	-0.437547	0.3209	0.501443	0.51837	-0.1133	0.76366	0.903495	0.713403	0.550465	NaN	0.580439	0.434344	0.556245	RLSRPRHRRPLLRSMSSAFCSLLAPERQVGR	0.987276	202.41	151.62	S	2	340	Q921Q7	340	Q921Q7	Q921Q7	Ras and Rab interactor 1	Rin1	_SMS(ph)SAFCSLLAPER_
NaN	1.47975	NaN	1.79982	0.964714	1.9458	1.25401	1.3616	0.869807	0.958841	NaN	NaN	1.24045	1.1862	1.48407	NaN	NaN	1.92407	NaN	1.64462	1.16829	NaN	1.40652	1.19113	1.37157	0.642932	1.46168	1.59623	1.84498	1.11569	KQKRKSHSLSIRRTNSSEQERTGLPREMLEG	0.987299	124.51	113.72	S	2	30	Q8CBE3;H3BJR7;Q05BF4;H3BK66;H3BJH4;H3BJZ0	30;30;30;29;30;30	Q8CBE3	Q8CBE3	WD repeat-containing protein 37	Wdr37;Wdr37;Wdr37;Wdr37;Wdr37;Wdr37	_RTNS(ph)SEQER_
-0.0412431	0.803292	-0.0835198	0.540799	0.52423	0.324816	0.620579	1.05646	1.0106	1.25577	0.460112	0.963644	0.726496	1.05478	0.885366	0.0635901	0.0348399	0.720493	NaN	0.426684	0.0321821	-0.282143	NaN	NaN	-0.255078	NaN	-0.569005	-1.05276	NaN	NaN	RKSVRKAQRQKRSQGSSQFRSQGSQAELHPL	0.987349	56.043	33.761	S	2	41	Q6PD03	41	Q6PD03	Q6PD03	Serine/threonine-protein phosphatase 2A 56 kDa regulatory subunit alpha isoform	Ppp2r5a	_SQGS(ph)S(ph)QFR_
1.69572	2.0526	1.78548	2.00839	1.07936	1.93677	1.97426	1.96263	1.98576	1.92063	2.12841	1.78602	1.73735	NaN	1.5561	1.57536	1.68785	2.15207	1.1513	1.07872	0.763807	1.64012	1.61017	1.2127	1.59741	0.882518	1.26143	1.11011	NaN	1.1359	MSPPGYKLVTGDRNNSSCRNYNKQASEQNWA	0.987407	137.52	120.3	S	2	296	P23242	296	P23242	P23242	Gap junction alpha-1 protein	Gja1	_LVTGDRNNS(ph)SCR_
-4.334	NaN	-4.45746	-1.84101	-4.87263	-3.94561	-3.05681	NaN	NaN	NaN	-4.1334	NaN	-0.231555	-4.31817	-3.79025	-4.83289	-4.27068	NaN	NaN	NaN	-2.8095	NaN	-0.0984196	NaN	NaN	-4.09761	-2.19623	NaN	-4.72705	-2.75873	____________MTTSQKHRDFVAEPMGEKP	0.987417	105.86	43.512	S	2	4	O54962	4	O54962	O54962	Barrier-to-autointegration factor	Banf1	_(ac)TT(ph)S(ph)QKHR_
1.25653	1.02512	0.0550666	1.15441	0.766014	1.49537	1.32326	1.44938	1.47726	1.65394	1.25908	1.04856	1.31351	1.64869	0.923222	0.751514	0.687149	0.854622	0.354335	0.886113	0.280317	0.448076	0.106187	0.971346	-0.213627	NaN	-0.797594	0.103612	0.028175	0.303917	KAQRYSRGSRVNGLPSPTHSAHCSFYRTRTL	0.987467	125.58	124.31	S	3	32	Q9JLM8;Q80VB6	32;32	Q9JLM8	Q9JLM8	Serine/threonine-protein kinase DCLK1	Dclk1;Dclk1	_VNGLPS(ph)PTHSAHCSFYR_
-0.720279	-0.162597	-0.071488	0.223054	-0.19497	-0.067088	0.0722401	0.59826	-0.0698397	-0.803971	-0.473943	-0.82546	-0.476123	-0.728312	-0.990156	0.130571	0.0804235	NaN	0.299631	-0.371392	-1.50833	-1.32521	0.267358	0.175029	-0.130404	-0.496616	-1.66735	-0.355467	-0.916859	-0.291604	GNAGQPGPAERSHRSSVSSVGARAADVLVYL	0.987577	131.18	128.9	S	2	21	Q3UFK8;D3Z5B2	21;21	Q3UFK8	Q3UFK8	FERM domain-containing protein 8	Frmd8;Frmd8	_SHRSS(ph)VSSVGAR_
-2.10665	-4.01863	-2.50713	-1.27769	-2.56174	-2.34559	-2.60595	-2.62761	-2.27137	-2.68912	-2.51758	-3.21705	-3.06261	-2.61779	-2.92661	-2.8694	-2.34758	-2.17002	-2.98413	-2.54612	-2.37465	-2.83919	-2.60651	-2.95741	-2.76371	-2.96578	-2.50152	-2.15102	-2.85539	-2.13185	PSYHQNDVSLDRGYTSDSEVYTDHGRPGKIH	0.987593	139.17	127.17	S	3	1264	Q6A099;Q6DFZ1	1264;1318	Q6A099	Q6A099		Gbf1;Gbf1	_GYTS(ph)DSEVYTDHGRPGK_
0.608342	1.18846	1.03662	1.24715	1.07236	0.971148	2.07911	1.67406	1.57777	2.00746	NaN	1.35277	1.29325	NaN	1.29555	0.972846	0.247902	1.33406	NaN	0.489504	NaN	0.274023	NaN	0.5606	NaN	-0.389457	0.345876	0.387034	NaN	-0.101516	SYASGEGLKRSALSSSLRDLSEAGKRGRRSS	0.987781	171.72	130.85	S	3	909	E9PUA3;Q8R0S2	909;923	E9PUA3	E9PUA3	IQ motif and SEC7 domain-containing protein 1	Iqsec1;Iqsec1	_SALSSS(ph)LRDLSEAGKR_
-1.45864	-0.74028	-1.02041	NaN	NaN	-0.858697	-0.8222	NaN	-0.966947	-0.931683	-0.533364	-1.05776	-1.08801	-1.25689	-1.17095	-1.55351	-1.38328	-0.667302	-1.78614	-1.03415	-1.54631	-1.26646	-1.67021	0.749766	-1.1983	-2.12727	-1.35783	-1.39704	NaN	NaN	SMGVRNSPQALRRTASGGRTEQGMSRSTSVT	0.987801	79.013	79.013	S	2	974	Q5F2E8	974	Q5F2E8	Q5F2E8	Serine/threonine-protein kinase TAO1	Taok1	_TAS(ph)GGRTEQGMSR_
-1.49789	-1.90485	NaN	-4.04221	-2.51417	-2.81846	NaN	-4.25542	-1.66567	0.686359	-4.28021	-3.56243	-3.62644	-2.61593	NaN	-2.79591	-4.29675	NaN	-3.74996	0.0332743	NaN	-3.7406	-3.91686	-3.75894	-2.83762	-4.17433	-3.54436	-4.64616	-3.26716	-2.01899	AAPSSSFTPGFLRRHSASNLHALAHPVPSPG	0.987933	152.21	92.238	S	3	57	P23949	57	P23949	P23949	Zinc finger protein 36, C3H1 type-like 2	Zfp36l2	_RHS(ph)ASNLHALAHPVPSPGSCSPK_
4.85584	4.11436	NaN	NaN	5.45558	4.77142	2.36885	NaN	NaN	5.04706	NaN	3.57613	4.78974	5.00162	4.19008	NaN	NaN	2.64783	NaN	4.12152	4.95344	NaN	NaN	4.64205	5.41636	NaN	2.28293	NaN	NaN	5.30518	DTGVERLGGAVEDSSSPPSTLNLSGAHRKRK	0.987946	212.38	163.62	S	3	46	Q8BHE3	46	Q8BHE3	Q8BHE3	Caytaxin	Atcay	_LGGAVEDSSS(ph)PPSTLNLSGAHR_
-2.79973	NaN	-2.52707	-1.86223	-1.40904	-2.17865	-2.42457	-2.09697	NaN	NaN	NaN	NaN	NaN	NaN	NaN	NaN	-2.9351	-1.55886	-2.38001	-1.63719	NaN	-2.48083	NaN	-2.46216	-1.83151	NaN	NaN	NaN	-2.38725	-0.913799	YSPKRIDFTPVSPAPSPTRGFGKQCLSPSLQ	0.988054	102.57	53.779	S	2	119	Q6NZE7	119	Q6NZE7	Q6NZE7	Protein FAM122B	Fam122b	_RIDFT(ph)PVSPAPS(ph)PTR_
-2.37585	-2.31881	-2.90647	-2.52982	-1.60606	-2.28593	-2.8737	-3.02212	-2.09461	-2.70578	-2.62183	-2.96842	-2.29713	-2.33797	-1.33674	-2.68787	-2.1951	-2.42541	-2.51177	-2.60281	-2.61455	-2.7444	-2.51778	-2.44607	-0.518535	-2.89008	-2.40354	-2.53441	-2.13284	-2.44491	PSVDMKEQSRSSRRSSSELSPEVVEKVGLFS	0.988161	208.17	190.23	S	2	1339	Q8BTI8	1339	Q8BTI8	Q8BTI8	Serine/arginine repetitive matrix protein 2	Srrm2	_RSS(ph)SELSPEVVEK_
2.48116	2.86586	3.20876	2.5465	NaN	3.00081	3.24168	3.23623	3.03659	NaN	3.369	3.24852	3.08964	2.19925	2.52243	2.61246	2.42322	3.31215	2.44293	NaN	NaN	2.66905	2.46961	1.2304	NaN	NaN	2.23752	NaN	NaN	0.853371	VPAAYVKKLDPAQSASRENLLEEQGSIALRQ	0.988206	209.58	191.22	S	3	1031	E9Q447;A3KGU7;P16546;A3KGU5	1031;1031;1031;1031	E9Q447	E9Q447	Spectrin alpha chain, brain	Spna2;Spna2;Sptan1;Spna2	_KLDPAQSAS(ph)RENLLEEQGSIALR_
-1.22355	NaN	0.366783	NaN	NaN	-0.728661	-0.724738	NaN	NaN	1.05943	-1.3949	NaN	NaN	NaN	-2.65384	-0.554834	NaN	NaN	NaN	-2.10007	-0.589188	-0.531269	-1.65833	0.81713	-2.00342	0.478286	NaN	NaN	NaN	NaN	PASSPRPSRGHRRSASCGSPLSGNTGEGTSR	0.988349	158	109.75	S	2	619	Q61193;G3UZ21	619;172	Q61193	Q61193	Ral guanine nucleotide dissociation stimulator-like 2	Rgl2;Rgl2	_SAS(ph)CGSPLSGNTGEGTSR_
0.321009	0.6964	NaN	0.751344	0.385243	0.870387	0.746011	NaN	-0.210638	-0.295253	0.933408	-0.0648829	-0.0396999	-0.0683268	-0.249263	1.22038	0.833156	0.629389	0.0345297	0.454605	-0.0601858	-0.584866	0.303686	NaN	0.581432	0.241236	NaN	NaN	NaN	NaN	ELDRITRKPASVSPTTPTSPTEGEAS_____	0.988458	117.61	117.61	T	2	513	Q8R1Q8	513	Q8R1Q8	Q8R1Q8	Cytoplasmic dynein 1 light intermediate chain 1	Dync1li1	_KPASVS(ph)PTT(ph)PT(ph)SPTEGEAS_
NaN	NaN	NaN	-3.76744	NaN	NaN	-1.10983	-2.92359	-2.79687	-3.80684	NaN	NaN	-3.51866	NaN	-2.64513	-1.59254	-2.58681	-1.78685	-2.33862	-3.0929	-2.13366	NaN	-2.10175	NaN	-2.69942	NaN	-1.97805	-3.05085	-3.22854	-3.93423	SEDKKPFKCFTPKGSSLKIEERAEFLNKSVQ	0.988495	77.279	66.326	S	2	387	E9QA16;Q8VCQ8;E9QA15;D3Z6I7;E9Q0M9;S4R1T7;F6QLP8	387;381;619;405;385;379;267	E9QA16	E9QA16		Cald1;Cald1;Cald1;Cald1;Cald1;Cald1	_GSS(ph)LKIEER_
2.02016	3.25209	2.95098	NaN	NaN	4.34834	2.0502	NaN	NaN	3.83134	2.4295	1.96005	3.32842	NaN	NaN	3.17384	2.51837	NaN	NaN	NaN	2.87737	2.84632	NaN	NaN	NaN	1.43749	3.72438	NaN	2.50324	NaN	AAKGKGSPQAQTVRRSPSADQSLDDSPSKVP	0.988578	197.28	179.38	S	3	466	B7ZBV9;B7ZBW1;B7ZBW2;F6UC55;B7ZBV4;Q9Z351;B7ZBV6;B7ZBV8;B7ZBV3;B7ZBV7;G5E900;B7ZBV5	466;448;438;392;438;438;438;426;322;438;438;438	B7ZBV9	B7ZBV9	Potassium voltage-gated channel subfamily KQT member 2	Kcnq2;Kcnq2;Kcnq2;Kcnq2;Kcnq2;Kcnq2;Kcnq2;Kcnq2;Kcnq2;Kcnq2;Kcnq2;Kcnq2	_RS(ph)PSADQSLDDSPSKVPK_
-0.648466	1.89271	1.5147	1.65558	1.38658	1.857	1.49423	0.995419	1.51887	0.945638	1.70646	0.850923	0.79001	1.24458	1.05155	NaN	2.18942	1.55495	0.91937	1.37209	0.891081	0.354594	1.50042	1.15521	NaN	0.175925	0.514511	-2.4313	1.97353	1.77557	PGQAPMRQRSATTTGSPGTEKARSIVRQKTV	0.988593	158.45	158.45	S	2	739	Q6GYP7	739	Q6GYP7	Q6GYP7	Ral GTPase-activating protein subunit alpha-1	Ralgapa1	_SATTTGS(ph)PGTEKAR_
-0.944933	-0.769856	-2.05481	-1.02822	-2.11457	-1.58482	-1.64616	-2.85637	-2.15523	-2.47184	-0.245496	-3.12866	-3.43336	-2.07238	0.861421	-1.38863	-1.57289	-1.41819	-1.35366	-0.786011	-1.32412	-1.4461	-1.74855	-0.879471	-1.34665	-2.24449	-2.08882	0.870545	-0.599889	2.53843	SNPPARSQSSDTEQPSPTSGGGKVAAVQPPE	0.988695	295.35	269.39	S	2	504	Q8BGD9	504	Q8BGD9	Q8BGD9	Eukaryotic translation initiation factor 4B	Eif4b	_SQSSDTEQPS(ph)PTSGGGK_
-1.69212	-2.17887	-0.817378	-2.04275	1.96607	1.67863	0.544288	-2.52188	-2.20555	-2.17706	1.82475	-2.44103	-1.15458	0.196079	2.55928	2.39009	-0.403377	-2.11673	-0.408494	-2.33119	0.590832	-2.38992	-2.56652	1.68265	1.86923	-1.0087	-2.38405	-1.52627	2.26854	-1.34738	SRTPPVTRRRSRSRTSPVTRRRSRSRTSPVT	0.988696	102.4	88.441	S	2	1927	Q8BTI8	1927	Q8BTI8	Q8BTI8	Serine/arginine repetitive matrix protein 2	Srrm2	_SRTS(ph)PVTR_
2.71123	3.82237	3.70519	NaN	3.11529	3.51806	NaN	3.36378	3.83076	NaN	3.02597	4.22289	NaN	NaN	4.03434	NaN	3.25085	4.07602	3.10482	0.95716	NaN	3.54182	NaN	2.76611	3.2327	NaN	NaN	1.7292	3.44348	3.1547	PTKKRGRPPPLAKRDSKTNIWKKREERPLIP	0.988714	118.76	88.101	S	2	808	Q14CH0	808	Q14CH0	Q14CH0	Protein FAM171B	Fam171b	_RDS(ph)KTNIWK_
3.15753	2.80017	2.66813	3.37909	2.53944	2.80369	2.45641	3.11904	3.81028	3.11954	2.75877	3.34385	2.87218	3.36228	2.86208	2.83681	2.50972	2.78587	3.53964	3.45572	3.18089	3.26632	2.81716	NaN	3.07875	2.63953	3.03457	3.22014	3.95005	2.91539	HSNLKPAPTVPAAPSSPDATSEPKGPGDGAE	0.988801	287.3	160.52	S	4	90	Q9JKC6	90	Q9JKC6	Q9JKC6	Cell cycle exit and neuronal differentiation protein 1	Cend1	_ADPVLLNNHSNLKPAPTVPAAPSS(ph)PDATSEPK_
-2.21145	0.912048	-1.52722	NaN	-1.9233	-1.84671	-1.63445	-1.48774	-1.46467	-1.6457	NaN	3.21799	0.663579	-1.74945	NaN	0.56888	-1.48306	-1.12776	-2.30279	-0.909274	-1.62742	3.24345	-1.33314	-0.9634	-1.26879	-1.7133	-1.76154	-1.34528	-1.00698	-1.50101	VSRVVYNGKRNSSPRSPTNSSEIFTPAHEEN	0.98894	222.57	220.96	S	3	21	Q3UGS4	21	Q3UGS4	Q3UGS4	Protein FAM195B	Fam195b	_NSSPRS(ph)PTNSSEIFTPAHEENVR_
0.889209	NaN	NaN	1.57351	1.00286	0.0275573	0.637625	NaN	-0.958954	1.16637	0.828434	NaN	NaN	0.860111	1.23446	NaN	NaN	NaN	1.39969	1.86623	NaN	NaN	NaN	1.06314	1.16634	NaN	NaN	NaN	0.105458	NaN	RIADPEHDHTGFLTEYVATRWYRAPEIMLNS	0.988984	137.24	123.43	Y	3	205	D3Z3G6;Q63844;D3Z6D8	205;205;90	D3Z3G6	D3Z3G6	Mitogen-activated protein kinase 3	Mapk3;Mapk3;Mapk3	_IADPEHDHTGFLT(ph)EY(ph)VATR_
1.53416	1.12645	0.859823	1.03641	0.671669	NaN	0.354981	NaN	NaN	1.0619	1.72867	NaN	0.852954	0.935283	0.57934	0.56781	0.241339	1.34902	1.19149	1.32583	NaN	NaN	1.14516	0.930765	NaN	NaN	1.57403	0.870124	1.26781	0.723491	SRHGNRGRRQAKKAASTDLGAGEAVVGKVLE	0.989058	146.06	96.848	S	2	1007	E9Q9Q2	1007	E9Q9Q2	E9Q9Q2		R3hdm1	_KAAS(ph)TDLGAGEAVVGK_
0.991513	3.05445	4.41519	NaN	NaN	4.43178	4.06762	3.84158	1.71146	NaN	4.68985	NaN	NaN	2.84539	NaN	4.13807	4.10246	3.11791	NaN	6.64169	NaN	4.22804	3.24852	2.16094	NaN	4.27341	3.38124	NaN	NaN	6.22216	HSYCCIRSPPGGTHGSLKTSAMRSNTRYYTG	0.989071	109.07	109.07	S	2	1128	E9Q3V9;E9Q9Q9;H7BX15;Q80TR1	1128;1123;1128;1123	E9Q3V9	E9Q3V9	Latrophilin-1	Lphn1;Lphn1;Lphn1;Lphn1	_SPPGGTHGS(ph)LK_
0.816723	0.138346	NaN	0.209845	-0.344374	0.513749	0.684666	0.36036	0.339163	0.536943	0.332753	0.119432	0.868384	0.160943	NaN	-1.3236	-0.523863	1.08798	-0.181293	-0.671384	NaN	0.335626	NaN	NaN	NaN	-1.56462	-0.513592	NaN	NaN	NaN	PAAGDGLGRPLGPTPSQSRFQVDPVSENAGR	0.989081	162.44	79.422	S	3	75	E9QM38;P55012	75;74	E9QM38	E9QM38	Solute carrier family 12 member 2	Slc12a2;Slc12a2	_QAGGGVRGEGTPAAGDGLGRPLGPTPS(ph)QSR_
-2.44289	-3.18512	-3.28188	-3.40925	-2.57582	-3.90342	-3.70609	-2.80789	-3.67129	-2.41276	-3.42573	-2.5691	-3.37643	-3.4721	-3.8476	-2.86392	-2.82833	-3.32085	-3.00926	-4.45213	-2.51745	-2.81055	-2.47506	-3.22331	-2.99547	-2.13662	-3.49646	-3.10842	-2.328	-4.35635	SPARQRRRISDPLTSSPGRSSRRADALTSSP	0.989084	230.36	141.64	S	2	27	P97310	27	P97310	P97310	DNA replication licensing factor MCM2	Mcm2	_RIS(ph)DPLTSS(ph)PGR_
4.97724	4.59548	4.11329	3.72797	2.93192	3.98229	3.36168	4.22594	4.19556	2.58996	4.13183	3.87557	3.49486	2.41642	2.48892	5.83799	2.85695	2.99942	3.99733	3.88138	4.36495	4.11209	3.97381	4.31304	3.78289	3.63876	4.3613	3.46844	3.40853	2.96556	SQKRPSQRSKYLATASTMDHARHGFLPRHRD	0.989127	191.21	132.62	S	3	35	F6RT34;F6TYB7;F6VME3;F6ZIA4;P04370;F7A0B0	35;55;42;17;151;30	F6RT34;F6TYB7;F6VME3;F6ZIA4;F7A0B0	F6RT34	Myelin basic protein	Mbp;Mbp;Mbp;Mbp;Mbp;Mbp	_SKYLATAS(ph)TMDHAR_
3.9328	5.16065	4.55026	3.63709	NaN	NaN	6.7543	NaN	NaN	3.18534	NaN	NaN	3.89297	2.62247	NaN	NaN	5.87451	4.90146	4.86843	NaN	3.75312	5.45596	5.15858	NaN	1.45609	4.63508	5.11289	NaN	NaN	NaN	RSESPTCKSCKSELPSSAPGGGGV_______	0.989211	169.58	169.58	S	2	72	P59648	72	P59648	P59648	FXYD domain-containing ion transport regulator 7	Fxyd7	_SCKSELPS(ph)SAPGGGGV_
4.71535	4.83374	4.77347	3.79931	3.54022	5.25881	3.57882	4.68031	5.30472	4.33462	4.91298	4.07955	2.91692	4.91628	4.44307	4.92673	4.87764	4.47733	4.87476	NaN	4.27138	4.51375	3.28111	5.4566	5.54039	4.63104	4.10286	4.66339	4.79654	4.99098	IVDQRPSSRASSRASSRPRPDDLEI______	0.989304	125.67	87.99	S	2	373	P23242	373	P23242	P23242	Gap junction alpha-1 protein	Gja1	_ASS(ph)RPRPDDLEI_
-0.0628125	NaN	2.03192	-0.0429245	-0.639417	-0.0257375	-0.356595	-0.171847	0.0693157	-0.257252	-0.0747794	-0.128162	-0.793272	-0.186627	-0.128821	-0.248413	-0.503959	-0.247685	-0.796847	0.211548	-0.273695	-0.748633	-0.414352	-0.261952	0.353082	-0.327687	-0.468531	-0.235482	0.361917	NaN	GLSYPCHRLTVGRRTSPVQTREQSEEQSTDV	0.989478	107.34	90.434	S	2	269	P54731	269	P54731	P54731	FAS-associated factor 1	Faf1	_RTS(ph)PVQTR_
-0.53047	-1.74463	-1.03865	-0.550113	-0.925468	-0.881195	-1.01042	-0.430714	-1.23885	-0.919607	-0.962586	-1.27047	-0.411752	NaN	-1.76286	-0.498864	-0.667029	NaN	-0.260508	-1.87334	-1.0615	-1.10138	NaN	NaN	-0.380619	-0.773912	-1.70819	-1.43531	-0.633664	-1.01321	LQATARADAPDAGAQSDSELPSYHQNDVSLD	0.989524	245.28	245.28	S	3	1244	Q6A099;Q6DFZ1	1244;1298	Q6A099	Q6A099		Gbf1;Gbf1	_ADAPDAGAQS(ph)DSELPSYHQNDVSLDR_
NaN	4.64083	3.11791	5.50648	NaN	NaN	3.30886	5.42669	4.95384	5.01224	4.44125	5.04097	NaN	5.12482	NaN	5.47566	NaN	4.7179	4.89158	5.28709	4.90366	2.72814	NaN	4.85521	NaN	NaN	3.3912	NaN	4.44	NaN	IEGRAPVISGVTKAVSSPTVSRLTDTSKFTG	0.989526	84.188	75.849	S	2	158	Q7TQD2	158	Q7TQD2	Q7TQD2	Tubulin polymerization-promoting protein	Tppp	_AVS(ph)SPTVSR_
0.150449	-1.86624	-0.242816	-2.76679	-0.210638	-0.762647	-2.28315	NaN	-0.290189	-2.65221	-1.01521	-2.05932	-2.87733	-2.28312	-0.599032	NaN	-2.84647	NaN	-3.01892	0.0724372	-2.6753	-1.11849	NaN	-1.84451	-0.651775	-2.44334	-2.12423	NaN	-0.147828	-0.829606	PSLHCPYTVGLPRASSPRPHPEFLQTLCRLP	0.989548	141.83	111.4	S	3	730	E9QLK3;Q8C3R1	730;685	E9QLK3	E9QLK3	BRCA1-associated ATM activator 1	Baat1;Brat1	_ASS(ph)PRPHPEFLQTLCR_
-0.905274	-0.574925	-0.813689	-0.369829	NaN	-0.645886	-0.732486	-0.857981	-0.331705	-0.875702	-0.728661	-0.836974	-0.876409	-0.833093	-0.620023	-0.680414	-0.390998	-0.549226	-0.989357	-1.33737	-0.764261	-0.451963	-0.802152	-1.13448	0.127668	-1.08366	-0.82725	-0.825379	-0.282618	-0.793355	KTKSHTPPRRRSSRSSPELTRKARVSRRSRS	0.989553	137.68	137.68	S	2	1650	Q8BTI8	1650	Q8BTI8	Q8BTI8	Serine/arginine repetitive matrix protein 2	Srrm2	_SSRSS(ph)PELTR_
2.16004	1.74284	NaN	2.22708	1.63612	2.23324	NaN	1.34751	NaN	NaN	2.15374	NaN	NaN	1.42511	1.58005	1.27904	-1.35699	2.57115	NaN	1.95999	NaN	NaN	1.72939	2.44214	1.83991	NaN	NaN	1.45751	2.59301	1.54688	QIGSSVTRQRSHSGTSPDNTAPPPPPPRPQP	0.989633	209.58	209.58	S	3	539	O54916;E9Q632;F6R6F1	539;512;499	O54916	O54916	RalBP1-associated Eps domain-containing protein 1	Reps1;Reps1;Reps1	_SHSGTS(ph)PDNTAPPPPPPRPQPSHSR_
0.118351	0.2881	0.404038	0.190273	-0.128029	-0.127369	-0.00532813	-0.347666	0.171092	0.0909872	-0.0265876	NaN	-0.14496	-0.403268	-0.179129	0.243728	NaN	0.0504276	-0.165558	-0.138159	-0.382501	0.196542	0.101134	-0.218967	0.0512795	-0.509848	-0.617957	-0.18409	0.212016	-0.376957	GDELSSSSTEQMRATTPPNQGRPDSPVYANL	0.989637	138.4	118.61	T	3	229	S4R221;Q8C0D4;B2RUJ8;S4R248;S4R203;S4R1B0	229;229;229;229;229;229	S4R221	S4R221	Rho GTPase-activating protein 12	Arhgap12;Arhgap12	_ATT(ph)PPNQGRPDS(ph)PVYANLQELK_
4.13725	3.08216	3.46355	3.78014	3.31818	4.08263	3.18154	3.33891	NaN	3.55471	3.74161	3.75036	3.11578	NaN	1.70646	3.36103	3.05637	2.44701	2.71236	3.34891	3.29662	3.05986	3.0757	NaN	3.44804	2.99424	3.46026	3.84199	3.48725	3.06371	FMSSTVFRKSSSLKSSPSKKGRGALLAVKPL	0.989655	231.17	220.25	S	2	453	F8WHW6;O70161	453;453	F8WHW6	F8WHW6	Phosphatidylinositol 4-phosphate 5-kinase type-1 gamma	Pip5k1c;Pip5k1c	_SSSLKSS(ph)PSKK_
-1.09282	NaN	NaN	-0.900335	-1.1101	-0.585635	-0.815985	NaN	-1.54686	NaN	-0.845671	-1.97926	-1.22571	-1.34489	-0.494057	-0.522458	NaN	-1.65228	-0.278342	-2.54599	0.383454	NaN	-0.653519	-0.528171	-1.13291	0.146116	NaN	-1.8757	-0.627233	NaN	LKNGHTTPIGSARSSSPVLVEEEPERSLRNL	0.989855	130.21	100.23	S	2	118	Q501J7;F7BZR2	118;101	Q501J7	Q501J7	Phosphatase and actin regulator 4	Phactr4;Phactr4	_SSS(ph)PVLVEEEPER_
2.54658	NaN	NaN	NaN	2.83929	NaN	NaN	NaN	2.72194	NaN	2.62025	NaN	NaN	2.65653	2.66813	NaN	NaN	2.89368	NaN	2.5937	2.60639	NaN	2.18804	3.06178	2.20417	2.32128	NaN	NaN	1.48758	2.28426	GAPQPSRGYSYFTGSSPPLSPSTPSESPTFS	0.989874	249.41	235.06	S	3	1482	O88737	1482	O88737	O88737	Protein bassoon	Bsn	_GYSYFTGSS(ph)PPLSPSTPSES(ph)PTFSPGKLGPR_
NaN	NaN	NaN	1.27212	1.44446	0.897624	1.30458	0.905007	1.28149	NaN	1.1784	0.41972	1.36105	1.27638	0.872235	1.15059	NaN	NaN	NaN	1.29693	NaN	1.02477	1.10247	NaN	0.937878	0.735548	NaN	NaN	NaN	NaN	SGRGDDASEEGQNGSSPKSKTKVWTNITHDH;SGRGDDASEEGQNGSSPKSKTKWTKEDGHRT	0.98991	290.1	290.1	S	3	465	F8WGR0;Q9QYC0;F8WHZ9;E9Q1K3;F6V4G5	465;465;465;465;116	F8WGR0;Q9QYC0	Q9QYC0	Alpha-adducin	Add1;Add1;Add1;Add1;Add1	_WLHSGRGDDASEEGQNGSS(ph)PK_
NaN	0.436139	0.625845	-2.67392	NaN	NaN	-1.12776	-2.21017	NaN	-1.86841	-1.48831	-1.4654	-1.30194	-1.8257	-2.22857	-1.13829	-0.340164	-3.01223	NaN	NaN	-0.689746	-2.73229	-1.16427	NaN	-2.01139	-1.96162	-2.99684	-1.32135	-1.94748	-1.39983	RSPKRMGVHHLHRKDSLTQAQEQGTVLS___	0.98998	197.28	162.92	S	2	527	Q9DCD5	527	Q9DCD5	Q9DCD5	Tight junction-associated protein 1	Tjap1	_KDS(ph)LTQAQEQGTVLS_
-4.60086	-3.94579	-4.25573	-4.20445	NaN	-0.768841	-3.23909	-0.925772	-3.87716	-3.52932	-1.30673	0.233939	-3.61612	-2.35991	-4.02086	-4.50811	-2.22005	-4.6744	NaN	-4.21257	NaN	NaN	-4.83005	-2.89627	-4.59371	NaN	-4.69571	NaN	-2.98639	-2.81359	ESVLPPKREIAKRSFSSQRPGVDRQNRRGNN	0.989982	126.48	126.48	S	2	1516	Q3TLH4;S4R2J9;S4R294;S4R209;S4R2L9	1516;1514;1516;232;90	Q3TLH4	Q3TLH4	Protein PRRC2C	Prrc2c	_SFS(ph)SQRPGVDR_
0.272036	NaN	NaN	NaN	-1.12393	-0.0699771	0.324455	NaN	NaN	0.673877	-1.30439	-1.10769	-0.327228	0.548417	0.771003	0.440968	-0.904349	NaN	NaN	0.832616	-1.44827	-0.519944	-0.804797	0.401997	-1.6433	-1.61122	NaN	NaN	NaN	-1.10615	GGARLGTGGGGSPDKSPSAQELKEQGNRLFV	0.990023	166.2	65.425	S	2	24	Q9WUD1	24	Q9WUD1	Q9WUD1	STIP1 homology and U box-containing protein 1	Stub1	_LGTGGGGSPDKS(ph)PSAQELK_
0.731542	1.52272	-2.17846	NaN	-1.20389	1.64593	NaN	NaN	-1.03591	-1.2455	-0.0581087	-2.68771	NaN	-0.13947	-1.99946	NaN	-1.10252	2.05463	-2.03065	-1.3921	0.787941	NaN	NaN	0.904953	-0.481402	NaN	NaN	NaN	-1.73708	-0.869398	______MSVNSEKSSSSERPEPQQKAPLVPP	0.990032	177.61	132.23	S	2	10	O54781	10	O54781	O54781	SRSF protein kinase 2;SRSF protein kinase 2 N-terminal;SRSF protein kinase 2 C-terminal	Srpk2	_SSS(ph)SERPEPQQK_
1.09631	1.42732	1.42779	1.74579	0.995621	1.45494	1.14299	NaN	1.14258	1.50054	1.29293	1.21702	0.914195	1.07722	1.29931	1.12532	1.53655	NaN	0.899372	1.96432	1.145	1.1334	1.25023	1.22051	1.51235	0.597649	NaN	NaN	1.97988	1.08684	KEKESSAIPARSLSSSPQAQPPRPAELSDEE	0.990047	224.1	206.96	S	3	688	A2AEW8;Q8VD04;A2AEW9	688;657;643	A2AEW8	A2AEW8	GRIP1-associated protein 1	Gripap1;Gripap1;Gripap1	_SLSSS(ph)PQAQPPRPAELSDEEVAELFQR_
-3.11383	-2.45286	-2.74803	-1.1358	-0.76562	-3.22239	-2.83481	-2.0795	-1.81631	-1.34369	-2.44403	-2.8985	-2.29261	-1.91911	-1.39879	-1.65366	-3.24729	-2.79	-1.71061	-1.96772	-2.2516	-3.161	-1.48625	-2.13816	-2.94673	-2.23928	-3.03018	-1.8524	-1.88249	-2.21198	VWERVRSLGLPKVYLSPGSRSRDDLGGDKRP	0.990079	104.52	93.058	S	2	78	P39689	78	P39689	P39689	Cyclin-dependent kinase inhibitor 1	Cdkn1a	_VYLS(ph)PGSR_
3.41399	2.21217	2.76278	1.98256	2.25518	3.65959	3.38306	1.67881	2.01561	2.70228	3.21384	1.99321	2.5839	1.45391	2.74198	4.19683	3.83989	2.16236	2.71198	2.85434	2.76572	2.46275	NaN	1.8398	1.6439	3.71229	2.63263	NaN	2.8797	2.73687	PLPPKTVPATPPRTGSPLTVATGNDQAATEA	0.990145	176.57	173.8	S	2	265	Q8VD37	265	Q8VD37	Q8VD37	SH3-containing GRB2-like protein 3-interacting protein 1	Sgip1	_TGS(ph)PLTVATGNDQAATEAK_
-0.811553	-1.40141	-1.20802	NaN	-1.29836	-2.81336	-0.895147	-0.536749	-2.45518	NaN	-1.24568	-1.87629	-2.08627	-0.152248	-0.29231	-1.31811	-2.07279	-2.11013	-2.85419	-3.32047	-2.05606	-1.89091	-0.288181	NaN	-0.0913952	-1.52637	NaN	-2.03552	-1.92706	-1.62901	SPAVARIAPQRAQISSPNLRTRPPPRRESSL	0.990151	88.155	88.155	S	2	420	O89032	420	O89032	O89032	SH3 and PX domain-containing protein 2A	Sh3pxd2a	_AQISS(ph)PNLR_
-2.31533	NaN	-2.78499	-1.08848	-1.91433	-2.27175	-2.01121	-2.97159	-2.55065	1.8594	-2.26835	-1.75249	-2.68284	-2.40381	-3.06953	-2.23073	-2.21154	-1.96421	-2.36098	-2.40694	-0.836651	-1.87066	-2.09623	-2.43904	2.54204	-1.86315	-2.47851	-2.83084	-0.716508	1.99436	VLKGVHSHKKKKIRTSPTFRRPKTLRLRRQP	0.990236	90.05	65.252	S	2	43	D3Z1D6;P62751	43;43	D3Z1D6	D3Z1D6	60S ribosomal protein L23a	Gm10335;Rpl23a	_TS(ph)PTFR_
-0.934101	-0.278698	-0.96739	NaN	-1.01021	-2.23355	-1.04928	-1.96192	-2.22802	-1.49339	-1.22163	-1.46837	-1.12565	-1.92182	-1.46691	-0.71079	-1.39479	-2.15163	NaN	-2.47882	-2.46056	-1.34426	-0.730401	-1.36031	-2.33107	-0.947404	-2.14473	-1.00827	-1.23462	-0.0594936	LKPGPKTTPTVSKATSPSTLVSTGPSSRSPA	0.990299	128.69	128.69	S	2	785	E9PZ43;E9PWC0;F7CK47;P27546;E9QPW8	632;632;1246;785;785	E9PZ43;P27546	P27546	Microtubule-associated protein;Microtubule-associated protein;Microtubule-associated protein;Microtubule-associated protein 4;Microtubule-associated protein	Mtap4;Mtap4;Mtap4;Map4;Mtap4	_ATS(ph)PSTLVSTGPSSR_
3.21867	3.52959	2.64928	3.48076	3.11628	3.23216	2.82552	3.37071	3.32715	3.27802	3.51746	3.45899	NaN	2.37804	4.05897	3.66689	2.07491	3.38347	2.73677	3.23379	2.94297	3.17958	4.23398	2.57201	2.54835	3.51159	2.62745	3.03257	3.21692	2.80722	ILSEAKRRQQGKSLSSPTDNLELSARSQSEL	0.990308	123.08	122.1	S	2	371	Q68FF6;Q5F258	371;362	Q68FF6	Q68FF6	ARF GTPase-activating protein GIT1	Git1;Git1	_SLSS(ph)PTDNLELSAR_
-0.53963	0.738193	-0.519944	NaN	1.07151	0.874137	1.32031	0.444655	1.87519	-1.43269	1.65845	0.394904	1.58541	0.861998	1.74429	-0.478816	-1.10326	-0.253021	-0.601887	1.36312	-0.23585	-0.0663991	1.42981	0.377107	1.85627	0.461422	0.548818	1.58931	0.0444937	0.797789	DNGSEAVRSGVAVPTSPKGRLLDRRSRSGKG	0.990346	111.31	111.31	S	2	94	Q61823	94	Q61823	Q61823	Programmed cell death protein 4	Pdcd4	_SGVAVPTS(ph)PK_
-3.19901	-1.70314	NaN	-1.95947	-2.65549	-2.30475	-2.37384	NaN	NaN	-2.68421	-1.96853	NaN	-0.686792	-2.07786	-1.82546	-0.0905825	-1.90739	-0.929867	-2.54456	-2.67098	NaN	-0.877038	-1.24031	-2.05641	NaN	NaN	NaN	-0.299127	-4.07724	-2.36575	KKKARKAAGGAKRKTSGPPVSELITKAVAAS	0.99035	135.08	135.08	S	2	36	P43274	36	P43274	P43274	Histone H1.4	Hist1h1e	_KTS(ph)GPPVSELITK_
0.94034	0.867515	0.778234	1.25013	0.545066	1.47614	1.17759	1.27373	1.18521	1.62309	1.37808	1.24927	0.947195	0.90939	1.18423	0.841715	0.489949	0.791008	0.24064	0.675673	0.653968	0.309181	0.274407	0.468491	0.882571	0.0157388	0.312491	0.725804	0.555715	-0.0312541	GSGEPGANSKLLYKTSVVKKAAARRRRHPDE	0.990351	160.48	125.28	S	3	326	Q9JJY3	326	Q9JJY3	Q9JJY3	Sphingomyelin phosphodiesterase 3	Smpd3	_LLYKTS(ph)VVKK_
-2.39501	-3.37462	-2.26231	NaN	-2.18018	-1.98849	-2.36827	-1.5217	-1.92083	-1.7609	-2.32622	-1.34375	-2.71774	-2.25105	-2.47778	-2.63143	-2.62915	-2.18922	-1.43023	-2.51589	-2.20608	-1.71997	-1.95312	-2.7085	-2.00562	-1.88135	-2.35064	-1.7894	-2.31643	-2.34176	______________MSETAPVAQAASTATEK	0.990476	195.27	166.06	S	3	2	P43275	2	P43275	P43275	Histone H1.1	Hist1h1a	_(ac)S(ph)ETAPVAQAASTATEKPAAAKK_
4.32785	2.49362	NaN	3.39453	NaN	4.66812	NaN	4.13284	NaN	3.41031	4.10654	3.10048	2.45743	NaN	NaN	2.66337	3.65688	2.00196	NaN	NaN	3.52661	NaN	NaN	NaN	NaN	NaN	2.00271	2.89239	2.42322	NaN	DSKPSSAEPAPSSKETPAASEAPSSAAKAPA	0.990525	192.09	161.96	T	3	183	Q91XV3	183	Q91XV3	Q91XV3	Brain acid soluble protein 1	Basp1	_SDAAPAASDSKPSSAEPAPSSKET(ph)PAASEAPSSAAK_
1.75755	2.19403	1.51494	1.6439	1.28525	1.65663	1.33825	1.01383	2.09333	1.78607	1.64557	1.05137	1.67222	1.8969	2.03487	1.98222	0.914847	2.26923	1.54785	2.37909	1.69045	1.69385	1.84125	2.11154	1.86281	0.510416	1.95043	-0.342896	2.02668	1.82357	VSVTPKTVTPASSAKTSPAKQQAPPVRNLHQ	0.990563	311.09	236.03	T	3	521	O08553	521	O08553	O08553	Dihydropyrimidinase-related protein 2	Dpysl2	_TVT(ph)PASSAKT(ph)SPAKQQAPPVR_
1.70176	1.85893	0.939538	1.59841	1.66703	1.46697	0.684735	1.45253	1.78607	1.46319	0.804728	1.38752	1.07987	1.65394	1.77295	1.33935	1.11357	2.25787	1.75453	1.95887	2.2964	1.67144	1.90331	1.23168	2.16327	2.63326	1.83944	2.03204	1.83985	1.13467	QPFLIEAMTYRIGHHSTSDDSSAYRSVDEVN	0.990566	287.53	121.19	S	2	338	Q3U3J1;P50136	338;334	Q3U3J1	Q3U3J1	2-oxoisovalerate dehydrogenase subunit alpha, mitochondrial	Bckdha;Bckdha	_IGHHS(ph)TSDDSSAYR_
-1.45922	-2.49055	-2.47718	-1.67473	3.85002	-1.40833	0.230533	-0.0654344	-0.491904	0.190783	-0.519844	-0.0394191	-0.424922	0.163236	-0.80521	-1.67084	-2.86255	-1.57226	-1.93119	-1.39133	-1.93501	0.911804	-2.05384	-2.05022	-1.41565	3.17449	-2.44374	3.32802	-2.79273	0.479472	GDHIPTPQDLPQRKSSLVTSKLAGGQVE___	0.990577	144.1	132.86	S	2	109	P60840	109	P60840	P60840	Alpha-endosulfine	Ensa	_KSS(ph)LVTSK_
0.783291	1.5934	0.954333	NaN	0.517276	1.56239	1.7428	1.52608	1.08596	1.75945	1.47718	0.952238	1.6801	1.01692	1.10572	0.798266	0.524957	0.98339	0.0100327	1.0204	0.223256	0.313423	0.650544	NaN	NaN	NaN	NaN	NaN	0.648937	0.335153	IFRRRPRQKEAGLSQSHDDLSNTTATPSVRK	0.990752	287.09	228.58	S	3	662	Q80X80	662	Q80X80	Q80X80	C2 domain-containing protein 2-like	C2cd2l	_QKEAGLSQS(ph)HDDLSNTTATPSVR_
-2.51347	-2.86251	NaN	NaN	-2.84248	-1.97508	-2.18403	-2.09501	NaN	-2.29378	NaN	NaN	-2.26688	-2.39789	-1.89193	NaN	NaN	-1.12948	-1.92782	-2.02418	NaN	-2.5912	NaN	-2.74489	-2.56769	NaN	NaN	NaN	NaN	-2.68338	ALSSSRMSCFSRPSMSPTPLDRCRSPGMLEP	0.9908	154.79	142.79	S	3	2075	Q8BTI8	2075	Q8BTI8	Q8BTI8	Serine/arginine repetitive matrix protein 2	Srrm2	_MSCFSRPS(ph)MS(ph)PTPLDR_
3.04537	2.8983	2.7669	NaN	2.8245	2.48487	0.925358	2.68836	2.67153	NaN	2.84332	2.96793	2.91365	1.46933	3.17932	3.65847	2.68668	3.36863	NaN	2.22688	3.0187	2.65544	2.69022	2.41235	3.04776	NaN	3.05433	3.30486	2.31804	3.2061	SLGGRARDPRMARAASSEAAPHHQPPPESRG	0.990817	146.13	98.684	S	3	2114	E9QQ25;Q62407	2114;2114	E9QQ25	E9QQ25	Striated muscle-specific serine/threonine-protein kinase	Speg;Speg	_AAS(ph)SEAAPHHQPPPESR_
1.74154	-0.357721	0.828921	0.726019	1.12268	3.61348	1.40576	-0.360533	NaN	0.375459	1.94642	-0.755998	1.17801	NaN	0.422907	NaN	-0.452174	0.914847	NaN	0.47682	-0.492622	-0.00776948	NaN	0.284546	NaN	NaN	NaN	NaN	2.61653	1.73788	ATKPSKEVSGPNETSSPGSEKPSGSRTSIPV	0.990861	213.2	186.62	S	3	1222	Q9QWI6;B1AQX9	1222;1189	Q9QWI6	Q9QWI6	SRC kinase signaling inhibitor 1	Srcin1;Srcin1	_EVSGPNETSS(ph)PGSEKPSGSR_
4.50331	3.42587	3.4352	3.88606	4.12648	2.74642	2.83496	1.93954	3.9546	3.20556	2.87567	2.81299	3.71229	3.81206	3.9713	2.93534	3.84504	3.59165	3.89514	4.4676	3.37503	4.29014	3.81575	3.7331	3.00659	1.67397	2.72394	3.53433	3.82117	3.92325	APPRGGSPLTTTQGGSPTKLQRGGSAPEGAA	0.991017	247.92	158.78	S	2	273	O35927;E9QKH8	273;272	O35927	O35927	Catenin delta-2	Ctnnd2;Ctnnd2	_GGSPLTTTQGGS(ph)PTKLQR_
-0.965027	2.32294	-0.651224	-0.423202	-0.761285	-0.801159	-0.584	-0.518636	-2.02123	-1.72892	-0.775346	-0.806035	-0.564232	-1.54092	-0.707966	0.00697062	-0.737254	-0.686971	-1.02006	1.56828	-0.653702	-0.368042	-1.46221	-0.869319	-1.53371	-0.473839	-2.55969	-0.885887	0.00473979	0.636616	APSVEPGATNIQQPSSPAPSTKQSSSPYEDK	0.991131	339.85	335.93	S	3	323	Q8BTI8	323	Q8BTI8	Q8BTI8	Serine/arginine repetitive matrix protein 2	Srrm2	_IHTTALTGQS(ph)PPLASGHQGEGDAPSVEPGATNIQQPSS(ph)PAPSTK_
1.16359	1.40026	0.325883	0.466118	1.19572	-0.088413	0.480679	NaN	1.09993	0.843888	0.814083	0.762387	NaN	1.54675	1.52035	0.305592	1.04475	-0.0727233	1.23324	1.49188	1.66924	0.389376	NaN	-0.25882	1.61233	2.42694	0.604455	NaN	1.54023	1.55516	DYVPSPTRNMAPSQQSPVRTASVNQRNRTYS	0.991137	125.28	98.543	S	3	221	P62484	221	P62484	P62484	Abl interactor 2	Abi2	_NMAPSQQS(ph)PVRTASVNQR_
5.21765	5.40049	4.43175	5.09522	5.36349	5.31761	6.06932	4.83152	3.69658	3.27118	4.70328	6.06236	6.192	3.02809	3.40095	6.7796	5.11409	4.30355	3.17215	2.6389	4.50458	7.25427	4.83737	3.43467	3.38108	5.83009	4.81665	7.79109	3.33385	3.03848	ITAAEALKHPWISHRSTVASCMHRQETVDCL	0.991168	162.38	162.38	S	2	275	P11798;F8WIS9	275;275	P11798	P11798	Calcium/calmodulin-dependent protein kinase type II subunit alpha	Camk2a;Camk2a	_S(ph)TVASCMHR_
NaN	1.67798	1.55822	2.42508	NaN	NaN	1.70731	NaN	1.86896	2.06401	NaN	1.66392	1.92626	NaN	0.662871	NaN	0.908659	NaN	NaN	NaN	0.580116	0.889076	NaN	0.901338	NaN	0.748941	NaN	0.987703	1.62478	0.599353	PSDSSVELSDRSDRSSLKRQSAYERSLGGQQ	0.991229	114.89	114.89	S	3	384	E9PUA3;Q8R0S2	384;398	E9PUA3	E9PUA3	IQ motif and SEC7 domain-containing protein 1	Iqsec1;Iqsec1	_SDRSS(ph)LKR_
-3.03965	-3.28035	-3.36275	-3.48336	NaN	NaN	NaN	NaN	NaN	-4.32113	-4.23657	NaN	-3.39287	NaN	NaN	NaN	NaN	NaN	NaN	-5.03883	-5.12487	-3.90901	-3.33971	-2.54619	NaN	-5.07408	-3.20567	-3.0867	NaN	NaN	LGSALRPSTSRSLYSSSPGGAYVTRSSAVRL	0.991272	192.96	182.18	S	2	55	P20152;A2AKJ2	55;55	P20152	P20152	Vimentin	Vim;Vim	_SLYSS(ph)SPGGAYVTR_
-0.715366	NaN	-1.17223	-0.690462	-0.752149	-0.00331438	NaN	-0.562572	0.160847	-0.364012	NaN	-1.05679	-1.11816	-0.866077	-0.489851	NaN	-0.119954	-0.738725	-1.13448	-1.143	-1.10842	0.03811	-0.393965	NaN	NaN	NaN	-1.23174	-1.49999	-0.415542	-0.265437	KAEEKQKREGKEDEASTDVDEKPKETMKAAQ	0.991548	223.23	137.12	S	3	461	P53986	461	P53986	P53986	Monocarboxylate transporter 1	Slc16a1	_EGKEDEAS(ph)TDVDEKPK_
-1.90601	1.06305	-0.678613	-1.6863	-1.3514	-2.16643	-2.79317	-3.73952	-1.74248	-2.32884	-0.441058	-2.40583	-3.21663	NaN	-3.10254	-1.03175	-1.48954	-3.15046	-1.30737	-3.17418	-2.94253	-1.83903	-2.72397	-3.4217	-2.34437	-1.57961	-2.75457	-0.716596	-2.73138	-3.41115	ELAEVEENKKMSQPGSPSPKTPTPSTPGDTQ	0.991576	160.18	160.18	S	2	1535	E9QAS5;Q6PDQ2;E9QAS4;F6WR45	1535;1528;1515;415	E9QAS5	E9QAS5	Chromodomain-helicase-DNA-binding protein 4	Chd4;Chd4;Chd4;Chd4	_MSQPGS(ph)PSPK_
0.920161	1.3157	NaN	NaN	NaN	0.615044	1.2676	NaN	NaN	NaN	0.0989072	0.329577	1.31093	NaN	1.13968	2.10594	NaN	1.31405	NaN	1.69848	NaN	NaN	1.11632	NaN	1.28634	0.823856	0.975794	NaN	NaN	NaN	IRNGAHDAITIPRSTSDTDLVTSDSRSTLMV	0.991662	83.418	73.208	S	2	68	Q8K4P8	68	Q8K4P8	Q8K4P8	E3 ubiquitin-protein ligase HECW1	Hecw1	_STS(ph)DTDLVTSDSR_
-2.23762	-1.07499	-2.73907	-2.2408	-3.2248	-1.68154	-1.85112	-3.53032	-1.34704	-2.70843	-3.30456	-3.61176	-1.65997	-1.76384	0.122507	-2.00691	-2.84738	3.07072	-2.47113	-1.09889	-2.69004	-2.18183	-2.33528	0.134461	-1.57173	-3.56535	-2.23989	-2.69715	-2.42492	-2.98765	QEQIAKRRRLSSLRASTSKSESSQK______	0.991667	192.16	192.16	S	2	240	P62754	240	P62754	P62754	40S ribosomal protein S6	Rps6	_LSS(ph)LRAS(ph)TSKSESSQK_
-1.19761	NaN	NaN	-0.381616	-1.26789	-1.13724	NaN	-0.694925	-2.09552	-1.63124	-0.72561	NaN	-0.538141	NaN	-1.34902	-0.668119	-0.853916	-1.35755	-1.0212	NaN	-1.02283	NaN	-0.982218	-0.897473	-1.47405	-1.19528	-0.897705	-1.02439	-0.703987	0.269321	TVPQVVNVQELRSNPSPPSAAMGSAVQHSAA	0.991751	108.18	94.632	S	3	1139	Q80U93	1139	Q80U93	Q80U93	Nuclear pore complex protein Nup214	Nup214	_SNPS(ph)PPSAAMGSAVQHSAAK_
2.81137	1.35203	1.99108	NaN	1.09891	1.91572	1.61502	1.31391	1.59375	2.62611	1.66187	NaN	1.38436	1.56422	1.78225	1.36001	1.94181	1.72619	2.9985	1.66082	1.83305	NaN	1.48439	2.67927	NaN	NaN	1.78523	3.1414	3.72977	3.0889	PALSRSHPRTGSVQTSPSSTPGTGRRGRQLP	0.991845	134.06	108.14	S	2	1137	D9HP81;Q9EQZ7	1137;1095	D9HP81	D9HP81	Regulating synaptic membrane exocytosis protein 2	Rims2;Rims2	_TGSVQTS(ph)PSSTPGTGR_
0.278094	0.540799	0.23321	NaN	NaN	0.768887	0.384226	-0.356031	NaN	NaN	-0.293724	-0.27453	NaN	NaN	NaN	0.518184	-0.0968015	0.904575	NaN	NaN	0.28279	0.115004	-0.161565	NaN	NaN	-0.360533	0.220127	NaN	NaN	NaN	RSSSRPHYSQTTRSNTLPSDVGRKSVTLRKM	0.991959	67.964	59.227	T	2	971	Q925T6;Q6GQT7;D3YZL8;D3Z6T4;D3YWY4;H7BX09;H7BX90;D3Z6R6;D3Z066;Q6X4T6	971;957;956;956;919;905;904;556;541;476	Q925T6	Q925T6	Glutamate receptor-interacting protein 1	Grip1;Grip1;Grip1;Grip1;Grip1;Grip1;Grip1;Grip1;Grip1;Grip1	_SNT(ph)LPSDVGR_
1.91724	1.77537	1.88002	NaN	NaN	2.41335	2.69862	NaN	NaN	NaN	2.36721	2.42198	1.50443	1.08351	NaN	3.1574	1.93176	1.70722	2.97302	1.22898	3.04335	1.84244	2.88854	NaN	NaN	2.68473	NaN	2.95031	NaN	NaN	GGEGSAHLASSRATLSDSEIETNSATSAIFG	0.992066	229.86	173.68	S	2	1238	A2AGQ4;E9QN47;A2AGR0;Q80U28;A2AGQ6;A2AGQ5;A2AGQ9;A2AGQ7;A2AGQ8;A2AGQ2;A2AGQ3;A2AGR1	1238;1218;1237;1237;1196;1220;1201;1200;1177;1181;1156;1156	A2AGQ4	A2AGQ4	MAP kinase-activating death domain protein	Madd;Madd;Madd;Madd;Madd;Madd;Madd;Madd;Madd;Madd;Madd;Madd	_ATLS(ph)DSEIETNSATSAIFGK_
0.953663	0.918224	0.793007	2.05553	0.766136	0.742289	0.481948	1.20164	1.19218	1.40847	0.721254	-0.316725	0.15938	1.2184	-0.257614	0.558389	0.0869977	0.0861858	0.730249	0.137822	1.3293	1.13454	1.58359	1.30344	NaN	1.4339	1.35395	-0.413161	NaN	NaN	SRSKTTSASSVKRNTTPTGAAPPAGMTSTRV	0.992123	93.006	93.006	T	2	847	E9PZ43;E9PWC0;F7CK47;P27546;E9QPW8	694;694;1308;847;847	E9PZ43;P27546	P27546	Microtubule-associated protein;Microtubule-associated protein;Microtubule-associated protein;Microtubule-associated protein 4;Microtubule-associated protein	Mtap4;Mtap4;Mtap4;Map4;Mtap4	_NTT(ph)PTGAAPPAGMTSTR_
2.58528	4.08792	2.89572	4.05678	2.54591	3.57057	0.666966	0.325395	4.30737	4.51976	3.07157	2.22115	2.10098	3.62458	4.32815	1.4618	1.93198	4.03025	NaN	4.66647	0.174866	2.76405	2.74439	3.80727	3.68099	0.964517	3.14242	NaN	3.20876	2.7413	TVEPVSLGKADSASPSPRKAESQTSAKTVPQ	0.992135	321.4	108.37	S	2	622	Q3UNH4	622	Q3UNH4	Q3UNH4	G protein-regulated inducer of neurite outgrowth 1	Gprin1	_ADSASPS(ph)PR_
0.357474	0.581454	-0.0684644	0.168285	0.565268	0.612439	0.467154	0.626001	NaN	NaN	0.755576	-0.143655	0.435515	0.219875	0.368626	0.0776195	-0.116365	0.177604	-0.164014	0.424785	0.355571	-0.153935	0.0894668	-0.341303	0.175957	-0.504976	-0.0295589	-0.260026	0.0814765	NaN	GSVASLPQSDRSSSSSQESLNRPFSSKWSTA	0.992136	186.15	168.99	S	2	333	F7DCH5;Q08EB6;E9Q8N5;Q8BRT1	333;333;333;333	F7DCH5	F7DCH5	CLIP-associating protein 2	Clasp2;Clasp2;Clasp2	_SSSSS(ph)QESLNRPFSSK_
-0.0430645	-0.230818	0.362993	0.569736	NaN	-0.369494	NaN	0.321441	-0.0350608	-0.823505	0.887954	0.485943	-0.436908	-0.676177	0.611138	-0.72657	-0.131194	-0.994362	NaN	-0.523361	0.48457	-1.49983	0.00731853	-0.93644	NaN	0.0920019	-1.73353	NaN	-0.659742	0.690009	RTPRKRISKTLNMTTSPEEKRKIIGDTFVKI	0.992169	167.69	141	S	2	332	Q3THK7	332	Q3THK7	Q3THK7	GMP synthase [glutamine-hydrolyzing]	Gmps	_TLNMTTS(ph)PEEK_
2.99792	NaN	NaN	2.85967	0.65831	3.10222	2.80259	NaN	3.241	1.00854	NaN	NaN	2.47353	NaN	0.268191	2.65136	NaN	2.66228	2.82869	NaN	2.86344	2.97892	3.32092	2.80864	NaN	NaN	3.03221	NaN	NaN	0.68455	SKTDSATDTTAPKSRSDTSLKQNQLNLSTLL	0.992266	128.36	128.36	S	2	2201	P19096	2201	P19096	P19096	Fatty acid synthase;[Acyl-carrier-protein] S-acetyltransferase;[Acyl-carrier-protein] S-malonyltransferase;3-oxoacyl-[acyl-carrier-protein] synthase;3-oxoacyl-[acyl-carrier-protein] reductase;3-hydroxypalmitoyl-[acyl-carrier-protein] dehydratase;Enoyl-[acyl-carrier-protein] reductase;Oleoyl-[acyl-carrier-protein] hydrolase	Fasn	_SRS(ph)DTSLK_
2.7732	0.291133	NaN	1.18033	NaN	0.585886	0.904953	NaN	2.69685	2.28363	2.24975	1.19123	1.20676	1.91833	2.21947	2.87493	0.0917251	NaN	NaN	1.11092	NaN	0.827129	NaN	NaN	2.77952	0.064329	0.101645	NaN	0.906629	NaN	ATTKGISQTNLITTVTPEKKAEEERVEEEDR	0.99227	150.06	130.25	T	3	495	Q9WV92	495	Q9WV92	Q9WV92	Band 4.1-like protein 3	Epb41l3	_GISQTNLITTVT(ph)PEKK_
2.29166	1.69339	0.632383	NaN	NaN	NaN	1.94658	NaN	2.91932	2.87282	1.00938	0.118758	NaN	NaN	3.37455	0.92191	0.7325	2.2514	2.51046	3.59048	NaN	1.07045	NaN	NaN	NaN	-0.118094	1.09428	NaN	NaN	NaN	SLLETHDSVASKTYETPPPSPGLDPTFSNQP	0.992272	208.37	115.44	T	3	117	Q9WV34	117	Q9WV34	Q9WV34	MAGUK p55 subfamily member 2	Mpp2	_TYET(ph)PPPS(ph)PGLDPTFSNQPVPPDAVR_
-0.788519	-0.037312	-1.03069	-0.55562	-2.41816	-1.54982	-1.02198	NaN	NaN	0.404057	NaN	0.111757	-0.797843	0.696634	0.613851	0.0453124	-0.617016	0.046757	NaN	0.437311	NaN	-0.72299	-0.53077	NaN	-0.570366	0.248828	NaN	NaN	NaN	0.781306	DFEKQREKRDKPRSSSPGQHHSPLSSRHHSS	0.99234	132.13	84.107	S	3	318	E9Q784	318	E9Q784	E9Q784		Zc3h13	_SSS(ph)PGQHHS(ph)PLSSR_
-2.2919	-1.9728	-1.37329	NaN	NaN	-2.20289	NaN	-1.81545	NaN	-1.36424	-1.92284	-3.32884	NaN	-1.26231	NaN	-2.26457	-2.67118	NaN	NaN	NaN	-2.5295	-1.79917	-2.10996	NaN	NaN	-2.87078	-3.08638	-2.83705	NaN	NaN	ISHSVTSDMQTIEQESPTLAKPRRKYQEDPE	0.992348	183.48	107.45	S	3	331	Q9D8S3	331	Q9D8S3	Q9D8S3	ADP-ribosylation factor GTPase-activating protein 3	Arfgap3	_SGISHSVTSDMQTIEQES(ph)PTLAKPR_
4.57939	4.92643	4.61119	5.06299	5.45932	5.46339	3.59334	4.79847	5.16971	5.69189	4.24932	3.50834	4.85475	4.74549	5.68401	4.42917	3.94235	4.38293	5.52996	5.13269	4.59862	3.96687	5.38697	5.04045	4.88291	3.56439	3.06891	4.64065	5.78508	4.7953	QLVHIPEETQENISTSPKSSSARAKWLKAAE	0.992352	292.91	179.85	S	3	549	Q7TME0	549	Q7TME0	Q7TME0	Lipid phosphate phosphatase-related protein type 4	Lppr4	_VSIQSRPGSSQLVHIPEETQENISTS(ph)PK_
NaN	1.01278	NaN	1.2183	NaN	NaN	-0.298776	0.502239	NaN	NaN	NaN	NaN	1.52583	NaN	NaN	2.23419	0.719542	-0.170951	-0.273456	NaN	-1.46446	NaN	1.33134	1.02356	NaN	NaN	NaN	0.5707	-0.731618	-0.191689	SRRSISSPSMNRLSGSRQELSPSHSLGSNKG	0.992376	160.2	152.96	S	3	1390	E9Q4K7	1390	E9Q4K7	E9Q4K7		Kif13b	_LSGS(ph)RQELSPSHSLGSNK_
-0.917317	-0.0806576	NaN	-1.16556	-0.0250288	-0.191942	-0.295018	-0.581592	NaN	NaN	NaN	-0.845349	-0.58602	-0.708584	-0.64321	-0.853197	-1.15827	-0.513289	NaN	-0.920903	-1.12743	-0.819913	NaN	-1.04012	NaN	-0.865523	-0.735176	-1.44959	NaN	-1.05825	KSDNDMFKDGLRRAQSTDSLGTSSSLQSKAL	0.992396	221.04	152.81	S	2	407	O35551;J3QJV7	407;323	O35551	O35551	Rab GTPase-binding effector protein 1	Rabep1	_AQS(ph)TDSLGTSSSLQSK_
-0.512075	0.434364	0.367285	0.443988	-1.23989	2.30929	1.86155	1.36197	1.28599	2.42283	1.64246	3.0194	1.44097	1.37647	1.03984	0.023343	-0.0633648	0.366727	NaN	NaN	0.164432	NaN	-0.143002	NaN	0.181804	-0.172616	0.357141	-0.14496	0.55148	-0.17645	QRESRQSIHVLERTASSSTEPSVSRQLLEPE	0.992452	113.4	103.88	S	2	44	F8WIZ7;Q8BXR9	44;44	F8WIZ7	F8WIZ7	Oxysterol-binding protein;Oxysterol-binding protein-related protein 6	Osbpl6;Osbpl6	_TAS(ph)SSTEPSVSR_
-1.60933	-2.13704	NaN	-1.34073	-1.47067	NaN	-0.800082	NaN	NaN	NaN	-2.21437	-1.10943	-1.54952	NaN	-2.29246	-4.23856	-2.39709	NaN	NaN	NaN	-4.75537	-1.95494	NaN	NaN	NaN	-1.72988	-2.07334	NaN	NaN	-1.48063	GEFMTHKLKQTENAFSPSRSGGRASGDKEAE	0.992514	157.11	130.27	S	2	254	E9QA16;Q8VCQ8;F6QLP8;F6T2Z7;F6ZAW1;F6RGN9	254;248;134;297;124;80	E9QA16	E9QA16		Cald1;Cald1;Cald1;Cald1;Cald1;Cald1	_LKQTENAFS(ph)PSR_
NaN	-0.142609	-1.8062	-0.276675	NaN	NaN	NaN	-0.314058	NaN	-1.78417	-1.35564	-1.45749	NaN	NaN	NaN	-0.734742	NaN	-1.78404	-0.996606	NaN	-0.543892	NaN	-1.47228	NaN	NaN	-1.02843	-2.39578	-3.1721	-1.21959	1.41766	TAAASAATAASAASGSPGSGEGSAGGEKRPA	0.992518	251.21	168.25	S	3	23	Q62318	23	Q62318	Q62318	Transcription intermediary factor 1-beta	Trim28	_(ac)AASAAATAAASAATAASAASGS(ph)PGSGEGSAGGEK_
-2.70772	-2.26637	NaN	NaN	NaN	NaN	-2.42594	NaN	-2.3147	-2.36687	NaN	NaN	-2.62396	-2.41045	-2.7744	-2.20433	-1.9263	3.45837	NaN	-2.30331	NaN	NaN	-2.25858	-2.08695	-1.97735	NaN	NaN	-2.48215	-1.58684	-2.29678	RSRSRSYSRDYRRRHSHSHSPMSTRRRHVGN	0.992559	92.977	53.403	S	2	95	P62996	95	P62996	P62996	Transformer-2 protein homolog beta	Tra2b	_RHS(ph)HS(ph)HSPM(ox)STR_
NaN	-3.13834	NaN	-3.28857	NaN	NaN	-2.99402	-3.22316	-3.4079	NaN	NaN	-3.79992	-3.69977	-3.46414	NaN	NaN	NaN	NaN	-3.48298	NaN	-2.51278	-4.5071	-3.38198	-3.72814	NaN	-3.60715	-2.90292	NaN	-3.1067	NaN	RSTTPTSSPFRATSTSPNSQSSKMNSVVYQK	0.992576	112.96	109.1	S	2	2646	Q3TLH4;S4R2J9;S4R294;S4R209;S4R2L9	2646;2644;2646;1367;1155	Q3TLH4	Q3TLH4	Protein PRRC2C	Prrc2c	_ATSTS(ph)PNSQSSK_
-2.48679	-1.74132	-2.08117	-1.33988	-2.16002	-2.40054	-1.30603	-3.08033	-1.06502	-1.15212	-2.52522	-2.79437	NaN	-1.82024	-1.52817	-1.59679	-2.84002	-1.77804	-2.3978	-1.71633	-2.15157	-2.25236	NaN	-1.52035	-1.63673	-2.03319	-1.85052	NaN	-2.24202	-3.43416	SLDGKAIKVEQATKPSFESGRRGPPPPPRSR	0.992577	184.38	172.24	S	3	88	Q91VM5;Q9WV02;A2AFI3;A2AFI4	88;88;88;88	Q91VM5	Q91VM5	RNA binding motif protein, X-linked-like-1;RNA binding motif protein, X-linked-like-1, N-terminally processed;RNA-binding motif protein, X chromosome;RNA-binding motif protein, X chromosome, N-terminally processed	Rbmxl1;Rbmx;Rbmx;Rbmx	_AIKVEQATKPS(ph)FESGR_
2.94453	0.630841	0.410639	1.91986	NaN	NaN	1.08207	1.28111	2.6206	NaN	0.555418	1.69446	1.93556	NaN	2.48294	0.0876873	1.96438	0.607243	NaN	-0.632733	NaN	2.47907	2.43183	2.30922	2.47321	-0.0563061	NaN	NaN	NaN	1.41658	LPAQRAASPYSQRPASPTAVRRVGSVTSRQT	0.992664	102.07	99.441	S	2	280	Q68FH0;A2AS45;A2AS44	280;280;280	Q68FH0	Q68FH0	Plakophilin-4	Pkp4;Pkp4;Pkp4	_AAS(ph)PYSQRPAS(ph)PTAVR_
-0.589668	0.490091	NaN	0.628899	NaN	-0.45607	0.0795847	NaN	0.702327	NaN	-0.531169	0.438346	NaN	0.266455	NaN	-0.131589	-0.303459	1.72409	0.864991	NaN	NaN	-0.135798	NaN	0.926755	NaN	NaN	0.128251	0.986102	1.27181	0.536503	SPSSEGSLSQRQRSTSTPNVHMVSTTLHVDS	0.992675	142.04	142.04	S	3	259	Q99N57;F6TUC4	259;66	Q99N57	Q99N57	RAF proto-oncogene serine/threonine-protein kinase	Raf1;Raf1	_STS(ph)TPNVHMVSTTLHVDSR_
-2.79013	-2.57117	NaN	-2.89923	NaN	NaN	-2.1156	-3.13686	-3.20231	NaN	NaN	NaN	-2.59944	-2.93733	-2.69542	-2.65826	-2.17938	-3.03608	-4.25814	-3.1738	-3.30673	NaN	NaN	NaN	NaN	-3.27292	NaN	NaN	-2.81781	-3.40436	KIWDPTPSHTPAGAATPGRGDTPGHATPGHG	0.992717	150.04	150.04	T	5	267	G5E866;Q99NB9	267;267	G5E866	G5E866	Splicing factor 3B subunit 1	Sf3b1;Sf3b1	_IWDPTPSHTPAGAAT(ph)PGRGDTPGHATPGHGGATSSAR_
4.43331	3.53319	NaN	3.29619	4.43154	5.87629	4.24627	4.73194	3.50076	4.30814	4.78488	NaN	3.8415	3.74805	4.85325	NaN	NaN	3.89113	5.25523	5.72906	NaN	3.81738	2.92577	4.26818	3.88121	NaN	NaN	4.36691	3.36537	3.83817	GDTSPRHLSNVSSTGSIDMVDSPQLATLADE	0.992793	278.72	195.92	S	3	724	A2A5Y6;P10637;B1AQW2	724;708;365	A2A5Y6;B1AQW2	A2A5Y6	Microtubule-associated protein;Microtubule-associated protein tau;Microtubule-associated protein	Mapt;Mapt;Mapt	_HLSNVSSTGS(ph)IDM(ox)VDSPQLATLADEVSASLAK_
NaN	-2.03973	-2.65416	-1.60715	NaN	NaN	-1.38973	NaN	-1.76782	-1.5143	NaN	-2.10477	-1.89021	NaN	-1.81311	-2.69875	NaN	NaN	-2.86479	-2.41584	NaN	-2.62557	-2.54513	NaN	NaN	-2.61266	NaN	NaN	-2.03118	-2.40425	LLQAAAAEASLNKSKSATTTPSGSPRTSQQN	0.992963	93.776	83.776	S	2	668	Q3UHJ0	668	Q3UHJ0	Q3UHJ0	AP2-associated protein kinase 1	Aak1	_SKS(ph)ATTT(ph)PSGS(ph)PR_
3.95154	NaN	3.63245	5.12749	3.75246	4.55134	NaN	0.874507	1.76371	1.66178	2.16456	-2.50564	3.82791	NaN	3.7017	NaN	0.94239	1.34982	1.27809	4.49073	NaN	-0.333309	NaN	4.67942	NaN	NaN	NaN	NaN	NaN	NaN	GSAPEGAAYAAPRGSSPKQSPSRLAKSYSTS	0.992996	120.92	120.49	S	2	296	O35927;E9QKH8	296;295	O35927	O35927	Catenin delta-2	Ctnnd2;Ctnnd2	_GSS(ph)PKQS(ph)PSR_
-1.76197	-0.877352	-1.04733	NaN	-1.11363	-0.482022	-1.52075	-0.3744	NaN	-1.95713	-0.974015	-2.17999	-1.59517	NaN	-1.67866	-0.918157	-1.87204	-0.728922	-1.28806	-1.72155	-0.518938	NaN	-1.8768	-2.06039	-1.54528	-1.90643	-1.57957	-1.94909	NaN	NaN	MILRAAVLRNQIHVKSPPREGSQGELTPANS	0.993205	148.72	99.871	S	3	503	G3UXW9;Q3MIA8;Q99LD4	503;464;448	G3UXW9	G3UXW9	COP9 signalosome complex subunit 1	Gps1;Gps1;Gps1	_NQIHVKS(ph)PPREGSQGELTPANSQSR_
-0.0206266	0.214173	0.782596	0.25367	-0.200755	0.39954	0.174035	1.26029	0.689893	0.365109	0.490902	0.515047	-0.132379	0.141414	0.641851	0.331554	0.389243	0.951848	0.00407419	1.77789	0.1229	0.0999428	0.253103	0.244617	1.14	-0.159371	0.1126	0.250371	0.876917	0.291539	GRGKRRRLETEDTSGSPSRASRVSSGSRLAQ	0.993213	147.06	133.78	S	2	427	P21619	427	P21619	P21619	Lamin-B2	Lmnb2	_RLETEDTSGS(ph)PSR_
0.210913	-0.137241	0.116504	-0.369048	-0.880411	-1.32866	-0.044464	-1.51989	-1.38322	-0.189034	-0.42503	-1.65874	-0.744764	0.297272	-0.931002	-0.877666	-1.56754	-1.19617	-1.35631	-1.30836	-0.996822	-0.0911243	-0.0219061	-0.0160683	-1.40032	0.317894	-1.12605	0.919206	0.131819	-0.0253123	SPAVPQTRENPPSPPTSPAAPQPRENPPSPP	0.993234	189.84	72.086	T	3	70	Q8BP27	70	Q8BP27	Q8BP27	Swi5-dependent recombination DNA repair protein 1 homolog	Sfr1	_ENPPSPPT(ph)S(ph)PAAPQPR_
-1.30404	-1.39813	-1.24641	NaN	-1.49518	-1.23284	-1.56052	NaN	-1.74339	-1.64284	-1.31835	NaN	NaN	-1.6783	-1.74962	-1.42932	NaN	-1.01814	-1.68329	-1.06826	-0.663299	-1.40059	NaN	-1.69915	-1.18352	NaN	NaN	NaN	NaN	-1.54295	FSLTLGARGRRTRSPSPTLGESLAPRKGSFS	0.993293	132.13	132.13	S	3	522	D3Z0X5;D3Z4N0;Q6PDH0;E9PWB1;F6RUK9;F6RYD0	522;522;522;522;267;15	D3Z0X5	D3Z0X5	Pleckstrin homology-like domain family B member 1	Phldb1;Phldb1;Phldb1;Phldb1;Phldb1;Phldb1	_TRS(ph)PS(ph)PTLGESLAPR_
-0.729879	-1.42191	-1.56516	NaN	NaN	-1.45107	NaN	-1.2552	-0.331247	NaN	-1.18307	NaN	-1.03309	NaN	NaN	-1.34437	-1.59713	-0.509645	NaN	NaN	-1.04649	-1.06378	NaN	NaN	-0.642193	-0.620117	-0.747516	0.317319	-0.273098	-1.04327	GLKRQEEETMDFRSGSPSDNSGAEEMEVSLA	0.993305	159.1	159.1	S	3	124	P31750;D3Z783;D3YXX3	124;124;124	P31750	P31750	RAC-alpha serine/threonine-protein kinase	Akt1;Akt1;Akt1	_SGS(ph)PSDNSGAEEMEVSLAKPK_
1.4231	-0.10809	-1.69693	-1.11617	0.161298	0.0721946	-0.198871	0.425792	-0.469469	-0.711142	-0.0588014	NaN	-0.891419	-0.241718	-2.14078	NaN	-0.839234	0.0362596	-0.550408	NaN	NaN	NaN	-0.257011	-1.26165	-0.133037	-0.596935	-0.0703892	NaN	-0.263034	NaN	GGTKGLSVSGPCGSRSPQQTPMES_______	0.993333	235.76	167.99	S	2	493	Q99LL5	493	Q99LL5	Q99LL5	Periodic tryptophan protein 1 homolog	Pwp1	_GLSVSGPCGSRS(ph)PQQTPMES_
-2.15944	-3.01307	-2.41619	-2.14766	-1.99045	-1.91609	-1.078	-2.17425	-2.45231	-2.02496	-2.96386	-3.10616	-4.0221	-2.71092	-2.3169	-2.64127	-2.38336	-1.03055	-1.35344	-2.98087	-0.0556121	-1.4444	-2.07984	-1.90238	-1.95513	-2.77372	-2.85262	-1.91636	-1.81795	-0.525267	DHVSIVEPKDEILPTTPISEQKGGKPEPPAM	0.993371	186.17	186.17	T	4	221	P62908	221	P62908	P62908	40S ribosomal protein S3	Rps3	_KPLPDHVSIVEPKDEILPTT(ph)PISEQK_
NaN	-2.56689	-3.75339	-2.45275	NaN	-2.56635	-1.38466	-3.73682	NaN	-2.57362	-1.1501	NaN	-2.77619	-2.16575	NaN	NaN	NaN	-2.22327	-2.29848	NaN	NaN	-2.07025	NaN	NaN	NaN	NaN	NaN	-2.81955	-4.42512	-3.17674	LHISPLTKKLPPPPGSPLGHSPTASPPPTAR	0.993398	88.517	80.847	S	3	1179	O88286;F6ZBR8;G5E8J8	1179;468;451	O88286	O88286	Protein Wiz	Wiz;Wiz;Wiz	_KLPPPPGS(ph)PLGHSPTASPPPTAR_
-2.05655	-1.52181	-2.04702	-2.24896	-1.47819	-2.29863	-1.66971	-2.14303	-1.10098	-1.31412	NaN	-2.53296	NaN	NaN	-1.96584	-2.37468	-2.1562	-2.35414	-1.62476	NaN	-2.65306	-2.15714	NaN	-2.35766	-2.68235	-2.25381	-1.94531	-3.15672	-2.30007	NaN	EEKEVLLKTNLSGRQSPSFKLSLSSGTKTNL	0.993491	157.37	76.151	S	2	741	E9Q481;Q6P2K6	741;728	E9Q481	E9Q481	Serine/threonine-protein phosphatase 4 regulatory subunit 3A	Smek1;Smek1	_TNLSGRQS(ph)PSFK_
4.32268	4.51434	3.45007	-0.227248	3.81787	4.90172	3.93562	NaN	4.58364	4.39596	4.10977	3.44538	NaN	4.32644	4.10997	4.274	3.6733	3.89748	-0.867817	4.48145	4.07327	2.40415	NaN	3.54763	1.63581	3.51895	0.973016	3.77893	1.11248	3.96994	GYARRLGGAWARRSHSVHGGLLGAGCRGVGG	0.993588	100.23	100.23	S	3	611	Q80XU8	611	Q80XU8	Q80XU8	Leucine-rich repeat and fibronectin type-III domain-containing protein 4	Lrfn4	_SHS(ph)VHGGLLGAGCR_
NaN	-0.0385766	NaN	0.0620682	-0.746227	NaN	0.13841	NaN	0.200349	1.25805	-0.0298416	NaN	-0.227125	-0.320196	-0.277271	-0.25411	NaN	NaN	-0.561986	-0.66029	NaN	NaN	NaN	NaN	-0.224534	NaN	NaN	NaN	NaN	-1.09194	SRPPHRKREGPIGGESDSEEVRNIRSLTPTR	0.993623	74.444	63.184	S	3	779	Q6NZL0	779	Q6NZL0	Q6NZL0	Uncharacterized protein C6orf174 homolog		_KREGPIGGES(ph)DSEEVR_
-3.28727	-3.26443	NaN	-2.56966	NaN	-2.86584	-3.69744	NaN	-3.10956	NaN	-2.99516	-1.56345	NaN	NaN	NaN	1.11035	-3.05245	-2.34392	-2.54989	NaN	-0.621243	-0.960882	-3.44294	-3.05163	NaN	-1.60046	-2.13129	-3.17554	-3.09344	NaN	TKGSKDKSSRPDRKRSISESSRSGKRSSRSE	0.993625	59.227	42.425	S	3	699	Q3TUQ5;O35691	699;698	Q3TUQ5	Q3TUQ5	Pinin	Pnn;Pnn	_KRS(ph)ISESSR_
-1.37329	-1.55719	-1.93002	-1.56599	-2.56118	-1.66966	-2.02191	-1.17549	-1.59383	-1.43861	-1.44816	-0.864889	-1.62082	-1.72526	-2.07581	-1.10279	-1.46415	-1.11036	-1.61216	-1.15342	-1.68406	-1.33526	-1.24355	-1.80041	-1.67093	-1.95341	NaN	-1.94156	-1.16279	-2.29084	GTDLWIDSMNSAPSHSPEKKDSDFFTEHTQA	0.993632	324.3	270.88	S	3	145	Q99K28	145	Q99K28	Q99K28	ADP-ribosylation factor GTPase-activating protein 2	Arfgap2	_HGTDLWIDSMNSAPSHS(ph)PEKK_
0.885686	NaN	NaN	NaN	0.563561	0.5799	1.51358	NaN	1.21023	0.908551	0.967758	1.29212	NaN	0.499851	1.00691	1.01666	NaN	NaN	0.446187	1.06954	NaN	0.719828	0.972563	0.820642	0.680359	NaN	NaN	NaN	1.07397	0.47307	KGQRSVSSSQKQRRYSDHAGPAIPSVVAYPK	0.993657	90.1	79.445	S	3	419	Q03141	419	Q03141	Q03141	MAP/microtubule affinity-regulating kinase 3	Mark3	_RYS(ph)DHAGPAIPSVVAYPK_
0.604718	0.835445	NaN	0.879595	0.570014	1.28652	0.915718	NaN	0.733915	1.03558	0.930215	0.745358	1.01109	0.813956	0.65549	0.677864	0.635741	NaN	0.646722	1.16059	NaN	0.550634	0.238442	0.73238	1.46889	NaN	0.411733	0.192233	NaN	0.194493	AARRSPGPGPSPTPRSPKHARPAELKLAPLT	0.993693	101.49	101.49	S	3	778	Q80VC9;E9Q5B0	778;779	Q80VC9	Q80VC9	Calmodulin-regulated spectrin-associated protein 3	Camsap3;Camsap3	_RSPGPGPSPTPRS(ph)PK_
1.39142	1.8171	1.01999	1.42783	1.04165	-0.117828	1.23916	1.54351	1.91403	1.38564	1.01616	1.61511	0.815936	1.68094	1.44403	0.700896	0.679111	1.27491	1.09056	1.0706	0.767855	1.49594	0.957608	1.33712	1.21511	0.847674	0.880764	1.19456	1.79401	0.856136	GVIKVFNDMKVRKSSTPEEVKKRKKAVLFCL	0.993743	193.06	164.13	T	2	25	F8WGL3;P18760	25;25	F8WGL3	F8WGL3	Cofilin-1	Cfl1;Cfl1	_KSST(ph)PEEVK_
1.28708	2.35816	1.59951	1.17632	1.49382	2.57004	1.86176	1.99597	2.03499	2.10247	2.48269	1.27963	0.777319	1.43815	1.82164	1.11885	0.63601	1.49687	0.745648	1.10703	0.982477	0.923058	0.78692	0.705123	1.15798	0.388355	0.784433	0.785825	1.35871	0.628073	SLAFESRLSKLKRASSEDTLNKPGSASSGVA	0.993804	159.1	96.54	S	3	55	Q5SXY1	55	Q5SXY1	Q5SXY1	Cytospin-B	Specc1	_ASS(ph)EDTLNKPGSASSGVAR_
-1.67202	-1.57686	-1.15834	-2.04334	-0.70779	-1.23573	-2.72109	NaN	NaN	-0.841571	-2.14692	-0.967095	-2.23364	-2.5764	-2.0391	-1.36882	-1.82509	-1.57468	-2.80979	-0.987976	-1.21748	NaN	-3.16127	-2.26234	NaN	-2.04068	-1.51637	-1.16813	-1.14985	-1.46801	EAEDREGASKATSQSSIRQRCVGLPSATDTS	0.993869	150.1	120.53	S	2	263	Q8VBT0	263	Q8VBT0	Q8VBT0	Thioredoxin-related transmembrane protein 1	Tmx1	_ATSQSS(ph)IRQR_
1.78225	2.25767	NaN	NaN	1.14871	2.79786	NaN	NaN	NaN	2.76926	0.894	0.60953	3.6444	2.4839	2.53091	2.75487	1.58489	NaN	NaN	3.04192	NaN	NaN	1.95853	NaN	2.94631	NaN	NaN	NaN	2.25264	1.21746	KGMKDDKDEEDDGTGSPHLNNR_________	0.993881	157.43	118.9	S	3	413	J3QNU6;Q8BWG8	413;412	J3QNU6	J3QNU6	Beta-arrestin-1	Arrb1	_GM(ox)KDDKDEEDDGTGS(ph)PHLNNR_
1.1093	0.347215	-0.0705267	0.672359	NaN	0.719899	0.727403	0.618894	0.879675	NaN	0.620113	0.124346	NaN	0.358399	NaN	-0.0549179	-0.130535	0.638254	0.825491	NaN	0.53126	0.351406	1.20234	NaN	0.399902	0.232379	0.498016	0.754942	1.13952	NaN	AFGEYGGWYKACKVDSPTVTTTLKNLGALYR	0.993911	106.94	105.9	S	3	460	F6UYN4;Q8CD76;Q7TNF4;E9Q7C9;Q5UE59;O88447	72;460;460;460;460;459	F6UYN4;Q8CD76	Q8CD76	Kinesin light chain 1	Klc1;Klc1;Klc1;Klc1;Klc1;Klc1	_ACKVDS(ph)PTVTTTLK_
0.370378	0.887046	1.09031	1.04448	0.807907	0.180986	0.649729	0.92191	0.810814	0.856189	0.889102	0.801405	0.576562	0.823192	1.10098	0.927304	0.305182	1.2091	0.309038	1.20287	1.01392	0.787593	0.971374	0.676088	0.762436	0.243421	0.761776	1.07188	0.94561	0.912863	YAETLSTAPVASRVRSPPSYSTLYPSSDPKP	0.993918	151.19	108.5	S	4	567	E9Q3E2;Q8CC35	567;567	E9Q3E2	E9Q3E2	Synaptopodin	Synpo;Synpo	_VRS(ph)PPSYSTLYPSSDPKPSHLK_
NaN	-3.03503	-3.26775	-3.5102	NaN	-3.49518	-3.68684	NaN	-2.62786	-2.5493	NaN	-2.57529	NaN	NaN	NaN	NaN	-4.13175	NaN	-2.19623	-1.39545	-2.78018	-2.93138	-3.05108	NaN	-2.64593	-3.22766	NaN	-1.57957	-2.48954	-1.84699	PPPSVPQTVIPKKTGSPEIKLKITKTIQNGR	0.993934	83.314	77.597	S	2	160	D3Z357;Q6P2L6;D3Z197	160;150;160	D3Z357	D3Z357	Histone-lysine N-methyltransferase NSD3	Whsc1l1;Whsc1l1;Whsc1l1	_KTGS(ph)PEIK_
NaN	NaN	NaN	2.68882	2.31825	2.23555	2.11235	NaN	NaN	1.99292	2.1315	1.35723	2.4405	NaN	1.12869	2.0703	1.45648	2.07163	NaN	2.09191	NaN	3.24962	3.29477	1.90115	2.28476	1.54141	NaN	NaN	2.58027	2.8797	EATQGLDYVPSAGTISPTSSLEEDKGFKSPP	0.993946	297.73	215.7	S	3	1133	A2ARP8;Q9QYR6	1133;895	A2ARP8	A2ARP8	Microtubule-associated protein 1A;MAP1 light chain LC2	Mtap1a;Map1a	_TEATQGLDYVPSAGTIS(ph)PT(ph)SSLEEDKGFK_
-1.22713	-0.883464	-0.905197	-0.649478	-1.2447	-1.12035	-0.767401	-0.570754	-0.393636	-0.288536	-0.474462	-0.891263	-0.535356	-0.907814	-0.98324	-1.0197	-1.20076	-0.898324	-1.11597	-0.56774	-0.983678	-1.25066	-1.16227	-1.71677	-1.57971	0.305164	-1.24269	-1.13402	-1.19207	-1.24251	TVSAPDLKSVRSKVGSTENIKHQPGGGRAKV;TVSAPDLKSVRSKVGSTENIKHQPGGGRVQI	0.99395	192.27	192.27	S	3	914	E9PZ43;E9PWC0;P27546;E9QPW8	761;761;914;914	E9PZ43;P27546	P27546	Microtubule-associated protein;Microtubule-associated protein;Microtubule-associated protein 4;Microtubule-associated protein	Mtap4;Mtap4;Map4;Mtap4	_SKVGS(ph)TENIKHQPGGGR_
5.83947	5.84469	0.589116	NaN	1.96945	NaN	NaN	2.91343	5.00481	NaN	5.59227	5.07841	NaN	NaN	NaN	5.30312	NaN	2.64855	NaN	NaN	6.04969	6.13919	NaN	NaN	NaN	2.23108	NaN	0.6453	NaN	6.42936	GPTLPSKPRLQRGGSSASLHNSLMRNSIFQL	0.993959	181.97	181.97	S	2	397	Q14BI1;Q8BUN9;B1AXF2;B1AXF3;F6RT95	397;335;335;335;66	Q14BI1	Q14BI1		Slc24a2;Slc24a2;Slc24a2;Slc24a2;Slc24a2	_GGSS(ph)ASLHNSLMR_
-0.9387	-0.0760118	0.128929	NaN	-0.620023	0.377013	0.4361	0.919179	0.430081	0.337794	0.630751	0.170329	0.222246	NaN	0.0962984	NaN	NaN	-0.259182	NaN	0.680266	NaN	NaN	NaN	-1.06963	-0.535754	NaN	-1.12373	NaN	NaN	NaN	SATAQKVQQALTRSNSLSTPRPTRASRLRRA	0.994007	84.759	58.268	S	3	1101	Q80U49	1101	Q80U49	Q80U49	Protein KIAA0284	Kiaa0284	_SNS(ph)LSTPRPTR_
1.33843	1.83249	1.93633	2.71805	NaN	2.19522	2.18351	1.74904	1.60709	1.9605	2.23657	1.97313	2.67024	2.12853	2.20596	2.45316	NaN	2.49802	NaN	2.25732	NaN	2.16521	1.13122	1.73995	2.06733	2.50701	0.822554	1.75404	2.58771	2.18351	EREREIQSITDESRGSIRRKNPANPRLRLNV	0.994044	219.66	117.84	S	2	963	Q91V14	963	Q91V14	Q91V14	Solute carrier family 12 member 5	Slc12a5	_EIQSITDESRGS(ph)IR_
-0.649294	0.44436	0.604191	1.41924	-0.265437	0.0663519	1.05559	1.30088	0.713308	0.712008	0.548523	0.453004	0.881561	0.655512	1.68154	0.726878	1.40347	1.30201	0.163026	0.0664123	NaN	NaN	1.70934	0.0762347	1.29502	1.29803	NaN	1.07345	1.22698	0.600337	YREKGDESEKLDKKSSPSTGSLDSGNESKEK	0.994219	192.63	143.91	S	3	379	Q6ZQK5	379	Q6ZQK5	Q6ZQK5	Arf-GAP with coiled-coil, ANK repeat and PH domain-containing protein 2	Acap2	_KSS(ph)PSTGSLDSGNESKEK_
-2.24574	-0.371838	1.38775	NaN	-3.07459	-2.12813	0.878799	NaN	-3.8953	-3.38626	NaN	-1.47907	NaN	-1.93855	NaN	-0.5144	-3.79608	0.921062	NaN	-1.96794	1.06046	-2.90966	NaN	NaN	NaN	-3.77452	-0.927138	NaN	-1.778	NaN	__________MAEMKSPTKAEPATPAEAAQS	0.994269	170.44	170.44	S	3	6	Q7TPV4	6	Q7TPV4	Q7TPV4	Myb-binding protein 1A	Mybbp1a	_(ac)AEM(ox)KS(ph)PTKAEPATPAEAAQSDR_
0.631779	1.21722	0.519321	0.585994	0.0421299	0.656717	0.53575	0.41448	0.825082	0.566314	0.614911	0.0716638	0.701694	0.865464	0.598479	0.707171	0.127794	1.03463	0.142831	1.08192	0.616238	0.376395	0.788066	0.969367	0.632853	0.302902	0.507296	0.434637	0.488046	0.444557	RAKVVSQSQPGSRSSSPGKLLGSGLAGGSSR;RSRSANPAGAGSRSSSPGKLLGSGLAGGSSR	0.994295	180.64	129.84	S	3	689	E9QKH0;E9QNY9;Q80TV8;J3QP81;E9Q6L0	689;689;688;680;696	E9QKH0;J3QP81	E9QKH0	CLIP-associating protein 1	Clasp1;Clasp1;Clasp1;Clasp1	_SSS(ph)PGKLLGSGLAGGSSR_
-4.52788	-3.20027	-3.08634	-2.26978	-4.40108	-4.18895	-4.10064	-1.21704	-3.11838	-4.12276	-4.47748	-4.52099	-3.94111	-3.76405	-3.98286	-2.70308	-4.34376	-3.25179	-3.81055	-3.29122	-3.54918	-2.77854	-2.79446	-3.81997	-4.33385	-2.5209	-4.28103	-4.47125	-4.10148	-4.29175	ASLGSLEGEVEAEASSPKGKFSLFKSKKPRH	0.994358	397.65	397.65	S	2	5536	E9Q616	5536	E9Q616	E9Q616		Ahnak	_ASLGSLEGEVEAEASS(ph)PKGK_
2.37879	NaN	NaN	2.17945	NaN	1.86665	NaN	NaN	2.05182	2.33774	2.81563	1.09814	2.21766	2.29393	2.43503	NaN	NaN	NaN	1.25271	1.67835	NaN	1.93407	NaN	NaN	1.32876	NaN	NaN	1.47301	2.43956	1.49427	PMSQITGLKKLVHTGSLNINVPRFGVKTDQE	0.994458	105.39	104.2	S	3	333	O89084	333	O89084	O89084	cAMP-specific 3',5'-cyclic phosphodiesterase 4A	Pde4a	_KLVHTGS(ph)LNINVPR_
-0.42503	0.249788	-0.427821	-0.458172	-0.763242	0.00675323	-0.51541	-0.013355	-0.100036	0.515934	0.113068	-0.23008	-0.192573	0.139681	-0.0596321	-0.599127	-0.946806	-0.31487	-0.82171	-0.512783	-1.11503	-0.854235	-0.865365	-1.53814	-0.939302	-1.49247	-1.19245	-3.46689	-0.847436	-1.25078	WEAQQRILEQQNSSRTLEKNKKKGKIF____	0.994483	250.1	182.28	T	2	426	E9Q1G8;E9Q9F5;O55131	426;426;425	E9Q1G8	E9Q1G8	Septin-7	Sept7;Sept7;Sept7	_ILEQQNSSRT(ph)LEK_
-1.50411	NaN	NaN	NaN	0.832051	-1.39435	NaN	NaN	-1.74825	-1.59407	NaN	NaN	-2.30086	-1.76409	0.914276	1.51227	-2.01632	-1.0795	-2.17967	-1.72251	NaN	NaN	-1.61164	-1.96687	-1.77442	NaN	NaN	NaN	-1.5473	0.868516	RSRVTRRRRGGSGYHSRSPTRQESSRTSSRR	0.994485	77.045	77.045	S	3	1778	Q8BTI8	1778	Q8BTI8	Q8BTI8	Serine/arginine repetitive matrix protein 2	Srrm2	_GGSGYHS(ph)RS(ph)PTRQESSR_
-1.82281	0.848843	-2.11227	0.774207	0.946805	-0.386259	-1.84527	0.684851	-1.60796	-1.81443	-1.51733	-1.95409	-1.7793	-0.867185	-1.91487	-1.10387	-0.973942	-1.39769	-2.12875	-2.00144	0.395037	1.10147	-2.04502	-2.20627	-1.62882	0.867752	-2.16768	-3.50118	-1.71901	-2.08447	PRSKAKSLRRSLSGSSPCPKQKSQTPTRRSR	0.994618	154.72	113.4	S	2	778	Q8BTI8	778	Q8BTI8	Q8BTI8	Serine/arginine repetitive matrix protein 2	Srrm2	_S(ph)LSGSS(ph)PCPK_
-2.80414	-2.44021	NaN	-3.82191	-2.09946	NaN	NaN	NaN	NaN	NaN	-0.9668	-2.70898	NaN	-2.62068	NaN	-3.46989	NaN	NaN	-4.85992	NaN	NaN	-4.23496	-2.43973	NaN	-2.87594	-5.1061	-2.3593	NaN	-2.09204	NaN	RLMVQAVNQRGRSPRSPSGHPHARRPRSRSR	0.994627	113.53	47.568	S	3	1129	Q9ET54;D3Z1J5	1129;173	Q9ET54	Q9ET54	Palladin	Palld;Palld	_GRS(ph)PRS(ph)PSGHPHAR_
-2.60949	-2.83358	-2.18031	-2.00411	0.132135	-1.92079	-1.91077	-2.24699	-2.91474	-1.43978	-2.76696	-1.71892	-0.908044	-3.00502	-3.06249	-2.51314	-1.50538	-2.93857	-2.38579	-2.81106	NaN	-1.7817	-1.99747	-3.35685	-2.63671	-2.6778	-1.87994	-2.06833	-2.30363	-3.14155	RMETVSNASSSSNPSSPGRIKGRLDSSEMDH	0.994689	387.81	246.17	S	2	1166	Q4VA53;F8WHU5	1166;1166	Q4VA53	Q4VA53	Sister chromatid cohesion protein PDS5 homolog B	Pds5b;Pds5b	_METVSNASSSSNPSS(ph)PGRIK_
-3.4221	-2.11839	-2.31287	-1.98463	-1.62157	NaN	NaN	-2.12938	-0.649386	-1.93697	-3.52494	-2.38535	-0.570366	-2.10631	NaN	-2.98678	-3.40708	-2.45299	-3.35361	-2.91483	-3.36891	-1.77438	-3.80023	-2.88141	-0.534061	-2.71006	-2.51316	-2.00745	NaN	NaN	TMNILFTQFKRLKGTSPSSATRPQRVIEDRD	0.994745	146.78	104.45	S	2	767	Q8BJ71	767	Q8BJ71	Q8BJ71	Nuclear pore complex protein Nup93	Nup93	_LKGTS(ph)PSSATRPQR_
3.80237	4.85392	4.44128	2.60358	3.61006	4.39918	4.91576	NaN	3.5174	3.75051	4.22975	4.60451	4.88675	5.07301	4.61094	3.37846	3.83838	4.52301	NaN	4.42288	4.25264	4.5484	NaN	4.13639	NaN	NaN	5.68587	2.97892	2.69115	4.03117	PSSPGVDSVPLQRTGSQHGPQNAAAATFQRA	0.994856	179.06	163.95	S	2	471	O35927;E9QKH8	471;470	O35927	O35927	Catenin delta-2	Ctnnd2;Ctnnd2	_TGS(ph)QHGPQNAAAATFQR_
-2.00256	-1.52361	-2.89303	NaN	-3.32073	-1.22324	-1.74006	-1.46216	-1.42948	-2.61351	NaN	-2.40122	-1.96373	-2.88587	-2.75465	-1.73353	-1.89736	NaN	-1.7677	-3.01993	NaN	-0.947255	-1.43253	-1.4812	-0.291368	-0.975337	-0.590147	NaN	NaN	-2.08219	ETPSQRRATRSGAQASSTPLSPTRITRLQEK	0.994882	174.19	132.79	S	2	17	P48678;D3YUF7	17;17	P48678	P48678	Prelamin-A/C;Lamin-A/C	Lmna;Lmna	_SGAQAS(ph)STPLSPTR_
-1.57352	-1.29637	NaN	-3.0826	-2.48473	-2.95966	-2.24187	-2.41224	-2.23949	-0.977463	-3.0042	-3.27068	NaN	-2.28694	-2.53414	-3.27238	-0.757279	NaN	-1.87884	-2.38689	-1.46994	-1.93486	-2.70461	NaN	-2.78875	-3.62	NaN	-3.14888	-2.76931	-2.69205	GSARRAAGAELKDRQSPSTCSEGLLGWAQKD	0.994924	235.92	158.69	S	2	713	P58871	713	P58871	P58871	182 kDa tankyrase-1-binding protein	Tnks1bp1	_DRQS(ph)PSTCSEGLLGWAQK_
2.87134	3.0595	2.15888	0.718735	-0.592062	0.627315	2.58693	2.51639	2.28616	-1.30521	2.56073	2.71586	0.879436	-0.151599	-0.692516	3.19562	2.66832	2.40133	2.47025	NaN	2.95915	2.74188	2.47561	-0.663845	NaN	2.9203	2.81675	2.68613	2.44019	-1.03231	MLRFKKYKQAGSHSNSFRLSNGRTEDVEPQS	0.994956	120.49	109.95	S	2	180	P18052;Q91V35	180;180	P18052	P18052	Receptor-type tyrosine-protein phosphatase alpha	Ptpra;Ptpra	_QAGSHSNS(ph)FR_
-0.00733908	-1.05297	-0.640899	0.0173148	-1.89064	-0.15043	-0.363339	-0.280481	-1.49769	-1.3744	0.0440921	-0.210015	-0.252416	-1.34925	-2.10064	-0.130008	-0.221939	-0.504061	-0.395172	-1.61697	-0.923872	-0.0848807	0.0937096	-1.64971	-1.91667	-0.00733908	-0.879	-0.394404	-1.18269	1.25629	LKKIIPTLEEGLQLPSPTATSQLPLESDAVE	0.995004	314.69	235.48	S	3	116	P61979;D3YWG1;H3BLL4;H3BK96	116;116;47;116	P61979	P61979	Heterogeneous nuclear ribonucleoprotein K	Hnrnpk;Gm7964;Hnrnpk;Hnrnpk	_IIPTLEEGLQLPS(ph)PTATSQLPLESDAVECLNYQHYK_
-1.80008	NaN	0.437936	-1.77155	-0.540424	-1.07765	-2.14786	-0.341303	-2.16893	-0.410775	NaN	-2.27313	-3.56462	-2.03787	-1.22472	-2.50645	-0.758389	-1.49447	0.826821	-1.1354	-2.21444	-2.34079	NaN	-0.773659	NaN	-2.42629	-2.2163	-2.43906	-1.94916	-0.846794	GIFSFFQRSKKKREQTASAPATPLVSKHRPS	0.995006	123.08	53.453	T	2	298	Q3UMF0;B1AZ14;B1AZ15;B1AZ26	298;266;266;299	Q3UMF0	Q3UMF0	Cordon-bleu protein-like 1	Cobll1;Cobll1;Cobll1;Cobll1	_EQT(ph)ASAPAT(ph)PLVSK_
2.8137	2.70915	2.42074	NaN	0.773146	2.78528	3.16049	3.54345	1.43995	1.87949	2.72987	3.01637	2.77566	1.43858	NaN	3.40698	3.21197	NaN	NaN	4.54026	2.47762	2.37774	2.9272	NaN	0.98148	3.14765	2.63084	NaN	2.17156	2.48052	LTMESLKPDEGKKETSPETSLIQDEVALKLS	0.995022	243.72	108.71	S	2	1161	P20357	1161	P20357	P20357	Microtubule-associated protein 2	Map2	_ETS(ph)PETSLIQDEVALK_
NaN	NaN	-1.20094	-1.42659	-1.81435	NaN	-1.13205	NaN	NaN	NaN	-3.53891	-2.20455	-1.33142	NaN	NaN	-1.65709	-1.84848	-3.20341	NaN	NaN	-1.28143	NaN	-1.30364	NaN	NaN	-1.06115	-0.90188	-1.80542	NaN	NaN	_________MSTRSVSSSSYRRMFGGSGTSS	0.995024	84.658	81.017	S	2	7	P20152;A2AKJ2	7;7	P20152	P20152	Vimentin	Vim;Vim	_SVS(ph)SSSYR_
1.17413	1.61639	1.02104	1.49358	0.281579	1.31987	1.28648	1.14541	1.35653	0.966602	1.56944	1.11835	0.727284	0.95957	0.876599	0.88172	0.301621	1.44305	0.585994	0.52531	0.808791	0.971657	0.77722	0.464962	0.327638	0.256925	0.668662	0.208178	1.23511	0.430353	RRREWKERYGHNREDSTRNRNVHPDPKESNF	0.995032	119.88	117.7	S	2	610	Q8C561	610	Q8C561	Q8C561	LMBR1 domain-containing protein 2	Lmbrd2	_YGHNREDS(ph)TR_
-2.82788	-2.46574	NaN	-3.23377	-2.83794	-0.508429	-2.28528	NaN	-3.10457	-1.8579	NaN	-1.56964	-0.399554	-2.34369	-1.87558	-0.956726	-2.08997	NaN	-1.89185	-2.73745	-0.194087	-2.42202	-0.486045	NaN	-3.32034	-1.48646	-1.60488	-1.87098	-2.03868	-2.59029	TAAKHGEAQVKIWRRSYDVPPPPMEPDHPFY	0.995054	79.445	64.152	S	3	118	Q9DBJ1	118	Q9DBJ1	Q9DBJ1	Phosphoglycerate mutase 1	Pgam1	_S(ph)YDVPPPPM(ox)EPDHPFYSNISK_
1.67162	2.78299	1.84472	2.38308	1.88209	2.79596	2.1728	2.41035	3.72797	2.35122	1.37988	1.0648	1.81279	1.64102	2.67687	2.13651	1.44344	1.45498	1.71492	2.81391	1.87234	1.98971	2.0004	NaN	2.41404	1.78931	1.79636	0.908876	2.04656	1.40255	ERTEEVLSPDGSPSKSPSKKKKKFRTPSFLK	0.995071	185.61	140.42	S	3	681	Q9QYB5	681	Q9QYB5	Q9QYB5	Gamma-adducin	Add3	_SPERTEEVLSPDGSPSKS(ph)PSK_
2.11322	NaN	3.78504	4.86447	NaN	3.4602	2.4219	2.99712	2.5135	2.89819	4.55371	NaN	2.46419	2.36246	3.2025	3.28532	2.24667	2.74962	3.34202	3.14982	4.00655	2.80521	2.35041	3.42511	NaN	1.04466	2.124	2.39183	2.37183	3.23664	AALGTTGERSGSRPQSPSGDAESRGDAAVYC	0.995086	102.94	87.326	S	2	320	Q8BNW9	320	Q8BNW9	Q8BNW9	Kelch repeat and BTB domain-containing protein 11	Kbtbd11	_SGS(ph)RPQS(ph)PSGDAESR_
-0.504875	-0.528471	-0.361207	NaN	NaN	-0.540722	-0.342213	-0.500496	-0.0340748	NaN	-0.482229	-0.756084	NaN	-0.787349	-0.258217	-1.09038	NaN	-0.245496	NaN	0.00426231	-0.913646	-0.624429	NaN	-0.742006	NaN	-0.879	-0.239398	-0.397365	NaN	NaN	LSPNVQSRDAIQKQASEDSNDLTPTLPETPV	0.995102	141.13	141.13	S	3	1059	E9QN63;Q9QWY8;H3BJY2;H3BL41;E9QMJ1;E9QMI7;H3BKE6;H3BKD4	1059;1059;1056;1036;1024;1002;999;987	E9QN63	E9QN63	Arf-GAP with SH3 domain, ANK repeat and PH domain-containing protein 1	Asap1;Asap1;Asap1;Asap1;Asap1;Asap1;Asap1;Asap1	_DAIQKQAS(ph)EDSNDLTPTLPETPVPLPR_
4.50986	3.73393	4.33643	3.72097	4.3789	NaN	4.22994	4.84942	3.34404	4.25041	4.34136	3.325	3.13467	3.39806	3.29067	4.23197	4.31304	4.89849	3.33615	3.47287	5.09655	2.5417	4.48436	3.84682	4.03777	2.0272	4.51289	3.56993	3.93633	4.82808	EEEEEERGECLARSASTESGFHNHTDTAEGD	0.995123	268.88	157.1	S	3	84	B2RUJ5	84	B2RUJ5	B2RUJ5	Amyloid beta A4 precursor protein-binding family A member 1	Apba1	_SAS(ph)TES(ph)GFHNHTDTAEGDVLAAAR_
4.76933	5.36682	4.6545	6.23982	5.55979	3.81893	4.23341	3.10432	6.11969	5.48326	4.58984	4.76102	3.53096	6.49981	4.44747	5.22594	4.62394	4.89694	6.73131	5.28069	5.17038	3.36391	4.18944	6.02477	3.85325	4.36781	3.9089	NaN	6.05918	5.88726	ELPRSRECSLSPKSTSPPPSPEVWAESRTLG	0.99515	153.21	143.39	S	2	92	Q9WV69	92	Q9WV69	Q9WV69	Dematin	Epb49	_STS(ph)PPPSPEVWAESR_
-1.89056	NaN	-1.49072	-2.23818	-1.9851	NaN	-2.49516	NaN	-2.508	-2.19368	-0.669843	-2.32095	-2.3088	-2.22833	-1.62677	NaN	NaN	NaN	-2.52807	-1.91739	NaN	NaN	NaN	-2.01099	-2.50052	NaN	NaN	-1.92399	NaN	-1.95364	SLTSSIPASCHQRSKSDPSQLIQSLTPHSCH	0.995214	143.31	115.55	S	3	550	Q60769	550	Q60769	Q60769	Tumor necrosis factor alpha-induced protein 3	Tnfaip3	_SKS(ph)DPSQLIQSLTPHSCHR_
3.1367	2.18174	3.22324	3.76756	NaN	3.61704	4.13343	3.71863	NaN	NaN	NaN	4.36983	4.42235	NaN	NaN	NaN	NaN	2.85204	NaN	2.74991	NaN	4.57069	3.12482	NaN	NaN	2.55182	3.58785	NaN	NaN	NaN	QRTGEPDEEEGTFRSSIRRLSSRRR______	0.99524	179.58	139.98	S	2	83	Q9Z239	83	Q9Z239	Q9Z239	Phospholemman	Fxyd1	_TGEPDEEEGTFRSS(ph)IR_
4.16139	3.20543	2.75428	NaN	NaN	2.36253	2.47145	2.97858	2.41219	NaN	2.90217	2.37139	3.00648	NaN	NaN	3.19707	NaN	2.20151	NaN	2.82337	2.75283	2.81583	2.88854	3.80963	NaN	2.71634	NaN	NaN	NaN	NaN	DLRIISAHGCKVDNSSLTGESEPQTRSPDCT	0.995242	253.69	226.07	S	3	207	Q8VCE0;Q6PIC6;E9QNX7;Q64436;Q91WH7	207;207;227;226;227	Q8VCE0	Q8VCE0	Sodium/potassium-transporting ATPase subunit alpha-3;Potassium-transporting ATPase alpha chain 1	Atp1a3;Atp1a3;Atp4a;Atp4a;Atp4a	_IISAHGCKVDNSS(ph)LTGESEPQTR_
-1.69693	-1.11537	-1.35564	-0.966209	-0.568519	-1.19981	-0.910886	-0.764601	-0.770787	-0.864414	1.0896	-1.07512	-1.12281	-1.3531	-1.20427	-1.46863	-1.80867	-1.06109	-1.75095	-1.06122	-1.8125	-1.33508	-1.41257	-1.92672	-1.38968	-2.01092	-1.72168	-1.81594	-0.990955	-1.79734	PGSYASLGRIRTRRQSSGSTTNVASTPSDSR	0.995271	174.99	166.59	S	2	646	E9QKH0;E9QNY9;J3QP81;E9Q6L0	646;646;646;662	E9QKH0;J3QP81	E9QKH0		Clasp1;Clasp1;Clasp1	_RQS(ph)SGSTTNVASTPSDSR_
0.983989	0.131645	0.261137	0.899803	1.07668	1.46379	0.931618	1.50345	0.932471	1.06028	0.759307	0.497975	0.557582	0.631444	1.65485	0.707077	0.980426	1.26334	0.30793	0.806468	-0.097476	1.4909	1.28303	0.705476	1.30461	1.35971	0.936608	0.617543	1.11722	0.766652	MKRKIEREVKSSPSESPLMEKKSNLKEDHEE	0.995275	175.77	80.303	S	3	273	Q61609	273	Q61609	Q61609	Sodium-dependent phosphate transporter 1	Slc20a1	_EVKSS(ph)PSES(ph)PLMEKK_
-2.49129	-2.60032	-3.47586	-2.84667	-2.48365	-2.85888	-1.60692	-2.91135	-2.69895	-0.699907	-1.89805	-1.90369	-1.05325	-1.32337	NaN	-2.83661	-3.17421	-3.16509	-1.45702	-2.89521	-2.40201	-2.91081	-2.75602	-0.980098	-1.9263	-4.55293	0.584587	-0.820404	-2.00501	-3.29349	YSGGPQIVKKERRQSSFPFNLNKNRELQKLP	0.995301	203.85	72.34	S	2	81	Q91V89	81	Q91V89	Q91V89		Ppp2r5d	_QSS(ph)FPFNLNK_
-1.17524	-1.55773	-1.26183	-1.16189	-2.06084	-1.21475	-1.74438	-1.48135	-1.50878	-1.28404	-1.24099	-1.64989	-1.83823	-1.68925	-1.57952	-1.23272	-1.69608	-1.1277	-1.99407	-1.7726	-1.70611	-1.63784	-1.25954	-1.79768	-1.469	-1.9141	-1.68755	-1.40332	-1.06771	-1.59259	DDLAYAETEKKARTDSTSDGRPAWMRTLHTT	0.995314	115.8	93.424	S	3	4366	Q9JHU4	4366	Q9JHU4	Q9JHU4	Cytoplasmic dynein 1 heavy chain 1	Dync1h1	_TDS(ph)TSDGRPAWMR_
-3.197	-2.84215	-0.521955	-2.95611	NaN	-2.12697	-2.13596	-2.79471	-2.97306	NaN	-1.29584	0.0930324	0.290356	NaN	NaN	-0.784085	-1.64404	-0.467175	-3.55998	NaN	-4.25558	-0.578117	-0.0727233	-3.84177	NaN	-4.42418	NaN	-4.72263	-3.88108	NaN	DGPWGIGTPRMERKRSISAQQRLVSELIACE	0.995325	57.434	40.449	S	3	1089	S4R189;Q3UPH7;S4R2U9	1089;1080;1080	S4R189	S4R189	Rho guanine nucleotide exchange factor 40	Arhgef40	_KRS(ph)ISAQQR_
-1.45112	-2.85762	-2.64328	NaN	NaN	-1.17556	-2.6315	-2.64865	-2.78846	-0.405121	-2.59806	-3.35234	-3.20991	-2.77442	-3.31259	-2.52276	-2.78329	-2.51422	0.828357	-2.77608	NaN	-3.5876	-2.82967	-2.49424	-2.88008	-3.09938	-2.45302	-1.82126	-2.15724	NaN	NGLDKARGLKKDAPTSPASVASSSSTPSSKT	0.995343	156.23	105.79	S	2	286	Q08122;E0CXS9;F8WIE2;E0CY14;E0CXS2;E0CXU1;Q3TY99;F6TS96;E0CY76;J3KMT7	286;286;286;279;286;230;229;233;285;297	Q08122	Q08122	Transducin-like enhancer protein 3	Tle3;Tle3;Tle3;Tle3;Tle3;Tle3;Tle3;Tle3;Tle3	_DAPTS(ph)PASVASSSSTPSSK_
4.23939	3.21813	NaN	2.75088	3.23623	3.11441	NaN	NaN	3.58975	3.4861	3.88434	2.98644	2.79226	3.01415	3.53241	4.25159	3.5752	NaN	3.20996	4.50429	NaN	3.00023	NaN	3.72413	3.15998	3.2231	2.39274	NaN	2.74468	3.75102	SLRDLSDAGKRGRRNSVGSLDSTIEGSVISS	0.995346	164.55	149.16	S	4	1158	E9QAD8;A4GZ26;Q5DU25	1158;1149;1148	E9QAD8	E9QAD8	IQ motif and SEC7 domain-containing protein 2	Iqsec2;Iqsec2;Iqsec2	_RNS(ph)VGSLDSTIEGSVISSPRPHQR_
3.98567	5.10249	4.92367	4.13936	5.05495	4.96317	4.64949	5.01868	3.63564	4.8683	4.33087	4.81779	5.35875	5.57498	3.67401	4.65938	4.50652	4.54948	4.79734	3.80188	4.62882	5.19538	4.84639	4.43278	4.98051	4.6897	4.03363	4.45964	5.36849	3.07838	PATDRSATPATDGRATPATEESTVPATQSSA	0.9954	162.88	153.53	T	3	446	Q3UHL1	446	Q3UHL1	Q3UHL1	CaM kinase-like vesicle-associated protein	Camkv	_SAT(ph)PATDGRAT(ph)PATEESTVPATQSSALPAAK_
NaN	NaN	NaN	2.95288	2.64575	NaN	NaN	3.45436	3.54116	1.81076	NaN	3.33621	3.14509	3.82451	2.91637	NaN	2.52408	3.52113	3.03552	2.42663	NaN	NaN	NaN	NaN	2.11079	NaN	NaN	NaN	3.27802	NaN	GRSGSNKSSYEGHPLSEERRPSPKESKEADV	0.995481	106.49	106.49	S	4	308	P16014	308	P16014	P16014	Secretogranin-1;CCB peptide	Chgb	_SSYEGHPLS(ph)EERRPSPK_
3.41622	3.46012	2.73495	3.02503	3.42821	3.46278	3.5896	3.05337	3.42196	3.7387	2.85152	2.49313	2.98085	2.88332	3.26882	2.77794	3.64081	3.48347	2.72423	4.03396	2.88119	2.95277	3.33083	3.71397	4.23362	2.33738	2.89379	3.17111	5.11284	3.76894	HGSVGPKQKHWAKKGSSDELQAEPEPSRWQQ	0.995523	244.91	163.64	S	2	40	D3Z3B8	40	D3Z3B8	D3Z3B8		Dlg1	_KGS(ph)SDELQAEPEPSR_
-0.322966	-0.473423	-0.694033	-0.199374	-0.686881	-0.571531	-0.695994	NaN	0.0961134	-0.298893	-0.423094	0.147074	-0.355016	-0.553361	-0.479955	-0.847757	-0.801904	0.352603	0.0498901	-0.199876	-0.362105	NaN	-0.0993626	-0.200253	-0.701327	-0.664483	NaN	NaN	0.576303	-0.735782	LKKYDGRTKPIPRKSSVEGLEPAENKCLLRA	0.995536	186.45	151.87	S	2	45	P16254;A2AUM6	45;45	P16254	P16254	Signal recognition particle 14 kDa protein	Srp14;Srp14	_KSS(ph)VEGLEPAENK_
2.37647	0.145685	-1.929	0.706771	NaN	1.46311	NaN	0.219404	0.678857	NaN	0.593833	0.228976	0.547088	0.0266899	0.594966	0.792432	-0.0243196	NaN	0.622021	0.999683	0.543278	-0.682214	0.332716	1.30511	0.65059	0.377932	NaN	NaN	NaN	NaN	SVNSSDSRSSGSHSHSPSSHYRYRSSNLAQQ	0.995582	160.64	160.64	S	3	298	G3X9H7;Q8R1S4	298;298	G3X9H7	G3X9H7	Metastasis suppressor protein 1	Mtss1;Mtss1	_SSGSHSHS(ph)PSSHYR_
2.47097	2.42376	2.6696	3.32512	2.78687	3.21344	2.48811	2.36535	2.12696	3.28139	3.11204	2.47529	2.12727	2.00092	2.28497	3.18272	2.14484	1.74333	2.68307	2.34008	4.05019	2.94853	3.87582	2.57665	2.75994	2.22769	1.54343	NaN	1.5679	2.24701	RASLSPMDEPVPDSESPVEKVLSPLRSPPLL	0.995588	232	147.28	S	2	1384	P14873	1384	P14873	P14873	Microtubule-associated protein 1B;MAP1 light chain LC1	Map1b	_ASLS(ph)PM(ox)DEPVPDSES(ph)PVEK_
-2.47747	-4.33428	-4.3553	-3.65833	-4.05702	-2.52022	-4.08117	-4.27799	-4.38343	-4.02325	-4.23304	-4.2709	-4.24527	-4.29057	-4.29756	-3.72476	-4.19346	-4.25346	-4.24413	-4.14918	-4.19503	-4.11869	-2.86009	-3.97058	-4.29506	-2.40534	-4.28044	-4.26783	-3.96144	-2.69851	____MAESSESLSASSPARQRRRISDPLTSS	0.995616	288.16	256.71	S	2	12	P97310	12	P97310	P97310	DNA replication licensing factor MCM2	Mcm2	_(ac)AESSESLSASS(ph)PAR_
0.942362	1.77982	1.22028	1.68747	NaN	1.86192	2.57958	2.16004	2.16262	NaN	2.2991	2.07224	2.19502	1.78851	NaN	1.41731	0.90363	NaN	0.76491	1.36234	NaN	1.26191	1.13172	NaN	NaN	NaN	1.20264	0.364626	1.12133	NaN	LSNTTATPSVRKKAGSFSRRLIKRFSFKSKP	0.995645	90.05	62.466	S	3	681	Q80X80	681	Q80X80	Q80X80	C2 domain-containing protein 2-like	C2cd2l	_KKAGS(ph)FSR_
NaN	1.31405	1.40053	NaN	NaN	0.240111	1.87319	0.884834	NaN	NaN	-2.06084	0.810308	-2.7164	0.0520421	NaN	NaN	NaN	0.0657629	NaN	NaN	NaN	0.964742	-0.561204	-0.608242	NaN	1.29679	NaN	1.10656	-1.47607	NaN	LIEPLSVGIYACRRGSVSLGNKVLVCGAGPV	0.995696	95.656	70.628	S	2	169	Q64442	169	Q64442	Q64442	Sorbitol dehydrogenase	Sord	_RGS(ph)VSLGNK_
6.21475	5.37656	5.13924	2.91844	5.52072	6.01233	4.69956	5.24589	6.07534	5.35816	5.3334	4.81259	4.44279	3.32743	4.3217	6.30952	4.62142	4.13343	5.46632	4.20892	4.174	4.41034	5.22777	3.48636	5.05175	4.94297	4.75688	1.75224	4.71721	4.67274	SAASIDGSRSRSRTLSQSSESGTLPSGPPGH	0.995699	259.53	240.44	S	2	350	Q9QYG0	350	Q9QYG0	Q9QYG0	Protein NDRG2	Ndrg2	_TLS(ph)QSSESGTLPSGPPGHTMEVSC_
-0.336969	-0.16221	-0.389016	1.04561	-0.886511	0.0555314	NaN	-0.0976109	NaN	0.0364076	-0.815903	NaN	-0.614097	-0.622274	NaN	-3.23685	-0.820649	-3.38957	-0.707966	-2.42242	-0.690015	-0.175045	-2.93486	NaN	NaN	NaN	-1.43573	NaN	NaN	NaN	GRTEEEKHSAVQRQGSGRESPSLVSREGKYI	0.995753	50.053	50.053	S	2	333	Q7TQH0;Q3TGG2;E9Q5Q0	333;247;213	Q7TQH0	Q7TQH0	Ataxin-2-like protein	Atxn2l;Atxn2l;Atxn2l	_QGS(ph)GRESPSLVSR_
5.20147	3.41129	1.8716	2.46077	3.54561	3.5418	3.12343	NaN	3.18246	1.99545	3.3904	0.868964	2.1513	NaN	1.15676	3.22364	1.96083	1.81649	1.40732	NaN	3.14829	2.91583	NaN	NaN	2.06516	1.74275	3.14688	NaN	2.20976	2.44097	PIAHCERETISAIDTSPKENTPVRSTSKNHY	0.995753	235.25	104.06	S	2	247	Q3UH99;F6VQZ6	247;191	Q3UH99	Q3UH99	Protein shisa-6 homolog	Shisa6;Shisa6	_ETISAIDTS(ph)PKENT(ph)PVR_
3.91853	3.52233	3.66614	3.10606	5.13924	3.18823	NaN	3.51864	NaN	NaN	5.38733	3.3819	NaN	NaN	NaN	3.40502	2.24838	4.56566	3.93969	5.11279	5.46155	NaN	3.80761	NaN	6.18684	NaN	NaN	5.75034	3.1939	NaN	RRVTETRSSFSRVSGSPSSGFRSQSWSRGSP	0.995801	113.24	113.24	S	2	30	P08553;D3YZ35	30;30	P08553	P08553	Neurofilament medium polypeptide	Nefm;Nefm	_VSGS(ph)PSSGFR_
5.79538	5.33532	4.47798	5.58353	4.48326	4.85525	4.87853	4.49054	4.98773	4.33099	5.55864	4.46279	4.88134	5.1016	5.84502	6.98764	4.38199	3.82611	3.91422	5.09483	4.03132	4.79202	5.72975	4.51306	5.26351	4.68142	3.55504	4.37201	4.43456	4.96461	YITQTRRKKNVTESSSFSGGDNPHVLYSPEF	0.995803	258.02	245.2	S	3	547	P20917	547	P20917	P20917	Myelin-associated glycoprotein	Mag	_NVTESSS(ph)FSGGDNPHVLYSPEFR_
1.18613	1.14912	0.973894	1.18577	-0.148218	1.00932	1.57364	0.772209	0.21687	0.738529	0.710402	0.136918	1.50365	0.360009	0.745116	2.0218	1.02441	1.0877	1.43	1.70618	0.914249	0.390831	0.542353	0.466556	0.585994	1.14931	0.11491	-0.0277203	0.508609	1.53454	LSPKSDISPLTPRESSPLYSPGFSDSTSAAK	0.995848	205.84	188.26	S	2	1789	P14873	1789	P14873	P14873	Microtubule-associated protein 1B;MAP1 light chain LC1	Map1b	_ESS(ph)PLYS(ph)PGFSDSTSAAK_
-4.61606	-4.60881	-3.86325	NaN	NaN	-4.53475	-4.42284	NaN	-3.91695	NaN	-2.55053	-4.23787	-4.49282	NaN	NaN	-4.75542	NaN	-2.66916	NaN	-1.03344	-3.94401	-4.22172	-3.90217	NaN	-3.56645	-0.854873	NaN	-3.33528	NaN	NaN	PSQRRATRSGAQASSTPLSPTRITRLQEKED	0.995865	182.76	154.72	T	2	19	P48678;D3YUF7	19;19	P48678	P48678	Prelamin-A/C;Lamin-A/C	Lmna;Lmna	_SGAQASST(ph)PLS(ph)PTR_
-0.340164	0.863992	-0.0437644	0.765768	NaN	0.249565	1.37617	1.11478	0.669121	1.92478	0.829767	0.742362	1.53475	0.805711	1.13987	0.011937	-1.3662	0.782273	0.575314	-1.43136	0.177833	-0.722116	0.120529	-0.761285	NaN	-0.95509	-1.63068	0.0431999	0.0472787	NaN	NSYATTENKTLPRSSSMAAGLERNGRMRVKA	0.995879	86.803	74.987	S	2	367	Q8BKX1;B1AZ46	367;367	Q8BKX1	Q8BKX1	Brain-specific angiogenesis inhibitor 1-associated protein 2	Baiap2;Baiap2	_SSS(ph)MAAGLER_
-1.71497	-0.759156	-2.05908	NaN	NaN	NaN	-1.55641	-2.94555	NaN	-2.44705	-2.46425	-1.51324	-2.19984	-2.85619	NaN	0.0582927	-2.92212	-2.27044	-2.66721	-2.26969	-2.5284	-0.582845	-2.71323	NaN	-2.55873	-2.56543	-2.17511	-2.15669	NaN	-3.18363	SSTRKRSRSRSPKSRSPIIHSPKRRDRRSPK	0.995888	92.633	87.669	S	2	490	G3X9Z4;F6UFZ5	490;282	G3X9Z4	G3X9Z4		Pcf11;Pcf11	_SRS(ph)PIIHS(ph)PK_
-1.17798	-1.89445	-1.73057	-1.33308	-1.68643	-1.38283	-1.7327	-0.960289	-1.34891	-0.9911	-1.18415	-1.03752	-1.69095	-1.4655	-1.03942	-2.18263	-1.58313	NaN	-1.92421	-1.23854	-0.792522	-1.53794	-1.20839	-1.71826	-0.89569	-0.988776	NaN	-1.19793	-1.54008	-1.72334	EDTQHCGEGKGFLQKSPSKEPHFTDFEGKTS	0.995937	155.44	100.94	S	4	51	Q9DCP2	51	Q9DCP2	Q9DCP2	Sodium-coupled neutral amino acid transporter 3	Slc38a3	_GFLQKS(ph)PSKEPHFTDFEGK_
-1.60322	NaN	NaN	-1.53102	-1.42309	-1.60597	-1.09707	-2.09227	-1.4049	-1.52005	-1.53625	NaN	-1.34039	-1.14326	-1.28718	-3.76808	-0.664119	-3.36653	-1.49196	-1.49927	-1.70735	NaN	-1.55454	-1.67744	-1.05346	NaN	NaN	-1.64589	-1.95613	-1.45917	PEFVEQIRSQVVRSRTPSASHEEQQE_____	0.995941	293.47	216.34	T	2	305	Q8BJU0	305	Q8BJU0	Q8BJU0	Small glutamine-rich tetratricopeptide repeat-containing protein alpha	Sgta	_SRT(ph)PSASHEEQQE_
-1.67229	-1.34965	-1.2919	-0.885887	NaN	-0.758303	-1.04229	-1.16742	-0.896698	-0.668936	-0.721854	-1.26538	-1.1529	-0.870424	-1.47965	-1.52311	-1.84197	-0.913339	0.559686	-2.60127	1.78742	-1.66607	-1.68522	-0.594071	-0.473215	-2.08195	-1.63974	-0.993783	-1.26237	-0.465191	NDQELGMKNLSRGYSSQDAEEQDREFEKRDS	0.995942	144.01	121.74	S	3	912	P58871	912	P58871	P58871	182 kDa tankyrase-1-binding protein	Tnks1bp1	_GYSS(ph)QDAEEQDREFEKR_
-1.69202	-0.97717	-1.90458	NaN	-1.54379	-2.21039	-1.46116	-1.23346	-1.13836	-1.29372	NaN	-1.08059	-1.41381	-0.848558	-1.50868	-1.53072	-1.37779	-1.77125	-0.873026	-1.38637	-1.56321	-1.57676	-1.33657	-0.94718	-1.1147	-1.91797	-0.127105	NaN	-1.21655	-1.26706	KVIRADTQGCRRRHSSETFSAPTRAGNTVPF	0.995968	136.33	75.764	S	2	1097	P35569;Q543V3	1097;1095	P35569	P35569	Insulin receptor substrate 1	Irs1;Irs1	_HSS(ph)ETFSAPTR_
-2.37721	-2.89404	NaN	-2.02208	-2.2609	-3.39794	-3.02333	-1.87192	-2.18027	-2.24321	-2.84986	-2.26855	-2.6403	-2.4253	-2.15611	-2.83315	-2.8733	-1.2652	-2.1689	-1.7569	-2.61979	-1.01314	-2.5653	-1.63241	-1.47374	NaN	-3.34056	-2.09424	-1.91357	-2.43821	AAKKPPAPPSPVQSQSPSTNWSPAVPAKKAK	0.996022	205.42	189.39	S	3	793	E9PUK6;A2A8V9;Q52KI8;A2A8V8;E9QKA4;F6UK16	793;788;816;779;793;223	E9PUK6	E9PUK6	Serine/arginine repetitive matrix protein 1	Srrm1;Srrm1;Srrm1;Srrm1;Srrm1;Srrm1	_KPPAPPS(ph)PVQSQS(ph)PSTNWSPAVPAK_
3.72196	3.77251	3.93587	3.9958	6.30734	3.72515	4.19448	2.07066	5.01639	3.97508	3.16062	3.8021	2.28041	4.80414	3.87254	3.47283	3.17007	2.22149	4.48801	3.45935	2.44371	3.29605	4.44583	4.94737	3.0595	3.75854	2.8706	3.93355	3.95395	4.35585	LLRDPADASGTRWASSREDAGAPVEDSQGQT	0.996026	289.23	155.56	S	2	100	P16014	100	P16014	P16014	Secretogranin-1;CCB peptide	Chgb	_WASS(ph)REDAGAPVEDSQGQTK_
-2.19062	-1.91353	NaN	NaN	-2.05033	-1.70195	-1.4143	NaN	-1.41695	0.360842	-1.51177	NaN	NaN	NaN	-0.984188	-0.450169	NaN	NaN	NaN	-1.17319	-1.97992	NaN	NaN	NaN	-0.250598	-1.82416	NaN	NaN	NaN	-0.111966	TNGYMSKGADNDGSGSESGYTTPKKRKARRN	0.996084	112.88	82.477	S	2	215	Q5F2E7	215	Q5F2E7	Q5F2E7	Nuclear fragile X mental retardation-interacting protein 2	Nufip2	_GADNDGS(ph)GS(ph)ESGYTTPK_
4.54281	3.45286	2.52741	5.40293	2.79276	3.54281	2.19364	3.34583	3.99617	2.45482	2.95054	2.2256	3.45655	3.80315	2.21464	5.13944	NaN	4.34778	3.62005	1.42868	4.33186	5.93828	3.11529	3.75392	2.73197	2.25656	3.91163	3.57556	1.64214	2.57673	GKSGGNKKNDGVKESSESTNTTIEDEDTKVR	0.996111	362.07	259.7	S	2	331	P11798;F8WIS9;F8WHB5	331;342;42	P11798	P11798	Calcium/calmodulin-dependent protein kinase type II subunit alpha	Camk2a;Camk2a;Camk2a	_NDGVKESS(ph)ESTNTTIEDEDTK_
-0.656908	-0.299479	-0.66512	NaN	-0.06226	0.0565213	0.476338	0.328127	-1.16768	-0.306612	-0.107286	-0.512278	0.181542	-1.61857	0.026161	-0.446891	-1.03436	-1.36715	-0.301822	1.00645	-0.633757	-0.913646	-0.324004	-0.624335	NaN	-1.05526	-2.33971	-0.336169	1.17615	0.680058	ERRATEGVLGLQRSASSSLLEKASTQAREPR	0.996145	117.86	99.5	S	2	454	Q3UMT1;F6XWD4	454;375	Q3UMT1	Q3UMT1	Protein phosphatase 1 regulatory subunit 12C	Ppp1r12c;Ppp1r12c	_SAS(ph)SSLLEK_
0.378157	0.563497	-0.299714	-0.0663991	0.67761	-0.032242	-0.0569997	0.327765	0.408838	-0.156267	-0.132116	0.599069	-0.279887	0.0587434	-1.00641	0.13914	-1.09781	-0.759326	-1.20758	-0.764771	0.431403	-0.477884	0.27296	-0.620774	-1.27751	0.371348	-0.152118	-0.295841	-0.13014	-0.570657	LLHNHLKNSSNTGVGSPSNTIGRTPSRHPSS	0.996192	280.32	268.25	S	2	1089	E9QKH0;E9QNY9;Q80TV8;J3QP81;E9Q6L0	1089;1118;1088;1051;1060	E9QKH0;J3QP81	E9QKH0	CLIP-associating protein 1	Clasp1;Clasp1;Clasp1;Clasp1	_NSSNTGVGS(ph)PSNTIGR_
3.39531	-0.165044	0.505226	2.8329	NaN	2.47561	2.45087	NaN	3.37292	2.86281	2.13277	3.39161	2.47329	3.08339	3.23053	2.49582	3.11142	4.05151	2.64828	1.03605	3.16877	3.45696	2.7472	1.12026	2.96646	2.62433	1.74178	NaN	3.45187	2.26167	RRGRGHAGGQRPEPSSPDGPAPPTRRESLTK	0.996204	173.24	142.42	S	3	296	E9Q4D5;Q8VEL9	296;296	E9Q4D5	E9Q4D5	GTP-binding protein REM 2	Rem2;Rem2	_GHAGGQRPEPSS(ph)PDGPAPPTR_
-3.42318	-2.5101	-3.48826	-3.36751	-3.22271	-3.10836	-1.86877	-3.178	-3.83491	-3.16652	-1.91127	-2.60621	-3.30043	-3.11778	-1.83859	-1.61523	-2.28954	-1.97497	-1.61495	-3.0084	-3.79244	NaN	-3.71183	-2.03496	NaN	NaN	-3.02027	-1.65471	-2.78649	-4.39917	PIATVPAMPQEKLASSPKDRKKKEKKVAKVE	0.996211	112.64	86.014	S	2	135	Q99PL5;A2AVJ7	135;135	Q99PL5	Q99PL5	Ribosome-binding protein 1	Rrbp1;Rrbp1	_LASS(ph)PKDRK_
-0.78509	0.616149	-0.679604	-0.747602	-0.287709	-1.37968	-0.50121	0.32081	-1.7663	-0.787349	-0.748375	-1.37657	-1.31806	-1.38648	-0.681494	-0.147176	-1.43141	NaN	-1.08413	-1.79298	0.0416695	-0.66612	0.281228	NaN	0.339035	-0.208392	-0.137635	NaN	-0.146395	-1.14163	PRTQPDGTSVPGEPASPISQRLPPKVESLES	0.996266	148.28	147.91	S	2	1739	E9Q7G0;F6ZQA3	1739;386	E9Q7G0	E9Q7G0		Numa1;Numa1	_TQPDGTSVPGEPAS(ph)PISQR_
-0.797843	-1.55832	0.626246	-1.78488	-2.13986	-0.122606	0.10869	0.108425	-1.63459	0.622399	0.231989	-1.48037	-0.680954	-0.0292761	0.217575	1.18675	-0.413919	-0.209017	-1.39193	0.464126	-0.540424	-0.908044	-1.40381	-0.867106	-0.0687396	1.17628	-0.476019	-1.54691	-0.655077	-0.419431	ADSEARRRDPLRRRASSAAPSGSGEAESVRR	0.996295	143.31	143.31	S	3	42	Q3U4S0;V9GXP9;V9GX56	42;42;42	Q3U4S0	Q3U4S0		Pank2	_RAS(ph)SAAPSGSGEAESVRR_
1.84306	2.24066	1.89797	2.4056	2.19456	2.02058	1.82931	1.87308	2.74304	2.23637	2.95098	1.84332	1.86691	1.85241	2.45966	1.72557	1.92183	3.17124	2.10923	2.89282	2.04984	1.46841	2.00295	1.74841	2.62638	1.69176	1.73812	1.8805	2.32822	2.56909	SRSGSRERREEQTDTSDGESVTHHIRRLNQQ	0.996329	244.98	123.19	S	4	51	P36916	51	P36916	P36916	Guanine nucleotide-binding protein-like 1	Gnl1	_REEQTDTS(ph)DGESVTHHIR_
0.259893	NaN	0.490476	0.765131	NaN	0.336865	0.0948802	0.477542	0.626313	0.501606	0.456148	0.349235	-0.103263	0.326769	0.212517	0.220446	0.198941	NaN	-0.137504	1.09176	-0.116498	0.416269	0.27411	0.35428	0.62589	-0.220578	0.134746	0.299081	0.917815	0.405662	FRAKIERARNDESQLSPATRGAYRDCLGRLD	0.996333	72.446	69.979	S	3	580	E9QMZ5;E9QN87;Q9QXS1;E9QPE8;E9QK43;E9QQ00;E9QL05;E9PY96;E9QLJ5;E9QKX4;E9Q153;E9Q3W4;E9Q9J6;E9PW24	580;728;728;723;626;587;585;580;571;558;548;423;626;423	E9QMZ5;E9QN87	E9QMZ5	Plectin	Plec;Plec;Plec;Plec;Plec;Plec;Plec;Plec;Plec;Plec;Plec;Plec;Plec;Plec	_ARNDESQLS(ph)PATR_
-2.6335	NaN	-1.61485	NaN	NaN	-1.33685	-0.727964	-2.18282	NaN	NaN	-2.08651	NaN	NaN	NaN	-1.60407	-2.22089	NaN	-0.173	-1.3607	NaN	-0.993711	-1.95914	-1.77028	-1.76018	NaN	-3.33457	NaN	NaN	NaN	NaN	RPENPKSSTPAAGCATPTEKEFPQTHSDPSS	0.996347	238.77	200.03	T	3	159	E9PYV1;E9PUR6;E9Q310;P06537	168;168;168;159	E9PYV1;P06537	P06537	Glucocorticoid receptor	Nr3c1;Nr3c1;Nr3c1;Nr3c1	_SSTPAAGCAT(ph)PTEKEFPQTHSDPSSEQQNR_
-2.02009	-1.4013	-1.64962	-1.53486	-1.67233	0.783638	2.49533	2.41504	1.45403	2.58441	1.18406	1.52007	0.829998	2.48956	1.2899	-2.11153	-1.63031	-0.717561	-1.3003	-0.844787	-1.3076	-1.90785	-1.64695	-1.6722	-0.747259	-2.45252	-2.39745	-2.13093	-1.66744	-1.96971	DPSLTAGAMDKAREGSDTELQRKLDHEIRMR	0.996361	49.31	49.31	S	2	56	D3Z4N1	56	D3Z4N1	D3Z4N1		Rtkn	_AREGS(ph)DTELQR_
NaN	3.81689	3.11741	NaN	NaN	2.69423	4.14081	NaN	NaN	2.79827	NaN	3.81846	NaN	NaN	NaN	5.62814	4.94151	NaN	NaN	NaN	4.35517	4.37569	3.70476	5.63193	NaN	6.02346	4.08104	4.96227	4.52733	NaN	PRERGQLSRGASRSSSPGAGGGHSTSTSTSP	0.996396	168.22	138.34	S	3	214	E9QAD8;A4GZ26;Q5DU25;D3Z5I6	214;214;214;214	E9QAD8	E9QAD8	IQ motif and SEC7 domain-containing protein 2	Iqsec2;Iqsec2;Iqsec2;Iqsec2	_SSS(ph)PGAGGGHSTSTSTSPATTLQR_
1.37142	0.669694	0.655649	2.10129	-0.184471	1.56371	1.0341	1.29803	1.37325	1.417	1.85689	2.13708	1.95859	0.765719	1.00361	1.34044	0.591897	1.44882	1.72128	0.711133	1.37909	1.58671	1.42295	0.377951	0.0135236	0.464066	1.01964	1.09086	1.51346	0.98128	RSTPSQVTSEEKDGHSPMSKGLVNGLKAGST	0.996398	219.23	180.9	S	3	2875	A2ARP8;Q9QYR6	2875;2637	A2ARP8	A2ARP8	Microtubule-associated protein 1A;MAP1 light chain LC2	Mtap1a;Map1a	_STPSQVTSEEKDGHS(ph)PMSK_
1.58117	1.95199	1.69872	1.91262	2.04507	1.21605	1.00697	1.68734	1.80546	1.8168	1.13435	1.7519	1.49476	1.86828	1.89389	NaN	2.30152	2.03174	1.8271	2.12318	0.852824	1.71099	1.42752	1.72442	2.11216	2.37228	1.15692	1.97613	1.1029	1.91251	TSAAKETAAAHQASSSPPIDAATAEPYGFRS	0.996413	263.19	250.24	S	2	1815	P14873	1815	P14873	P14873	Microtubule-associated protein 1B;MAP1 light chain LC1	Map1b	_ETAAAHQASSS(ph)PPIDAATAEPYGFR_
-1.90041	NaN	-2.45733	-1.9486	NaN	-2.17415	0.048636	0.579038	1.0733	NaN	-1.7307	-2.93395	NaN	NaN	-0.826274	-1.81258	NaN	-1.13159	-2.03728	-0.782744	-2.27349	-1.80029	-1.74455	-1.65608	-0.699285	-0.760093	-1.78287	-2.39621	-0.680684	NaN	DKLQNNDSAGKAKSHSPSRHDSKSRSRSQER	0.996442	139.77	86.699	S	3	296	A2A837;Q542V3;Q8VE97	296;291;291	A2A837	A2A837	Serine/arginine-rich splicing factor 4	Srsf4;Srsf4;Srsf4	_SHS(ph)PSRHDSK_
NaN	4.09389	2.16683	0.0468912	4.0682	4.12115	2.54313	NaN	0.27694	1.83526	2.59266	2.44081	NaN	NaN	0.202555	2.74797	2.47097	NaN	2.98473	2.77083	NaN	5.553	NaN	3.2029	0.548269	3.00196	NaN	0.699279	0.134936	0.515687	AEGRPLREPGSSHLGSPDTARKKPKLKPGKS	0.99646	243.63	45.784	S	3	203	P97492	203	P97492	P97492	Regulator of G-protein signaling 14	Rgs14	_PLREPGSSHLGS(ph)PDTAR_
-0.782157	-0.732834	-0.725959	-0.567837	-0.774165	-0.643025	-0.794021	-0.783247	-0.246469	-0.445833	-0.498047	-0.721766	-0.783918	-0.66175	-0.692784	-0.667393	-1.16652	-0.236952	-0.653886	-0.378068	-1.00612	-0.642378	-0.282499	-0.334797	-0.483364	-0.917164	-0.884246	-0.64524	-0.253263	-0.747516	______________MSETAPAAPAAPAPAEK	0.996472	196.18	186.62	S	2	2	P43274	2	P43274	P43274	Histone H1.4	Hist1h1e	_(ac)S(ph)ETAPAAPAAPAPAEKTPVK_
0.537005	NaN	-1.79098	-0.91533	0.815783	0.175745	-1.11829	NaN	NaN	NaN	-0.222681	-1.76685	NaN	NaN	NaN	-0.0802483	NaN	NaN	-0.571143	NaN	NaN	-0.541317	NaN	NaN	0.594944	-0.816149	-0.712288	NaN	-0.826355	NaN	KPKLAKPMDKMNLSKSPTKTDPKNEEEEKRR	0.996502	130.29	130.29	S	2	270	O88291;D3YXQ7	270;181	O88291	O88291	DBIRD complex subunit ZNF326	Znf326;Zfp326	_MNLSKS(ph)PTKTDPK_
-0.062398	0.144489	-0.163241	0.806493	1.72628	0.107353	-0.513895	0.186229	0.028793	0.274163	0.18043	-0.153676	-0.0455827	-0.0193461	-0.385376	0.749839	0.13367	0.0733022	1.36859	-0.165944	0.325087	0.520438	0.0389547	0.740143	0.263594	-0.0791561	-0.146264	-0.310224	0.868226	2.73236	RITRKPASVSPTTPTSPTEGEAS________	0.996513	244.31	175.86	S	2	516	Q8R1Q8	516	Q8R1Q8	Q8R1Q8	Cytoplasmic dynein 1 light intermediate chain 1	Dync1li1	_KPASVS(ph)PTTPTS(ph)PTEGEAS_
NaN	2.56935	1.50455	1.64494	NaN	NaN	NaN	1.99741	NaN	NaN	2.7248	NaN	NaN	2.19139	NaN	2.32359	2.49273	NaN	NaN	2.32381	1.96123	NaN	1.81001	NaN	NaN	2.69806	1.70087	2.71482	2.75633	2.67789	SPQPPRSRSPSQQRLSPQGQQPVSPQSGSPQ	0.996526	171.19	171.19	S	3	461	Q8JZP2	461	Q8JZP2	Q8JZP2	Synapsin-3	Syn3	_SPSQQRLS(ph)PQGQQPVSPQSGSPQQQR_
2.71161	3.3867	1.64232	2.83774	2.59388	2.62487	1.97121	2.36654	2.43979	3.10992	2.70181	2.71862	2.23848	1.82823	2.94042	2.1801	2.38994	3.14178	2.33126	NaN	2.67835	2.55148	NaN	2.5569	2.64494	2.79897	2.15316	2.42826	2.9502	2.37849	IVALRRRRHTFKGDYSTKKHVYGNGYSKAGI	0.996564	163.64	145.52	S	2	389	Q9JKF6	389	Q9JKF6	Q9JKF6	Poliovirus receptor-related protein 1	Pvrl1	_HTFKGDYS(ph)TK_
2.07875	NaN	1.50377	NaN	NaN	2.75351	NaN	NaN	2.37744	3.41011	NaN	NaN	NaN	3.06395	2.31086	1.84265	1.18439	1.29793	2.97268	1.64525	NaN	NaN	NaN	NaN	3.30986	NaN	1.64769	NaN	3.31101	NaN	PLPVTPTRDVATSPISPTENNTTPPDALTRN	0.996567	158.67	158.67	S	2	222	G5E884;O88643	222;223	G5E884	G5E884	Serine/threonine-protein kinase PAK 1	Pak1;Pak1	_DVATSPIS(ph)PTENNTTPPDALTR_
-0.525969	-1.64847	-1.62387	-1.14176	-1.3883	-0.0123541	-1.54028	-1.67188	-1.30609	-1.39567	0.311847	-1.28274	-1.4847	-1.28552	-1.40354	0.875434	-0.945982	-0.525668	-1.54003	-1.24841	-0.97078	-0.613909	-1.44858	-1.09207	-1.43258	0.603051	-0.159371	NaN	0.577681	-1.49406	_____MEGSAKASVASDPESPPGGNEPAAAS	0.99659	155.34	102.39	S	3	11	Q9D0L8;D3YYS7;D3Z478;D3Z4K1	11;11;11;11	Q9D0L8	Q9D0L8	mRNA cap guanine-N7 methyltransferase	Rnmt;Rnmt;Rnmt;Rnmt	_ASVAS(ph)DPES(ph)PPGGNEPAAASGQR_
-1.08726	NaN	-0.657914	-0.679874	-0.526269	-1.21636	NaN	NaN	-0.776778	-0.405775	NaN	-1.7077	-0.510861	NaN	NaN	NaN	-1.89138	NaN	-0.719753	-0.376735	-0.967832	NaN	NaN	NaN	-0.441058	-1.91674	NaN	-0.429428	-0.404467	NaN	GRKRKKPLRDSNAPKSPLTGYVRFMNERREQ	0.996601	99.891	85.808	S	2	104	Q9DC33	104	Q9DC33	Q9DC33	High mobility group protein 20A	Hmg20a	_DSNAPKS(ph)PLTGYVR_
-0.0238941	-0.654894	0.141255	0.513399	0.123402	0.0344114	-1.48779	0.156563	-1.07581	-0.278104	-1.14359	-0.74192	-1.04914	-0.573278	-0.627794	-0.304978	-1.168	-1.53774	-0.926303	-1.69002	-0.870818	-0.908275	0.229349	0.0638011	0.0151118	-0.680774	-1.46571	-0.208018	0.387525	0.663168	VHAELDRITRKPASVSPTTPTSPTEGEAS__	0.996613	252.37	221.6	S	2	510	Q8R1Q8	510	Q8R1Q8	Q8R1Q8	Cytoplasmic dynein 1 light intermediate chain 1	Dync1li1	_KPASVS(ph)PTTPTSPTEGEAS_
-0.883621	-0.972252	-0.79917	-0.427284	-0.187261	0.506783	-0.298072	-0.61504	-1.08929	0.0387916	-0.63812	-1.04145	-1.04341	-0.737254	NaN	-1.33067	NaN	-0.38659	-0.737168	-0.844064	-2.05151	-0.909735	NaN	-1.87232	0.0795694	-1.91027	-1.55739	-2.08505	NaN	-1.58881	VFDLTTTPKGGTPAGSTRGSPTRPNPPVRNL	0.996641	164.7	111.84	S	3	631	E9PWE8	631	E9PWE8	E9PWE8		Dpysl3	_GGTPAGS(ph)T(ph)RGSPTRPNPPVR_
-3.01575	-3.06167	-2.68533	NaN	NaN	-2.50901	-2.49449	NaN	-2.35547	-2.06147	-2.79504	-2.53162	-2.71958	NaN	-2.98898	-1.66253	-2.03023	-2.5451	NaN	-2.51652	-2.6974	-2.33954	-1.9355	-2.5065	-2.9631	-2.94871	NaN	NaN	-2.59249	-2.86833	VASDKRVTNAISPESSPGVGRRRTKIPHTFP	0.996653	222.59	222.59	S	2	69	Q9R0L6	69	Q9R0L6	Q9R0L6	Pericentriolar material 1 protein	Pcm1	_VTNAIS(ph)PESS(ph)PGVGR_
-2.6924	-2.26802	-2.29025	-1.60871	-1.2163	-2.16137	-1.7307	-3.22639	-1.70832	-0.783834	-3.15895	-3.43709	-0.826843	-0.352871	-0.101247	-2.21832	-3.41156	-0.984334	-0.962808	-1.62667	-3.25204	-2.45228	NaN	NaN	0.286427	-3.35304	-1.81205	NaN	NaN	-3.82843	MAVRERTEADLPKPTSPKVSRNPTETAASAE	0.99675	127.22	98.035	S	2	535	A2A5V4;P55194;S4R2D3;A2A5V2;A2A5V3	535;456;535;535;535	A2A5V4	A2A5V4	SH3 domain-binding protein 1	Sh3bp1;Sh3bp1;Sh3bp1;Sh3bp1	_ERTEADLPKPTS(ph)PK_
-0.62293	-1.37746	-0.385486	-0.383276	-1.06757	-0.564524	-1.16389	-1.11583	NaN	-0.953079	-0.486972	-0.742437	-0.923644	-0.903887	-1.65109	-0.474877	-1.14757	-0.415867	-1.19535	NaN	-1.05353	-0.938248	NaN	NaN	-2.31383	-1.49165	-1.15056	-0.700883	-0.836328	-1.68338	TRDRSPSPLRGNVVPSPLPTRRTRTFSATVR	0.996759	81.242	55.841	S	2	42	J3QPI4;Q9CR86	42;42	J3QPI4	J3QPI4	Calcium-regulated heat stable protein 1	Carhsp1	_GNVVPS(ph)PLPTRR_
2.851	3.12746	1.92571	2.0601	3.4895	2.20776	2.62558	NaN	3.05349	3.29619	2.32049	2.09	3.00185	2.84747	3.16217	NaN	2.65281	NaN	2.48173	3.40138	1.83285	1.59444	NaN	2.53592	2.06969	2.0228	2.93291	2.16301	2.09363	2.04335	VPRGMYDGPVFDLTTTPKGGTPAGSTRGSPT	0.996778	222.57	156.03	T	3	622	E9PWE8	622	E9PWE8	E9PWE8		Dpysl3	_GM(ox)YDGPVFDLTTT(ph)PKGGT(ph)PAGSTR_
NaN	-1.58019	NaN	NaN	-2.08655	-1.75975	-2.19425	-1.92551	NaN	0.368476	-1.91808	-1.4754	-1.54092	-1.22392	-1.90358	-1.56218	NaN	NaN	-1.92577	-0.916782	NaN	NaN	NaN	-0.454702	-0.27739	-1.93093	-1.83544	-2.08936	NaN	-1.26784	____________MSKSESPKEPEQLRKLFIG	0.99679	202.18	63.337	S	2	4	Q5EBP8;P49312;J3QK72	4;4;4	Q5EBP8	Q5EBP8	Heterogeneous nuclear ribonucleoprotein A1	Hnrnpa1;Hnrnpa1	_(ac)SKS(ph)ES(ph)PKEPEQLR_
-1.44451	-1.02233	-1.36636	-1.72452	1.45245	-1.25683	-1.27691	-1.14802	NaN	-1.38051	0.472269	-1.18237	-1.57362	-1.06991	NaN	-1.86513	-1.42605	-0.929715	-2.75307	-2.41611	-1.64238	-1.38885	-1.67577	1.11788	NaN	-2.39816	-1.74261	NaN	0.0536136	-1.61282	GMGKRPAAAAAAGSASPRSWDEAEAQEEEEA	0.996796	98.882	98.882	S	3	153	Q91XU0	153	Q91XU0	Q91XU0	ATPase WRNIP1	Wrnip1	_RPAAAAAAGSAS(ph)PR_
4.08304	4.13024	3.60683	5.52856	4.5349	4.36242	4.4756	5.18097	4.9959	5.92542	4.37476	4.55053	5.38359	5.51543	5.80301	NaN	4.84059	5.305	4.00016	4.58263	4.60223	2.66064	4.7897	4.32239	4.45416	4.6829	4.0581	3.82904	4.62284	4.59625	DNGSPAMTHRNLTSSSLNDISDKPEKDQLKN;SASSPAMTHRNLTSSSLNDISDKPEKDQLKN	0.996797	230.86	178.53	S	3	248	A7E1Z5;D3Z7G8;E9Q8N8;O88343	248;204;257;257	A7E1Z5;E9Q8N8	A7E1Z5	Electrogenic sodium bicarbonate cotransporter 1	Slc4a4;Slc4a4;Slc4a4;Slc4a4	_NLTSSS(ph)LNDISDKPEKDQLK_
-1.98677	NaN	-0.186754	NaN	-2.69937	-0.948302	0.888782	0.488653	0.479895	-0.0332292	-1.73846	-1.54656	-2.31156	0.747609	NaN	-1.98408	1.40316	0.401292	-0.728835	0.815885	-2.69332	-1.66907	-0.702924	0.161266	0.68852	0.796887	0.832231	0.899318	-0.708938	NaN	TKAAVKRGGSFIRTRSLVSQDHRCYFEEEQN	0.996818	93.494	85.457	S	2	355	Q8C033;F7BCP8;F7BQE4	355;354;27	Q8C033	Q8C033	Rho guanine nucleotide exchange factor 10	Arhgef10;Arhgef10;Arhgef10	_TRS(ph)LVSQDHR_
-1.41424	NaN	-1.40174	NaN	NaN	-1.33056	-1.37662	NaN	-1.68459	NaN	-2.81108	-2.07022	-1.94351	-2.65894	NaN	NaN	-1.09538	-0.483674	-2.41778	-2.0115	NaN	-1.91793	-0.92372	-1.01085	NaN	-1.71114	NaN	-2.33705	-2.27926	-2.39407	QCAAPPSFGTLRKNQSSEDILRDAQAVNKNV	0.996863	142.1	111.79	S	2	485	E9QJU8;Q8CG79	485;479	E9QJU8	E9QJU8	Apoptosis-stimulating of p53 protein 2	Trp53bp2;Tp53bp2	_KNQS(ph)SEDILR_
-0.071488	0.625779	-0.289126	NaN	0.510436	-0.241596	0.334644	0.410869	0.404745	NaN	0.33408	0.487379	NaN	0.934124	0.233939	0.754553	0.80503	NaN	0.829126	0.903873	-0.0119249	0.441791	0.426509	0.617255	0.657058	0.787294	0.0280573	0.0713758	-0.488412	0.161201	GSSVTSLEGTRSRSHTSEGPRSRSHTSEGSR	0.996899	75.416	64.675	T	2	346	Q62433	346	Q62433	Q62433	Protein NDRG1	Ndrg1	_SHT(ph)SEGPRS(ph)R_
-2.96881	-2.19465	-2.73531	-2.74446	NaN	-3.47988	-2.63761	-2.61025	-2.43717	-2.97583	-2.83677	-2.40656	-2.92016	-2.654	-2.48754	-2.85842	-2.12539	-1.9405	-3.31491	-2.27271	NaN	-2.54794	-2.60973	-2.54602	-2.69115	NaN	-4.08091	-3.5169	-2.49955	NaN	QNPEFVEQIRSQVVRSRTPSASHEEQQE___	0.996933	235.11	230.27	S	2	303	Q8BJU0	303	Q8BJU0	Q8BJU0	Small glutamine-rich tetratricopeptide repeat-containing protein alpha	Sgta	_S(ph)RTPS(ph)ASHEEQQE_
NaN	NaN	NaN	-0.808097	-1.51677	NaN	NaN	NaN	-1.17766	-1.39347	NaN	NaN	NaN	NaN	-1.28256	NaN	NaN	-0.544485	-1.11577	-1.01585	-0.441908	NaN	NaN	-0.904812	-0.549916	-0.222928	-0.281906	NaN	-0.328607	-0.597603	PTPPFFGRDRSPLRRSPPRASYVAPLTAQPA	0.996973	42.843	42.843	S	3	220	Q8C2Q3;E9QL13	220;220	Q8C2Q3	Q8C2Q3	RNA-binding protein 14	Rbm14;Rbm14	_SPLRRS(ph)PPR_
-4.7566	-5.23588	-4.41441	NaN	-5.89212	-5.42596	-4.87303	NaN	-4.27463	-5.32362	-5.02724	-4.96324	-2.09626	-4.65815	-5.33889	-4.08125	-6.05819	-4.1306	-3.21597	-3.6503	-4.38087	-4.71929	-4.77178	-4.80012	-5.09988	-4.41366	-5.04278	-4.65787	-4.40334	-3.92894	PSEPKSNSSDAPGEESSSETEKEIPVEQKEG	0.997009	346.42	212.64	S	2	243	Q9JIK5	243	Q9JIK5	Q9JIK5	Nucleolar RNA helicase 2	Ddx21	_SNSSDAPGEES(ph)S(ph)SETEKEIPVEQK_
2.45736	3.22418	NaN	2.96196	3.18679	2.34542	NaN	NaN	NaN	2.54397	2.44473	NaN	2.61812	NaN	1.42175	3.21813	2.20417	NaN	NaN	NaN	3.02315	2.33759	NaN	3.38015	NaN	3.29889	1.84115	NaN	NaN	NaN	HHQPPPESRGLQKSSSFSQGEAEPRGRHRRA	0.99703	103.14	103.14	S	2	2135	E9QQ25;Q62407	2135;2135	E9QQ25	E9QQ25	Striated muscle-specific serine/threonine-protein kinase	Speg;Speg	_SSS(ph)FSQGEAEPR_
2.78051	2.83825	NaN	NaN	3.97308	1.53939	4.40385	2.06643	NaN	3.81921	2.19873	1.68854	3.32226	3.25484	NaN	2.4445	2.61653	NaN	NaN	5.00759	3.01357	3.46653	2.48269	4.86342	2.30045	1.74579	2.42275	4.2237	4.47335	1.15441	SGSLPAKASPQATKASPQATKASPQATKASP	0.997038	122.29	112.74	S	2	579	O88737	579	O88737	O88737	Protein bassoon	Bsn	_ASPQATKAS(ph)PQATK_
-2.08308	-1.66362	0.279109	NaN	-1.93742	-1.99913	-2.32233	-2.5067	NaN	-2.27566	-2.29001	0.139347	-2.24019	NaN	-2.31345	-2.18894	0.586124	-1.76511	NaN	-1.76324	-2.07509	0.335736	-2.10752	-2.27843	-2.26517	-2.15788	2.75936	-2.41368	-2.04453	-2.46108	DTPQTPSRGRSECDSSPEPKALPQTPRARSH	0.997085	160.81	160.81	S	2	1439	Q8BTI8	1439	Q8BTI8	Q8BTI8	Serine/arginine repetitive matrix protein 2	Srrm2	_GRSECDSS(ph)PEPK_
-2.0797	-2.25405	NaN	-1.98098	-1.8244	-2.43055	-3.31362	-2.42634	NaN	-1.63835	-3.16469	-1.30912	-3.73509	-2.46454	-3.32826	-3.29988	-2.31866	-2.65718	NaN	-2.81283	-2.02906	-2.3027	-3.71138	NaN	NaN	-1.55292	NaN	-2.91936	NaN	NaN	VPSSPLRRTKRARLCSSSSSDTSPRSFFDPT	0.997096	153.72	136.17	S	2	406	Q80YV2;H3BKM2	406;364	Q80YV2	Q80YV2	Nuclear-interacting partner of ALK	Zc3hc1;Zc3hc1	_LCS(ph)SSSSDTSPR_
1.72209	1.91327	-0.237564	2.29053	2.2397	1.90282	1.73327	1.61887	3.19152	3.34806	2.06594	1.4759	1.09148	3.18718	NaN	1.6569	NaN	NaN	1.94053	NaN	NaN	NaN	NaN	NaN	NaN	0.704982	NaN	NaN	2.36016	1.65236	PSRVAGGASASSRHPSIETLDSPTGSHVEWC	0.997116	206.86	206.86	S	4	47	I7HJQ9;Q9Z2C4;F6T9H9;I7HPV7	47;47;40;47	I7HJQ9	I7HJQ9	Myotubularin-related protein 1	Mtmr1;Mtmr1	_VAGGASASSRHPS(ph)IETLDS(ph)PTGSHVEWCK_
3.93737	3.29463	3.85598	4.04409	3.69877	4.71293	3.44604	4.38588	4.07765	4.08676	3.29789	3.38114	3.73935	3.81876	4.33762	3.18508	3.34763	NaN	3.36623	3.69052	3.46253	2.727	4.42799	3.74493	3.98386	4.02698	3.17592	3.4924	4.03879	3.7287	______MESRGKSASSPKPDTKVPQATAEAK	0.997124	292.36	230.55	S	2	10	Q9JKC6	10	Q9JKC6	Q9JKC6	Cell cycle exit and neuronal differentiation protein 1	Cend1	_SASS(ph)PKPDTKVPQATAEAK_
-3.54733	-3.50995	NaN	-2.93136	-3.89462	-2.15309	-1.91238	-2.71466	-2.78637	-2.18945	-2.28656	-2.8679	-2.53314	-2.19191	-2.88725	NaN	-3.13248	-2.98406	-3.4264	-3.55974	-3.59287	NaN	-2.95144	-3.12719	-3.37379	NaN	NaN	NaN	-3.63877	NaN	TGASPRQSPRAQRKLSSGDLRVPIPRERKNS	0.997176	110.97	110.97	S	3	565	D3Z0X5;D3Z4N0;Q6PDH0;E9PWB1;F6RUK9;F6RYD0	565;565;565;565;310;58	D3Z0X5	D3Z0X5	Pleckstrin homology-like domain family B member 1	Phldb1;Phldb1;Phldb1;Phldb1;Phldb1;Phldb1	_KLS(ph)SGDLRVPIPR_
3.42605	4.09685	2.67567	1.96906	1.92063	4.96412	3.2285	3.28673	1.92791	3.98681	4.39047	2.39783	4.68012	3.50081	2.26285	3.56743	2.84705	2.04996	1.8137	2.65763	3.85444	3.12683	2.4467	2.52866	2.83002	NaN	1.82854	4.17749	1.98793	2.68381	KEAEEKAALEQPCEGSLTRPKKAIPAGCGDE	0.997176	150.68	95.814	S	2	93	P84086	93	P84086	P84086	Complexin-2	Cplx2	_AALEQPCEGS(ph)LTRPK_
-1.37729	NaN	-3.77768	-2.71207	-3.10486	-1.25478	NaN	-1.85012	-3.40654	NaN	NaN	NaN	-2.781	-3.37114	NaN	-3.05134	-3.81547	-0.914258	-2.98076	-3.53182	-3.72923	NaN	-2.25187	-3.66038	NaN	-3.94007	-1.55233	NaN	-3.19812	-2.51798	LVQYDLKSANDSTVHSPFTKRQAFTPSSTMM	0.997177	157.11	144.33	S	2	436	Q80X50	436	Q80X50	Q80X50	Ubiquitin-associated protein 2-like	Ubap2l	_SANDSTVHS(ph)PFTKR_
4.98539	4.35476	5.34063	3.80082	3.37894	4.23645	3.47068	5.78587	2.69685	4.6631	4.75789	5.80422	3.84386	4.42777	2.2816	2.9869	4.05409	3.50904	NaN	2.42927	3.99208	6.0668	4.16571	NaN	4.64707	-1.61438	2.06076	3.28504	5.96173	3.78397	RIGRAHGGHPGSPRGSLSRHPSSQLAGPGVE	0.99718	110.6	107.45	S	2	248	E9PUL5	248	E9PUL5	E9PUL5	Proline-rich transmembrane protein 2	Prrt2	_AHGGHPGS(ph)PRGS(ph)LSR_
-3.95559	-3.23046	-4.43563	-3.72356	-2.6947	-3.80457	-3.46336	-3.88342	-3.45483	-2.58808	-3.30476	-3.4518	-2.9547	NaN	-2.01403	-3.62141	-2.66307	-3.15306	NaN	-1.51172	-3.37379	-3.56511	-3.07042	-1.73005	-1.87735	-2.521	-3.39053	-3.59048	-3.44652	-1.86556	QRKARSRQARQSRRSTQGVTLTDLQEAEKTI	0.997185	287.64	279.74	T	2	694	Q9DBR7;F6UIT9	694;51	Q9DBR7	Q9DBR7	Protein phosphatase 1 regulatory subunit 12A	Ppp1r12a;Ppp1r12b	_RST(ph)QGVTLTDLQEAEK_
-3.95559	-3.23046	-4.43563	-3.72356	-1.91751	-3.80457	-3.46336	-3.88342	-3.45483	-2.58808	-3.30476	-3.4518	-2.61612	NaN	-2.01403	-3.62141	-2.66307	-3.15306	NaN	-1.51172	-3.37379	-3.56499	-3.07042	-1.73005	-1.87735	-2.521	-3.28895	-3.59048	-3.44652	-1.86556	LRKARSRQARQTRRSTQGVTLTDLQEAEKTF	0.997185	287.64	279.74	T	2	645	A6H644;Q8BG95	645;645	A6H644	A6H644	Protein phosphatase 1 regulatory subunit 12B	Ppp1r12b;Ppp1r12b	_RST(ph)QGVTLTDLQEAEK_
NaN	NaN	NaN	-0.558268	-1.07635	NaN	-0.146395	-0.905197	NaN	NaN	-0.694122	-1.54211	NaN	-1.0383	-1.56565	NaN	-0.837217	-0.757706	-0.601221	NaN	NaN	-0.6107	NaN	NaN	-0.924176	-1.25774	NaN	-1.36553	0.283193	-0.698218	TNLLLRMEEVGRKLHSPASSASTARDSGPSE	0.997208	67.685	46.249	S	3	1034	A3KGB4	1034	A3KGB4	A3KGB4	TBC1 domain family member 8B	Tbc1d8b	_KLHS(ph)PASSASTAR_
2.09025	-2.92149	-3.25163	NaN	-2.63963	1.74846	-2.32783	-2.3665	-2.29625	1.03993	1.72304	-3.0537	NaN	-1.11869	-2.34588	-2.71383	-1.93765	-2.19295	NaN	-2.78039	-2.04977	-1.51521	NaN	-2.86005	-2.32092	1.47806	-2.81674	-3.10096	NaN	-2.6012	KKAEGAPNQGKKKDGSPSQAKKVDAAANQGK	0.997209	126.48	93.494	S	2	786	Q99PL5;A2AVJ7	786;645	Q99PL5	Q99PL5	Ribosome-binding protein 1	Rrbp1;Rrbp1	_KKDGS(ph)PSQAK_
-0.201759	-0.621806	-4.05494	-1.55621	-2.38869	-1.52446	-0.665575	-0.908198	-1.42439	-1.31371	-1.07087	-1.88811	-1.85499	-2.26939	-1.87935	-1.1396	-1.90724	-1.92718	-0.492212	-2.08763	-0.0683268	-1.83013	-0.965249	-1.68823	-2.06643	-1.16993	-3.01227	-0.0926134	-1.26891	-1.89278	LTPADGPSFTLKRQSSLTFQSSDPEHVRQSL	0.997214	185.09	131.45	S	2	1215	Q3UMF0;B1AZ14;B1AZ15	1215;1183;1182	Q3UMF0	Q3UMF0	Cordon-bleu protein-like 1	Cobll1;Cobll1;Cobll1	_QSS(ph)LTFQSSDPEHVR_
NaN	NaN	NaN	-2.605	-4.7981	-0.828388	1.06501	-2.24571	-2.81377	-3.41724	0.765646	NaN	-2.16517	-2.54691	-3.267	-0.121679	-0.731357	-2.82175	-3.37934	-2.48736	NaN	-1.94632	NaN	-2.51617	-4.1696	1.15643	NaN	-2.18837	NaN	-5.21016	GKEERDKDDQEWESTSPPKPTVFISGVIARG	0.99723	297.08	242.74	S	3	51	Q91XC8	51	Q91XC8	Q91XC8	Death-associated protein 1	Dap	_DKDDQEWESTS(ph)PPKPTVFISGVIAR_
0.156997	0.448843	0.640704	NaN	0.0259847	0.604169	0.638613	-0.044464	0.630729	1.74918	0.859064	-0.0346383	0.562495	0.569051	0.234669	1.08887	0.813981	0.949032	-0.0186342	0.257873	-0.296898	0.380916	0.535541	NaN	NaN	0.0601266	0.0819344	-1.48434	NaN	0.0466528	FEDYTQPMKRTVSDNSLSSSKEGKPELRFGG	0.997269	142.42	96.453	S	2	299	Q80TY0;A2AQ41;A2AQ45;A2AQ42;A2AQ44;A2AQ43	299;299;299;299;299;299	Q80TY0	Q80TY0	Formin-binding protein 1	Fnbp1;Fnbp1;Fnbp1;Fnbp1;Fnbp1;Fnbp1	_TVS(ph)DNS(ph)LSSSK_
1.7249	-1.59703	-1.43925	NaN	-1.45043	-1.3013	0.0477708	1.51457	-1.16871	-1.8573	-1.24245	-1.49149	NaN	-1.14137	-0.954569	-1.6421	1.54886	-0.451646	-1.51738	-0.983021	1.40404	1.41604	-1.50726	-1.12161	NaN	-0.165172	-1.62761	1.65072	-1.04886	-1.46858	VLSSMPCLLMELRRDSSESQLASTESDKPTT	0.9973	182.32	168.96	S	3	66	Q0VAW6;Q8BH50	66;66	Q0VAW6	Q0VAW6	Uncharacterized protein C18orf25 homolog	8030462N17Rik	_RDS(ph)SESQLASTESDKPTTGR_
1.88411	NaN	NaN	2.50242	0.575529	3.23718	NaN	NaN	2.19152	2.75224	1.12494	NaN	1.86071	NaN	2.25443	2.36997	NaN	2.20829	1.13679	2.68047	2.2732	1.81792	NaN	NaN	2.36639	-0.335826	NaN	NaN	1.56069	0.49712	IKSPERTEEVLSPDGSPSKSPSKKKKKFRTP	0.997312	126.88	113.79	S	3	677	Q9QYB5	677	Q9QYB5	Q9QYB5	Gamma-adducin	Add3	_SPERTEEVLSPDGS(ph)PSKS(ph)PSK_
-2.46011	-2.86251	NaN	NaN	-2.84248	NaN	-2.18403	-2.09501	NaN	-2.29378	NaN	NaN	-2.26688	-2.39789	-2.20286	NaN	NaN	-1.12948	-1.92782	-2.02418	NaN	-2.5912	NaN	-2.74489	-2.56769	NaN	NaN	NaN	NaN	-2.36174	PVALSSSRMSCFSRPSMSPTPLDRCRSPGML	0.997318	154.79	142.79	S	3	2073	Q8BTI8	2073	Q8BTI8	Q8BTI8	Serine/arginine repetitive matrix protein 2	Srrm2	_MSCFSRPS(ph)MS(ph)PTPLDR_
-0.465295	-0.620868	NaN	1.20088	-0.410341	0.851365	-0.581303	-1.28321	NaN	NaN	1.70792	NaN	-1.37846	-1.34153	-1.23192	0.259495	-0.95002	-0.906583	0.324636	NaN	0.257132	0.980483	-1.27352	NaN	NaN	0.835523	0.266403	-0.191057	-0.387694	NaN	NSASSFTNNRNQRSSSFGSVSTSSTSSKGQL	0.997328	80.238	78.794	S	2	29	Q8C080;Q3TLM7	29;29	Q8C080	Q8C080	Sorting nexin-16	Snx16;Snx16	_SSS(ph)FGSVSTSSTSSK_
1.97098	0.914303	2.37318	2.38715	NaN	1.14922	2.14848	2.02779	2.45498	NaN	2.50316	0.819496	2.33184	NaN	NaN	1.28353	1.68233	2.04008	1.9707	NaN	2.02251	1.56167	2.20184	NaN	NaN	1.346	1.7765	1.40507	0.907414	1.98	EDGGYTCEITEKTTRTPEEGGYSYEISEKTT	0.997335	195.03	165.22	T	3	1945	P14873	1945	P14873	P14873	Microtubule-associated protein 1B;MAP1 light chain LC1	Map1b	_TTRT(ph)PEEGGYSYEISEK_
-0.978049	-1.48898	-1.33079	-0.461843	-1.31667	-0.984334	-1.45591	-0.256528	-1.0708	-0.660837	-0.864889	-1.3789	-0.818442	-1.33319	-1.12724	-1.56482	-1.27763	-0.955015	NaN	-1.21698	-1.15542	-1.49656	-0.925923	-1.38868	-0.350724	-1.21723	-1.13225	-1.12638	-0.72779	-0.863701	QSALALDERKLGGDVSPTQIDVSQFGSFKED	0.997342	297.94	185.5	S	3	1497	P14873	1497	P14873	P14873	Microtubule-associated protein 1B;MAP1 light chain LC1	Map1b	_KLGGDVS(ph)PTQIDVSQFGSFKEDTK_
-1.82896	-2.93653	-4.00908	-3.0885	-2.57768	0.0481436	-3.03159	-4.44327	-2.86519	-3.69142	-4.12234	-3.08108	-2.77032	-0.497638	-3.69075	-1.50873	-3.10998	-3.84549	-3.60312	-2.89468	-3.32452	-2.6223	-2.7157	-3.53107	-3.38142	-0.573956	-3.33485	-2.93802	-1.321	-0.841973	RKLLEGEEERLKLSPSPSSRITISRATSSSS;RKLLEGEEERLKLSPSPSSRVTVSRASSSRS	0.997347	140.84	128.06	S	2	394	P14733;P21619	394;385	P14733;P21619	P14733	Lamin-B1;Lamin-B2	Lmnb1;Lmnb2	_LKLS(ph)PS(ph)PSSR_
NaN	2.37789	NaN	NaN	NaN	NaN	NaN	3.5711	2.51812	NaN	3.62131	3.06335	3.76994	2.95255	2.53709	3.23895	2.39236	NaN	2.84104	NaN	NaN	NaN	2.69096	2.47867	NaN	NaN	1.93308	NaN	2.73562	1.73173	SRPTPVRPSLSARKFSLQERPAGSCLGAQVG	0.997352	210.92	210.92	S	4	74	Q8VBY2	74	Q8VBY2	Q8VBY2	Calcium/calmodulin-dependent protein kinase kinase 1	Camkk1	_KFS(ph)LQERPAGSCLGAQVGPYSTGPASHISPR_
2.83269	3.5397	3.43998	3.25539	2.54069	2.77715	3.45326	3.06166	2.69031	3.54177	3.54651	3.0221	2.91997	3.13657	2.96511	3.41001	3.03564	3.17645	2.89991	3.27551	3.04513	3.46591	3.4194	2.74188	2.59127	1.99384	3.29846	2.82439	3.04466	2.53935	DVAQTGGHKKRVRRSSFLNAKKLYEDAQMAR	0.997358	152.67	134.75	S	2	958	E9QNQ4;Q8CHG7	958;960	E9QNQ4	E9QNQ4	Rap guanine nucleotide exchange factor 2	Rapgef2;Rapgef2	_RSS(ph)FLNAK_
-1.56905	-0.550507	-1.65067	-1.33828	-1.74291	-2.15205	-1.7801	-1.71449	-1.57202	-1.76243	-1.6451	-1.42492	-2.37434	-1.77366	-1.62345	-1.12625	-1.12704	-1.27065	-1.92262	-1.07929	-1.86639	-0.74992	-1.7551	NaN	-1.46973	-1.49626	-1.00497	-1.84796	-1.22379	-1.32297	RPAASSAAAASAAASSPAGGGGEAQELLEHC	0.997359	220.04	193.43	S	4	51	Q62318	51	Q62318	Q62318	Transcription intermediary factor 1-beta	Trim28	_RPAASSAAAASAAASS(ph)PAGGGGEAQELLEHCGVCR_
-1.23683	1.94736	-1.50503	-1.05832	-1.47218	-1.06902	-1.03914	-0.993276	-1.17383	-0.980683	-1.00992	-1.31655	-0.975777	-1.17402	-1.19598	-0.955982	-1.18517	-0.734135	-1.29096	-1.06709	-0.963548	-1.29748	-1.28534	-1.14431	-1.07327	NaN	-1.41446	1.14806	-1.34914	-1.84527	AQIAKPIRPGQHPAASPTHPGTVRGGGSFVQ	0.997374	199.97	199.97	S	4	933	Q61768	933	Q61768	Q61768	Kinesin-1 heavy chain	Kif5b	_GHSAQIAKPIRPGQHPAAS(ph)PTHPGTVR_
-0.960956	-0.388796	0.0800421	1.00529	0.242925	-0.657914	0.119166	-2.00054	-1.03019	-1.22651	-0.569685	0.359786	-0.182819	-0.42094	0.738553	-0.329411	-0.322736	-2.09305	-0.565207	1.86854	0.519301	0.607463	-1.53456	-0.352758	0.586146	0.502137	0.313943	-0.126973	-0.370834	0.765401	CTLELGPHQSPALPKSPPGSKAADGTTVVPP	0.997398	247.52	125.11	S	3	433	F8VPU2	433	F8VPU2	F8VPU2		Farp1	_ACTLELGPHQSPALPKS(ph)PPGSK_
0.315756	0.801883	0.351737	-0.00805654	0.795584	-0.352646	0.557009	-1.2444	0.115269	NaN	-0.637564	0.0618723	-0.709555	-0.807602	-0.426533	0.980626	1.29057	0.458406	0.155598	NaN	0.493235	1.14337	0.611976	0.384866	0.753142	0.821636	0.833799	0.460628	NaN	0.409719	QTQVESPLLQSKSQTSPKGSLSRSSSPVTEL	0.997442	95.981	95.981	S	2	1058	Q8BTI8	1058	Q8BTI8	Q8BTI8	Serine/arginine repetitive matrix protein 2	Srrm2	_SQTS(ph)PKGSLSR_
1.57476	1.84399	1.41119	1.9402	1.46355	1.42446	1.42849	1.25508	2.11354	1.7486	1.4394	1.44756	1.61617	2.31897	1.9877	1.31398	1.01882	1.89497	1.50767	1.9443	1.59174	1.57613	1.81975	1.93346	1.97177	1.41254	1.69456	1.67342	1.96162	1.05805	SVTPKTVTPASSAKTSPAKQQAPPVRNLHQS	0.997451	302.11	249.78	S	3	522	O08553	522	O08553	O08553	Dihydropyrimidinase-related protein 2	Dpysl2	_TVT(ph)PASSAKTS(ph)PAKQQAPPVR_
3.53565	4.44955	5.10855	3.68946	4.38627	5.36962	NaN	3.94502	3.22796	3.84641	4.493	3.44502	3.31186	2.73812	3.66038	3.25829	4.25058	4.21936	3.34064	2.45229	NaN	4.08596	NaN	3.09259	2.54726	2.79106	3.88974	4.1038	4.03108	2.67992	GLCNRAVFKAGQENISVSKRDTAGDASESAL	0.997454	183.41	151.22	S	2	439	Q6PIE5;D3YYN7;D3YVX6	439;439;439	Q6PIE5	Q6PIE5	Sodium/potassium-transporting ATPase subunit alpha-2	Atp1a2;Atp1a2;Atp1a2	_AGQENIS(ph)VSKR_
4.50344	6.16132	4.45031	2.58381	4.05851	4.51659	4.49743	4.70953	4.68208	3.25705	4.9165	4.43468	3.68205	2.58935	3.76684	3.62456	3.74267	4.78659	4.2285	3.7577	5.44178	5.01784	5.66295	3.56721	4.48197	3.39708	3.77199	3.96328	3.38979	2.54414	EDIKSKEEQELHDIHSTRSKERLNAYT____	0.997466	275.15	254.36	S	3	267	P35802	267	P35802	P35802	Neuronal membrane glycoprotein M6-a	Gpm6a	_EEQELHDIHS(ph)TRS(ph)KER_
3.14957	NaN	2.63487	3.56298	NaN	NaN	2.8779	3.17189	0.104325	1.84373	3.46159	3.14369	1.58519	0.390718	NaN	1.47943	2.44097	3.42711	-0.933346	1.49903	2.44301	NaN	NaN	NaN	NaN	1.70064	NaN	NaN	0.161024	0.384151	SAQSTPRRTATSASASPTLRVGEGATFDPFG	0.997467	120.9	120.9	S	3	595	Q80TZ3	595	Q80TZ3	Q80TZ3	Putative tyrosine-protein phosphatase auxilin	Dnajc6	_RTATSASAS(ph)PTLR_
2.78081	2.51235	NaN	NaN	1.74608	2.45095	2.25905	NaN	2.29131	1.26462	NaN	NaN	NaN	2.65354	NaN	2.28286	1.59088	NaN	NaN	2.55538	NaN	2.05493	1.39604	NaN	2.31955	1.66168	NaN	NaN	NaN	NaN	AGPEAKSDAAPAASDSKPSSAEPAPSSKETP	0.997488	161.39	143.08	S	2	169	Q91XV3	169	Q91XV3	Q91XV3	Brain acid soluble protein 1	Basp1	_SDAAPAASDS(ph)KPSS(ph)AEPAPSSK_
2.35365	2.58667	NaN	1.66539	NaN	2.20923	NaN	2.79726	1.84058	3.03493	2.41396	2.57269	3.45894	4.49453	2.05319	3.632	2.37595	4.09067	3.75899	2.03635	2.34454	3.00706	NaN	2.11341	2.54734	NaN	NaN	2.60779	4.32762	2.12501	RTPTKIKELKPEQETTPRHKQEFLDKPEDVL	0.9975	153.08	153.08	T	2	489	A2AUK5;Q9Z2H5;E9PV14	489;489;488	A2AUK5;E9PV14	A2AUK5	Band 4.1-like protein 1	Epb4.1l1;Epb41l1;Epb4.1l1	_ELKPEQETT(ph)PR_
1.97812	5.25446	2.87451	3.7954	2.55351	NaN	NaN	NaN	4.58856	6.83127	NaN	1.86433	2.66255	7.52534	2.34784	4.48591	2.34271	3.65655	3.73278	4.43319	NaN	2.40828	1.15595	2.86786	4.13723	NaN	NaN	0.795509	1.92456	4.38899	SLRKSTGDSQNLGSSSPGRKQSKENTITINC	0.997503	262.55	203.75	S	2	103	Q3U432;B1ATI9;Q60780	103;99;108	Q3U432	Q3U432	Growth arrest-specific protein 7	Gas7;Gas7;Gas7	_KSTGDSQNLGSSS(ph)PGRK_
NaN	-0.53456	-0.592541	-0.280244	-1.06143	NaN	-0.9307	-0.711319	-0.551294	-0.471864	-0.643579	NaN	-1.17159	-0.755315	-0.481919	-0.463099	-0.645333	-0.341986	-0.883934	-0.0309717	-0.791522	-0.511569	-0.885496	-0.943734	-0.453122	-1.18491	-0.789354	-0.555423	-0.0761486	-0.53067	IVPSYRTQSSSCERDSPSTSRQSPANGHSST	0.997507	106.75	79.311	S	2	582	O70589	582	O70589	O70589	Peripheral plasma membrane protein CASK	Cask	_TQSSSCERDS(ph)PSTSR_
2.23773	3.793	2.26625	3.28926	NaN	2.53734	3.12168	1.13597	2.90888	2.80571	1.42996	NaN	2.81878	2.40194	2.16243	2.11547	1.27565	1.82547	NaN	2.425	NaN	NaN	NaN	NaN	2.13587	NaN	NaN	NaN	2.23467	0.959206	AAAELLQSQGSQAGGSQTLKRDKEKKNNPWL	0.997509	270	189.23	S	3	416	Q9R1T4	416	Q9R1T4	Q9R1T4	Septin-6	2016-09-06	_KAAAELLQSQGSQAGGS(ph)QTLKR_
NaN	NaN	NaN	-1.26778	NaN	-2.1798	-1.61372	NaN	-2.03541	-2.91478	-4.52086	-3.02341	NaN	-2.1359	NaN	-1.4654	NaN	NaN	-3.64259	NaN	NaN	NaN	NaN	NaN	-2.30999	-2.43768	-0.771717	NaN	-3.57143	-4.24039	QTENAFSPSRSGGRASGDKEAEGAPQVEAGK	0.99751	209.18	175.07	S	3	263	E9QA16;Q8VCQ8;E9QA15;D3Z6I7;E9Q0M9;S4R1T7;F6QLP8;F6T2Z7;F6ZAW1;F6RGN9	263;257;495;281;261;255;143;306;133;89	E9QA16	E9QA16		Cald1;Cald1;Cald1;Cald1;Cald1;Cald1;Cald1;Cald1;Cald1	_SGGRAS(ph)GDKEAEGAPQVEAGK_
1.05469	1.4376	1.27816	1.66703	0.43776	1.44843	1.84166	1.4765	1.4045	1.66196	1.59789	1.27579	1.25963	1.25815	1.01917	0.754821	0.588075	NaN	0.401673	0.542479	0.644533	0.181329	0.32209	0.80138	0.125762	-0.360982	0.856345	-0.130535	0.949394	0.0437202	RTSSAGSRGKVVRRVSLTHRTNLYRKEHAQE	0.997511	86.624	82.287	S	3	353	Q923M0	353	Q923M0	Q923M0	Protein phosphatase 1 regulatory subunit 16A	Ppp1r16a	_RVS(ph)LTHR_
-1.83645	NaN	-2.43165	-0.917928	-2.16883	-1.83066	-1.90597	NaN	0.22233	-1.05144	-2.78614	NaN	-1.80995	2.283	0.237609	-1.74829	NaN	-1.25393	-1.91804	-0.909965	-2.05405	NaN	-1.38758	-1.89049	-1.26538	-2.63199	-1.57961	0.980398	-1.53908	-2.87912	DPFAPKTDSEKPFRGSQSPKRPSGLLAQERK	0.997522	159.04	66.636	S	2	46	F6YSQ2	46	F6YSQ2	F6YSQ2		Thrap3	_TDSEKPFRGS(ph)QS(ph)PK_
-1.83645	NaN	-2.43165	-0.917928	-2.16883	-1.83066	-1.90597	NaN	0.22233	-1.05144	-2.78614	NaN	-1.80995	2.283	0.237609	-1.74829	NaN	-1.25393	-1.91804	-0.909965	-2.05405	NaN	-1.38758	-1.89049	-1.26538	-2.63199	-1.57961	0.980398	-1.53908	-2.87912	DPFAPKTDSEKPFRGSQSPKRYKLRDDFEKK	0.997522	159.04	66.636	S	2	403	Q569Z6;Q8BZN7	403;403	Q569Z6	Q569Z6	Thyroid hormone receptor-associated protein 3	Thrap3;Thrap3	_TDSEKPFRGS(ph)QS(ph)PK_
-0.925088	-0.736475	-2.1111	-1.69488	-1.30918	-1.70093	-1.78877	-1.93591	-1.35434	-0.246712	-1.90804	-1.30059	-2.62342	-0.877116	-1.46629	-1.59273	-1.70496	-1.63761	-1.53152	-0.922045	-1.86295	-2.85096	-0.684639	-1.03147	-0.532766	-1.80966	-2.64872	-1.14476	NaN	-1.20283	GSRRGLSSLSLAKSVSTTNIAGHFNDESPLG	0.997547	234.51	194.62	S	3	151	Q60875;H3BKH9;H3BJ40;H3BJ45;H3BJX8;H3BJU7;H3BL15;H3BJ59;H3BLF9	151;151;136;134;136;124;136;134;122	Q60875	Q60875	Rho guanine nucleotide exchange factor 2	Arhgef2;Arhgef2;Arhgef2;Arhgef2;Arhgef2;Arhgef2;Arhgef2;Arhgef2;Arhgef2	_SVS(ph)TTNIAGHFNDESPLGLR_
2.39108	NaN	NaN	2.35196	NaN	NaN	NaN	NaN	2.5345	2.70925	NaN	NaN	2.55521	2.40202	3.09616	2.90455	NaN	1.45601	2.10762	3.1741	NaN	NaN	1.67195	2.61149	NaN	4.19416	2.23596	2.48463	2.7727	2.43043	LLYKRKRAESESRKSSLPNSKEVPSHHPTDP	0.997552	135.8	92.606	S	2	1303	Q64487;G3UY75;B9EJA3;E9PVW8;E9Q7I7;G3UWK6;G3UX60;G3UYU6;Q5SPA9	1303;1281;899;897;882;896;893;886;645	Q64487	Q64487	Receptor-type tyrosine-protein phosphatase delta	Ptprd;Ptprd;Ptprd;Ptprd;Ptprd;Ptprd;Ptprd;Ptprd	_KSS(ph)LPNSK_
0.964348	1.16333	1.33821	1.54481	0.985473	1.24107	1.28332	1.33515	1.3305	1.38458	1.38409	1.19357	0.984474	1.22756	1.27687	1.09431	1.14999	1.51288	0.929721	1.75307	1.08033	1.10762	1.23118	1.13422	1.47121	0.804451	1.08706	1.17036	1.7144	1.03292	VQLLVRAHQDTQRRTSMGGTQQQFVEGVRME	0.997556	219.06	130.09	S	2	552	Q02248;F7CRC6	552;11	Q02248	Q02248	Catenin beta-1	Ctnnb1;Ctnnb1	_RTS(ph)MGGTQQQFVEGVR_
1.68038	1.71714	1.72523	1.52408	1.30836	1.79561	1.55482	1.72304	1.55423	1.39339	1.74855	1.56841	1.06724	1.16223	1.07576	1.61874	1.21796	1.2305	0.56811	1.12475	0.831281	1.38342	2.99758	0.854336	1.11419	0.768445	1.15306	1.33931	1.69656	0.798717	RAEGPPRLAIQGPEDSPSRQSRRYDW_____	0.997561	182.17	149.34	S	2	237	Q99KX1	237	Q99KX1	Q99KX1	Myeloid leukemia factor 2	Mlf2	_LAIQGPEDS(ph)PSRQSR_
-1.09437	NaN	-1.18929	-0.521252	NaN	-1.22589	NaN	-0.415759	-0.398679	-0.997328	-1.35027	NaN	-0.485015	-0.107152	-0.540226	-0.895768	NaN	-0.0753272	-0.365581	NaN	-0.186247	NaN	NaN	-0.600365	NaN	NaN	-1.62082	NaN	-0.340391	NaN	PLPQPTQPAPKNTSMSPRQRRAQQQSQRRPS	0.997571	78.098	57.785	S	2	251	Q9JJZ4;F6SPK0	251;195	Q9JJZ4	Q9JJZ4	Ubiquitin-conjugating enzyme E2 J1	Ube2j1;Ube2j1	_NTSMS(ph)PR_
-1.5009	-0.769518	NaN	-0.174151	0.31892	-1.59292	NaN	-0.202637	-1.47207	NaN	-3.01482	-2.5913	-1.04935	NaN	-0.185105	-1.37884	-1.45744	-0.0472592	-0.64865	-1.13034	-1.15478	-3.54819	NaN	0.649684	-0.982437	-0.440208	NaN	-0.32008	0.594988	-0.481092	KYQQITPSINPSRSSSPTQYGLSRNFSSLNL	0.997573	109.44	106.32	S	2	638	Q9ESL4	638	Q9ESL4	Q9ESL4	Mitogen-activated protein kinase kinase kinase MLT	Mltk	_SSS(ph)PTQYGLSR_
-0.007913	-0.450908	-1.46514	-0.854953	-0.37829	-1.38134	-1.3488	-0.487384	-0.147046	-0.618239	-1.01478	-1.28309	NaN	-0.96066	-0.492827	0.163737	-1.1238	0.421689	-0.947554	-1.32832	-1.06826	-1.76324	NaN	0.0951576	0.274285	-1.02496	-0.744247	NaN	-0.153157	0.407938	PPLKSRSFSLASSGNSPISQRRPSQNAMSFF	0.997576	240.21	238.7	S	2	192	G5E8A0;Q8CI95	192;186	G5E8A0	G5E8A0	Oxysterol-binding protein;Oxysterol-binding protein-related protein 11	Osbpl11;Osbpl11	_SFSLASSGNS(ph)PISQR_
1.93203	1.58749	1.56499	2.07273	1.10113	1.26618	1.82623	1.93589	1.86008	2.05457	2.07327	1.88929	2.11441	1.6605	2.35609	1.5561	0.666324	2.20896	1.65431	2	1.49741	1.22881	1.97053	1.96646	0.929556	0.685269	1.24503	1.36569	2.05308	1.29803	YRSNSPLPSIQLQPQSPSASKKHQVVQDLPP	0.997585	257.34	172.49	S	2	823	F7BJK1;Q8CFX3	823;962	F7BJK1	F7BJK1		Pcdh1;Pcdh1	_SNSPLPSIQLQPQS(ph)PSASKK_
3.22918	3.18771	3.23216	3.63288	2.72423	3.09653	2.9402	3.88432	3.67702	4.08146	3.33643	3.09505	3.61239	3.18246	NaN	2.87208	3.4872	2.8762	3.72814	3.10793	3.78737	2.53969	3.59625	NaN	NaN	3.20397	4.44668	NaN	3.59997	NaN	PNPPVRNLHQSGFSLSGTQVDEGVRSASKRI	0.997618	194.37	146.39	S	3	654	E9PWE8	654	E9PWE8	E9PWE8		Dpysl3	_NLHQSGFSLS(ph)GTQVDEGVR_
2.08626	2.91061	2.41758	2.12023	2.57106	2.82859	2.47097	NaN	2.35956	2.8863	2.85381	2.13511	NaN	2.18135	2.60612	1.82368	2.04549	NaN	2.05565	2.00468	2.41796	2.11366	2.24386	2.21645	2.20983	2.40775	1.62589	2.17176	2.4112	2.07808	TVKPTPRMHPVKRSTSSGETSSGLDADGHFK	0.997648	191.22	191.22	S	3	160	Q3TRR0	160	Q3TRR0	Q3TRR0	Microtubule-associated protein 9	Map9	_STS(ph)SGETSSGLDADGHFKPSPQPR_
1.75399	-1.85164	-0.352533	-1.18365	-1.49226	-0.882682	-1.00935	-1.02694	-0.97181	-0.695281	-1.12168	-0.955685	-1.14548	0.334789	-1.43707	-0.503756	-0.394624	-1.07382	-0.470719	-1.65191	-1.63441	-0.556601	-1.96735	-0.466131	0.47688	0.313656	0.576626	-0.153286	-1.32797	1.57433	TAVANSNTGSGSRRDSLTGSSDLYKRTSSSL	0.997655	184.15	69.188	S	2	710	Q80U78;Q3TTW5;E9Q6M7	710;613;467	Q80U78	Q80U78	Pumilio homolog 1	Pum1;Pum1;Pum1	_RDS(ph)LTGSSDLYKR_
-1.84567	-2.23073	-0.267716	-2.84447	1.28775	-1.77197	-1.49503	-1.78249	-2.16639	NaN	-2.14104	-1.30141	-1.8991	NaN	1.23416	-1.89763	-2.13842	-0.750178	NaN	0.495268	-3.15696	-1.65924	-1.21729	-1.93863	1.14634	-2.32711	-1.66079	-2.19636	-2.89952	-2.89943	SPMSSSLGTAGQRASSPSLFSTEGKPKMEPA	0.997687	139.67	139.67	S	2	631	Q8R550;B0R0Y8	631;131	Q8R550	Q8R550	SH3 domain-containing kinase-binding protein 1	Sh3kbp1;Sh3kbp1	_ASS(ph)PSLFSTEGKPK_
-3.82762	-3.31735	-3.17071	-3.8479	-3.38281	-2.30138	-2.20774	-3.68257	-3.6318	-3.74696	-2.86009	-3.13067	-2.92115	-3.62445	-3.47988	-1.68086	-3.57846	-3.27448	-3.60146	-3.35896	-3.03812	-3.63703	-2.236	-3.91686	-4.38045	-2.8491	-1.13251	-2.96416	-3.94589	-3.92733	ARQLKRAHGCFPEGRSPTGAQPAAAKPPPLS	0.997696	218.93	217.62	S	4	71	E9Q1P8	71	E9Q1P8	E9Q1P8		Irf2bp2	_AHGCFPEGRS(ph)PTGAQPAAAKPPPLSAK_
-1.15517	-2.725	-3.51223	NaN	NaN	NaN	-3.73617	-1.50396	NaN	-2.63861	-0.970338	-2.74298	0.219908	NaN	NaN	NaN	NaN	-1.65631	NaN	-2.61186	-1.59292	-2.85461	-1.82191	NaN	NaN	NaN	NaN	NaN	-1.54923	NaN	PSAKQRGSKGGHGAASPSDKGAHPSGGADDV	0.997701	191.51	155.95	S	4	17	Q8BMK4	17	Q8BMK4	Q8BMK4	Cytoskeleton-associated protein 4	Ckap4	_GGHGAAS(ph)PSDKGAHPSGGADDVAK_
-2.60973	-2.51061	-2.75262	NaN	-1.47949	NaN	-2.05797	-2.90121	-2.48872	NaN	-2.21279	-2.59031	-1.98495	NaN	-2.97942	-1.69323	-2.81865	-2.44382	NaN	NaN	NaN	-3.1456	-2.0513	NaN	NaN	-3.5822	-2.45381	NaN	-2.99595	NaN	KVSKSPPLGRSKAQLSPSVKRKREVSPPGAR	0.997703	143.46	143.46	S	3	3000	E9Q6J5	3000	E9Q6J5	E9Q6J5		Bod1l	_SKAQLS(ph)PSVKR_
-0.473839	-0.252537	-0.609282	-0.602837	-0.500496	-0.112366	-0.180403	-0.724476	-0.131194	-0.624522	-0.0377336	-0.0828388	-0.483261	-0.443288	-0.68437	-0.89755	0.154458	-0.29443	-0.77703	-0.443819	-0.527471	-0.227248	0.212919	-0.610795	-0.472072	-0.992551	-0.788769	-1.03815	-0.459641	-0.742093	GQINSKFISDRESRRSLTNSHLEKRKCDEYI	0.997736	154.23	154.23	S	2	52	Q8K2P7	52	Q8K2P7	Q8K2P7	Sodium-coupled neutral amino acid transporter 1	Slc38a1	_S(ph)LTNSHLEKR_
-1.68437	-0.308011	-2.72253	-1.97992	-2.17191	-2.74898	-0.431676	-1.88862	-2.01286	-1.98076	2.06752	2.15978	-0.192573	-2.26574	2.15676	-0.52657	1.66415	-1.82122	-2.56713	-2.28883	2.17117	2.2229	-1.86608	-1.89871	-1.41229	-1.80364	-0.585347	-2.42285	-2.01257	2.06486	IQQPSSPAPSTKQSSSPYEDKDKKEKSAVRP	0.997747	257.52	214.65	S	2	333	Q8BTI8	333	Q8BTI8	Q8BTI8	Serine/arginine repetitive matrix protein 2	Srrm2	_QSSS(ph)PYEDKDKK_
-2.95239	-4.14617	-0.711671	-3.35234	-4.62918	-2.4677	-3.71425	-2.88792	-3.21706	-2.67104	-2.98736	-3.59932	-1.8264	-2.7586	-2.412	-2.2558	-2.54945	-1.97893	-3.36919	-2.98076	-3.13169	-1.7476	-1.39561	-2.94701	-3.09029	-2.13816	-3.37587	-2.97304	-2.81433	-3.66186	APVPGIKIKKKKKVLSPTAAKPSPFEGKTST	0.997752	143.93	139.02	S	3	313	Q80W00	313	Q80W00	Q80W00	Serine/threonine-protein phosphatase 1 regulatory subunit 10	Ppp1r10	_KVLS(ph)PTAAKPSPFEGK_
-2.48086	-2.59703	-2.88509	-2.88468	-3.07187	NaN	NaN	-2.65168	-3.12935	NaN	-2.17824	-2.64115	-2.81396	-1.87794	-2.83194	-2.75151	-2.27754	-2.7934	-3.19607	-2.43029	-2.02705	-3.24076	-2.03759	-3.35558	NaN	NaN	-3.40681	-2.09633	-3.42129	-3.42734	RKKDEGSYDLGERKPSSAAYQKAPTKEFYA_	0.997775	209.23	140.81	S	2	188	P43407	188	P43407	P43407	Syndecan-2	Sdc2	_KPS(ph)SAAYQKAPTK_
-2.04079	-1.84988	-0.167358	-1.76226	2.36587	-1.82036	0.325322	1.33526	2.31	2.98862	-1.9828	-2.42921	-2.07759	-1.86152	-1.95754	-0.375957	-1.8097	1.08964	3.10917	-1.59765	-1.99711	-1.28948	2.2911	-2.14382	2.54658	-2.57768	0.353247	3.23746	2.88246	3.25044	SGSSPRVKSSTPPRQSPSRSSSPQPKVKTVI	0.99779	111.73	99.064	S	3	882	Q8BTI8	882	Q8BTI8	Q8BTI8	Serine/arginine repetitive matrix protein 2	Srrm2	_SST(ph)PPRQS(ph)PS(ph)RSSSPQPK_
-2.4666	-2.33948	-1.73396	NaN	-2.69104	-2.02453	-2.67715	-2.50642	-1.99628	-1.75813	-2.19248	NaN	-2.83188	-2.37418	-2.89763	-2.10249	NaN	-2.3206	-2.50391	-2.44642	-2.91579	-2.27715	-2.6734	-1.73955	-2.7081	-2.5289	-2.27316	NaN	-2.23668	NaN	SLKPTPAPGSRREISSSPTSKNRSHGRAKRD	0.997791	107.61	69.345	S	2	453	Q8BTI8	453	Q8BTI8	Q8BTI8	Serine/arginine repetitive matrix protein 2	Srrm2	_EIS(ph)S(ph)S(ph)PTSK_
5.51629	2.76239	2.66924	NaN	NaN	4.27174	2.51284	NaN	NaN	4.24857	5.8047	NaN	NaN	3.54258	3.22149	5.61762	5.14346	NaN	2.88726	NaN	6.24824	5.47811	4.03734	NaN	NaN	4.54763	NaN	NaN	4.20924	NaN	MARGLNSSMDMARLPSPTKEKPPPPPPGGGK	0.997834	124.14	124.14	S	3	788	F6SEU4;J3QQ18	788;788	F6SEU4	F6SEU4	Ras GTPase-activating protein SynGAP	Syngap1	_LPS(ph)PTKEKPPPPPPGGGK_
-2.69577	-4.60057	-2.07468	-6.39178	-2.27534	-3.14266	-4.34674	-5.65269	-2.3266	-6.92849	-1.82831	-3.11205	-5.18162	-6.05476	-5.62229	-5.22662	-1.71238	-5.69647	-5.77199	-4.25376	-3.81229	-1.67812	-4.65678	-3.04088	-4.92666	-3.97352	-6.17634	-5.66582	-4.19857	-6.48266	ALGDGVQLPPGDYSTTPGGTLFSTTPGGTRI	0.997858	183.08	150.19	T	4	36	Q60876	36	Q60876	Q60876	Eukaryotic translation initiation factor 4E-binding protein 1	Eif4ebp1	_VALGDGVQLPPGDYSTT(ph)PGGTLFS(ph)TTPGGTRIIYDRK_
3.02715	2.5826	NaN	NaN	2.55707	3.46776	3.01765	NaN	2.60823	3.82709	3.02222	2.64016	2.5845	NaN	3.18351	3.23311	2.81888	3.57112	2.13454	2.06939	2.82337	3.1016	3.19218	NaN	3.46926	3.07133	3.2677	2.72423	NaN	3.07254	DFSRSLPELDRDKSDSETEGLVFARDLKGPS	0.997869	158.83	158.83	S	3	650	A2AUK5;A2AUK8	650;638	A2AUK5	A2AUK5		Epb4.1l1;Epb4.1l1	_SLPELDRDKS(ph)DS(ph)ETEGLVFAR_
2.94319	3.22648	2.81319	NaN	2.38926	2.56243	2.49322	2.97392	2.39229	1.90104	1.16809	2.369	2.10631	2.71331	2.72642	1.33159	NaN	2.43323	NaN	2.86302	1.93374	2.64277	NaN	3.85785	2.913	2.16056	NaN	NaN	2.44867	2.219	KSSRSSKRGASPSRHSISEWRMQSIARDSDE	0.997872	90.718	85.087	S	3	321	Q6ZPQ6;E9PYJ7	321;321	Q6ZPQ6	Q6ZPQ6	Membrane-associated phosphatidylinositol transfer protein 2	Pitpnm2;Pitpnm2	_RGAS(ph)PSRHS(ph)ISEWR_
4.32571	4.52191	4.99185	5.12567	4.21735	4.9317	4.71444	4.99811	4.96912	4.06077	4.79738	4.77044	4.1989	4.32702	4.39815	5.1212	4.70723	4.8643	4.52673	4.22273	4.5586	5.37171	4.51761	4.63283	4.74352	5.11194	4.6963	4.35237	5.35426	4.68453	KASDSGPSSSSSSSSSPPRTPFPYITCHRTP	0.997873	472.77	470.15	S	3	344	Q9QXS6	344	Q9QXS6	Q9QXS6	Drebrin	Dbn1	_ASDSGPSSSSSSSSS(ph)PPRTPFPYITCHR_
-0.98324	NaN	-1.78814	NaN	-1.1125	-0.593975	-0.861479	-0.493852	-1.22472	-1.62686	-1.08182	-1.16066	NaN	-1.29966	NaN	NaN	-1.28871	-1.42975	NaN	-0.971148	-0.990156	-0.866473	NaN	NaN	-1.69002	-0.97607	NaN	-0.664847	-1.74334	-1.4936	SESEGVPSIERSRKGSSGNASEVSVACLTER	0.997877	172.61	172.61	S	2	385	Q2KN98	385	Q2KN98	Q2KN98	Cytospin-A	Specc1l	_KGS(ph)SGNASEVSVACLTER_
-1.79473	-2.4137	-2.66394	-2.74082	-2.00587	-2.25807	-2.57754	-2.81159	-2.34238	-1.38029	-2.59371	-2.71831	-2.9489	-1.18498	-2.51667	-2.22299	-2.53077	-2.46064	-2.69104	-1.76833	-2.00931	-2.35893	-2.21555	-2.32075	-2.05634	-2.86084	-2.51202	-2.65672	-2.13514	-2.62169	SSLPAQPEVALKRVPSPTPVPKEAIREGRPQ	0.997877	122.46	100.19	S	2	2535	Q8BTI8	2535	Q8BTI8	Q8BTI8	Serine/arginine repetitive matrix protein 2	Srrm2	_RVPS(ph)PTPVPK_
-2.28679	-2.28223	-2.06867	-1.62705	-0.365021	-1.35609	NaN	-2.2158	1.76704	2.00578	NaN	-2.25514	1.72748	1.72891	1.67803	1.46474	NaN	NaN	1.31793	1.79681	-2.36589	NaN	NaN	1.45993	1.65872	-2.46986	-2.26559	1.23705	-1.53635	1.50557	GSKDKSSRPDRKRSISESSRSGKRSSRSERD	0.997882	67.234	67.234	S	2	701	Q3TUQ5;O35691	701;700	Q3TUQ5	Q3TUQ5	Pinin	Pnn;Pnn	_SIS(ph)ES(ph)SRSGK_
-0.249263	0.763954	-1.41376	-0.589955	-0.168	-1.1551	0.364088	-0.231432	-0.182565	NaN	-0.591584	-0.616546	-0.372841	0.0990309	-0.00259445	0.103503	-0.530171	0.149073	-0.970412	0.125998	0.00142898	0.238817	-0.281431	-0.52717	0.109328	0.53389	0.0406157	-0.540027	-0.628727	-1.09862	TPTSSSISSNLTRSSSSDSIHSVRGKPGLVK	0.997883	143.94	143.94	S	2	929	Q76I79;F8WHT2	929;886	Q76I79	Q76I79	Protein phosphatase Slingshot homolog 1	Ssh1;Ssh1	_SSS(ph)SDSIHSVR_
-2.28845	-1.84988	-0.167358	-1.76226	2.36587	2.44191	0.325322	0.189252	2.31	2.98862	-2.3099	-2.42921	-2.65134	-2.21008	-1.95754	0.224992	-1.8097	3.38112	3.10917	-1.59765	-1.94219	-1.28948	3.09604	-2.17763	2.54658	-2.57768	3.04038	3.23746	2.88246	3.25044	SRQSCSGSSPRVKSSTPPRQSPSRSSSPQPK	0.997909	111.73	56.514	T	3	877	Q8BTI8	877	Q8BTI8	Q8BTI8	Serine/arginine repetitive matrix protein 2	Srrm2	_SST(ph)PPRQS(ph)PSR_
1.7027	2.41273	2.29449	2.02626	3.49481	2.72118	2.23732	2.3184	2.42717	2.78508	2.85789	2.27551	3.86155	2.87271	3.45639	1.43639	2.13169	2.18239	2.41627	3.45916	2.66649	2.5547	2.69685	2.57811	3.44887	3.8525	2.18607	2.64133	3.0081	3.35955	FKVKKWKLEPSQRASSLDTRGSPKRHHFQRQ	0.997923	101.15	69.979	S	3	320	E9PW07;Q66L44;E9QP85	320;320;313	E9PW07	E9PW07	Protein Dos	Dos;Dos;Dos	_ASS(ph)LDTRGS(ph)PKR_
1.94903	2.48181	2.29449	2.02626	4.21603	3.74424	2.26133	2.3184	2.42717	2.78508	2.85789	1.43269	3.97116	2.75682	3.45639	1.43639	2.13169	-0.153286	2.41627	3.45916	0.792407	2.5547	2.69685	2.32793	3.44887	3.8525	2.18607	NaN	2.62096	3.06915	KLEPSQRASSLDTRGSPKRHHFQRQRAASES	0.997924	101.15	87.088	S	2	326	E9PW07;Q66L44;E9QP85	326;326;319	E9PW07	E9PW07	Protein Dos	Dos;Dos;Dos	_ASS(ph)LDTRGS(ph)PK_
3.26465	4.03969	4.28433	NaN	4.10721	4.87845	3.98855	3.64267	3.33832	2.75059	3.79376	3.88611	2.94397	3.16955	3.3992	4.70027	3.72576	3.08694	4.82554	3.074	3.43537	3.95646	3.8831	3.15393	3.09172	3.53922	3.00104	4.33739	3.86418	4.00439	APSPLSKSSPATTVTSPNSTPAKTIDTSPPV	0.997942	284.84	261.02	S	2	313	Q61548;E9QLK9;E9QQ05;E9Q9A3;Q3TWS4	313;313;313;311;311	Q61548	Q61548	Clathrin coat assembly protein AP180	Snap91;Snap91;Snap91;Snap91;Snap91	_SSPATTVTS(ph)PNSTPAK_
-1.77003	-0.879078	NaN	NaN	NaN	NaN	-0.537743	NaN	-1.47477	-0.207018	NaN	-1.34472	NaN	NaN	-1.41592	-2.034	-2.0022	-2.40752	NaN	-2.23392	NaN	NaN	NaN	NaN	-1.73851	-3.06466	-1.45539	NaN	NaN	-2.27331	NRSHGRAKRDKSHSHTPSHRAGRSRSPATKR	0.997944	140.81	92.575	T	2	474	Q8BTI8	474	Q8BTI8	Q8BTI8	Serine/arginine repetitive matrix protein 2	Srrm2	_DKS(ph)HS(ph)HT(ph)PSHR_
-1.46347	-1.79797	-1.40229	-0.49334	-2.36732	-1.56691	-1.91877	-1.56448	1.19199	0.77253	-1.40605	-2.22993	0.761287	NaN	NaN	-1.94433	-1.60212	-0.885574	-0.623211	-2.07714	-1.92831	-0.416299	NaN	NaN	-0.556895	-0.714575	1.10479	-0.751121	-0.243669	NaN	SNSRSRSYSPRRSRGSPRYSPRHSRSRSHIS	0.997971	73.022	42.789	S	2	234	H7BX95;Q6PDM2	234;234	H7BX95	H7BX95	Serine/arginine-rich splicing factor 1	Srsf1;Srsf1	_GS(ph)PRYS(ph)PR_
2.75809	2.95904	1.75623	1.41277	3.09665	1.74734	1.79151	2.93302	2.41581	2.29704	1.96291	NaN	2.94998	2.55275	2.77172	2.46466	2.69376	3.21974	2.7537	3.17475	3.00694	NaN	2.89862	2.98496	3.152	3.1556	3.28139	0.074745	2.74875	3.0248	EAQGQSSYPQRTSNHSPPTPRRSPIPLDRPD	0.997974	113.53	75.911	S	2	432	D9HP81;Q9EQZ7	432;472	D9HP81	D9HP81	Regulating synaptic membrane exocytosis protein 2	Rims2;Rims2	_TSNHS(ph)PPTPR_
-0.880881	NaN	-1.65613	-0.755657	-1.73396	0.485984	-0.457121	NaN	-1.21698	-1.35169	-0.988776	NaN	-1.10809	-1.22657	-1.33148	-1.26382	-1.18098	NaN	-2.32002	-1.26003	-1.7092	-0.700972	-0.791356	NaN	-1.13271	-1.22379	NaN	NaN	-0.990084	-1.60791	DIAGLDTEGSKQRSASQSSLDKLDQELKEQQ	0.997977	159.74	159.74	S	2	730	Q58A65;F6SH61;E9PUD1;F8WH31;F6WNT4	730;566;578;578;366	Q58A65	Q58A65	C-Jun-amino-terminal kinase-interacting protein 4	Spag9;Spag9;Spag9;Spag9;Spag9	_SAS(ph)QSS(ph)LDKLDQELK_
-2.98586	-2.81465	NaN	-3.00531	-3.34582	-3.83865	-3.03143	NaN	-3.5787	NaN	-3.33328	-3.74771	NaN	-3.27677	NaN	-2.99471	-3.66175	-3.0587	NaN	-2.45841	NaN	-3.16168	NaN	NaN	NaN	-1.97037	NaN	NaN	NaN	NaN	EETQERERSRTGSESSQTGASATSGRNTRRR	0.998005	162.44	162.44	S	2	425	Q8BGD9	425	Q8BGD9	Q8BGD9	Eukaryotic translation initiation factor 4B	Eif4b	_TGS(ph)ESS(ph)QTGASATSGR_
-1.23793	-2.27396	-2.25435	NaN	-2.46989	-2.71905	-2.32253	-1.99346	-1.76375	-2.0943	NaN	-1.46759	-1.78551	NaN	-2.35021	-2.40141	-2.04411	-1.56467	-1.78128	-1.61334	-2.21441	-1.91919	-2.19358	-1.92926	-2.56552	NaN	-2.63842	-2.40953	-2.16662	-2.21773	DEEVSRALNAETPKSSPLPAKGRDPVEILIP	0.998007	229.78	211.68	S	2	192	Q8K3A9	192	Q8K3A9	Q8K3A9	7SK snRNA methylphosphate capping enzyme	Mepce	_ALNAET(ph)PKSS(ph)PLPAK_
-1.18403	-1.15231	-1.09234	-0.7589	-1.48985	-0.480679	-0.80091	-0.722553	-0.869003	-0.626673	-1.06191	-1.07622	-1.01814	-1.01114	-1.05832	-1.21984	-1.05255	-0.357383	-1.13488	-0.382612	-0.634686	-0.958509	-1.04907	-0.930245	-0.616452	-1.05478	-1.34778	-1.34426	-0.545178	-1.41959	HSRHRAEAPPLQREDSGTFSLGKMITAKPGK	0.998016	225.26	166.49	S	4	18	Q9WTX2	18	Q9WTX2	Q9WTX2	Interferon-inducible double stranded RNA-dependent protein kinase activator A	Prkra	_HRAEAPPLQREDS(ph)GTFSLGK_
2.44458	3.8009	2.33214	2.51738	1.89191	2.77122	2.96488	2.67438	2.44906	1.86244	2.52616	2.7575	2.70548	2.49965	2.47321	2.87694	2.25905	2.64557	2.17534	2.50963	2.53793	2.5626	NaN	2.44254	2.54684	2.98862	2.76601	2.51903	2.48584	1.55194	TSWDKSVEERDVINRSPTQLQLGKMKAGERE	0.998022	127.61	105.31	S	3	952	Q811P8	952	Q811P8	Q811P8	Rho GTPase-activating protein 32	Arhgap32	_DVINRS(ph)PTQLQLGK_
1.19558	1.39085	1.07109	0.649729	1.30294	0.802713	1.09844	0.886033	1.57923	0.888408	NaN	NaN	0.809524	1.26979	1.0912	0.872816	0.0475621	1.39449	0.9039	1.75297	1.24424	NaN	NaN	0.80211	1.76136	NaN	0.923195	1.04886	0.822631	NaN	VSHPPPEARPLSRKSSPSSPAVRDLVERHQA	0.998029	92.99	72.705	S	2	495	E9Q2V5;Q3UTZ3	495;495	E9Q2V5	E9Q2V5	Uncharacterized protein C7orf43 homolog	BC037034	_KSS(ph)PSSPAVR_
-2.44427	-1.08004	-1.20577	-3.1135	NaN	NaN	-1.65155	NaN	NaN	-1.13501	-1.91357	NaN	0.0780306	NaN	-0.896698	-1.72748	NaN	-1.20602	-1.56487	NaN	NaN	NaN	-0.128689	-1.70806	-0.811307	NaN	NaN	NaN	NaN	-1.08733	QSTLEPGPTWRGGTHSLSRSHSLSGARDNEK	0.998053	101.39	101.39	S	2	382	Q8BG09	382	Q8BG09	Q8BG09	Transmembrane protein 184B	Tmem184b	_GGTHS(ph)LSR_
-0.368377	-1.18872	-1.19055	-0.187007	-0.215989	-1.25248	-0.805623	-1.12055	-1.22472	-0.947778	-1.41738	-1.20101	-0.578311	-0.459851	-0.936515	-0.267116	-1.33085	-0.875702	-1.02176	-0.568713	-0.666393	-0.92136	-0.443925	-1.10662	-0.787683	-0.354678	-0.640436	-0.180784	-0.578987	-0.405448	SFFKPPEPKSHSRQASTDAGTAGALTPQHVR	0.998055	267.55	157.59	S	2	94	P46938;G3UYV4;G3UY62;G3UYA6	94;94;94;94	P46938	P46938	Yorkie homolog	Yap1;Yap1;Yap1;Yap1	_QAS(ph)TDAGTAGALTPQHVR_
NaN	3.23582	2.78637	NaN	NaN	-1.67292	2.57278	3.03209	-0.305329	0.198245	NaN	2.85361	NaN	0.215898	1.38987	NaN	1.97132	NaN	1.2492	1.43561	NaN	2.91072	NaN	NaN	NaN	NaN	NaN	1.72733	1.30426	2.77813	MAMQEKYPNDRSHATSPGSNVIQKGSSLGTE	0.998075	191.51	191.51	S	2	16	Q8BMK0;A2A9K3;Q8C1L6	16;16;16	Q8BMK0	Q8BMK0	Centrosomal protein of 85 kDa	Cep85;Ccdc21;Ccdc21	_SHATS(ph)PGSNVIQK_
0.029853	NaN	-0.0267293	0.677103	NaN	0.375515	0.497445	0.675927	-0.971001	NaN	0.341336	0.205148	0.98859	NaN	NaN	0.485661	0.115973	-0.326537	-0.0673633	NaN	0.165127	0.285513	-0.0784732	NaN	NaN	NaN	-0.0519985	NaN	NaN	NaN	STGVAKIIISKHDGGSPSIKAKVTLQKPGES	0.998085	88.187	85.845	S	2	1403	Q925J9	1403	Q925J9	Q925J9	Mediator of RNA polymerase II transcription subunit 1	Med1	_HDGGS(ph)PSIK_
-1.17524	-1.67694	NaN	-1.33617	NaN	-1.00086	-0.537843	0.241475	-1.96366	-0.796099	-0.687061	-1.29231	NaN	NaN	NaN	-0.845349	-0.881195	-1.62639	NaN	-1.10601	-1.01006	-1.67843	-1.04096	NaN	-1.89747	NaN	-0.312781	-1.53595	NaN	-0.632919	PPKDNNLSCALRRNESLTATDSLRGVRRNSS	0.998091	81.346	73.208	S	2	993	O89032	993	O89032	O89032	SH3 and PX domain-containing protein 2A	Sh3pxd2a	_RNES(ph)LTATDSLR_
-1.89767	-5.19255	-5.42848	-3.94626	-3.4351	-2.22126	-0.0783365	-3.68314	-4.01051	-4.02237	-6.19751	-4.24793	NaN	-5.2592	-1.08862	0.23077	0.227574	-4.17377	-5.12429	-3.27846	-1.0256	-0.377401	-3.28039	-4.90009	-4.52951	NaN	-4.17664	-4.07519	-0.356256	-4.03325	KSLTPNHQKASSGKSSPFKVSPLSFGRKKVR	0.998099	267.83	202.98	S	3	288	Q63918	288	Q63918	Q63918	Serum deprivation-response protein	Sdpr	_ASSGKSS(ph)PFKVS(ph)PLSFGR_
-0.441696	NaN	-1.32567	-3.70077	NaN	NaN	-0.9911	NaN	NaN	NaN	-1.03203	NaN	-2.07759	-3.83996	-2.51023	NaN	-1.71896	NaN	-3.49659	-2.40229	NaN	NaN	-2.34045	-3.20911	NaN	-1.55449	-0.827006	NaN	NaN	NaN	______________MSQERPTFYRQELNKTI	0.998102	71.601	71.601	S	3	2	P47811;B2KF35;B2KF34	2;2;2	P47811	P47811	Mitogen-activated protein kinase 14	Mapk14;Mapk14;Mapk14	_(ac)S(ph)QERPTFYRQELNK_
2.21063	5.01424	0.78133	1.98656	1.26084	2.55622	1.25072	1.87414	2.73015	2.49671	2.61803	4.18681	3.17137	NaN	NaN	2.07084	0.02922	1.81244	1.03863	1.98627	2.62674	3.12923	3.22082	1.38545	1.27097	1.84353	0.963982	1.62433	3.63148	2.6092	SCSTARQAKQKRKSHSLSIRRTNSSEQERTG	0.998103	101.93	79.986	S	2	22	Q8CBE3;H3BJR7;Q05BF4;H3BK66;H3BJH4;H3BJZ0;H3BLH1	22;22;22;21;22;22;22	Q8CBE3	Q8CBE3	WD repeat-containing protein 37	Wdr37;Wdr37;Wdr37;Wdr37;Wdr37;Wdr37;Wdr37	_SHS(ph)LSIR_
-2.55908	-2.78858	-3.1368	-2.16266	-1.95925	-1.89437	-1.77745	-2.44199	-2.26529	-2.34939	-2.2122	-2.51165	-1.72277	-3.29091	-2.68957	-2.30944	-2.14124	-3.61447	-3.06455	-3.66505	-2.13412	-2.83129	-0.990447	-2.12714	-3.02922	-2.55488	-3.32927	-2.08004	-2.54883	-1.98306	RQDVYGPQPQVRVGGSSVDLHRFHPEPYGLE	0.998118	158.42	158.42	S	2	268	E9Q8Z8;E9Q8Z6;E9Q8Z5;P30999;G3X9V2;E9Q904;E9Q901;E9Q903;D3Z2H2;E9Q8Z9;E9Q8Z4;E9Q905;E9Q907;E9Q906;D3Z7H6;E9Q986	268;268;268;268;268;214;214;214;214;214;204;167;167;167;167;167	E9Q8Z8	E9Q8Z8	Catenin delta-1	Ctnnd1;Ctnnd1;Ctnnd1;Ctnnd1;Ctnnd1;Ctnnd1;Ctnnd1;Ctnnd1;Ctnnd1;Ctnnd1;Ctnnd1;Ctnnd1;Ctnnd1;Ctnnd1;Ctnnd1;Ctnnd1	_VGGS(ph)SVDLHR_
-3.25225	-3.30339	0.41625	NaN	NaN	1.02615	1.76038	-0.712728	NaN	-1.25774	1.03591	0.431112	0.0903113	NaN	NaN	0.014383	-0.606442	-2.28534	NaN	0.0366739	-0.167487	0.00513074	NaN	NaN	NaN	-3.16899	-2.69949	NaN	NaN	NaN	DDSWLQVQSVPAGRRSPTSSPTPQRRAPAVP	0.99812	99.747	98.676	S	2	774	P39053;F6TH70	774;71	P39053	P39053	Dynamin-1	Dnm1;Dnm1	_S(ph)PTSS(ph)PTPQRR_
-1.10789	-4.17049	-3.08739	-2.97526	-1.08509	-2.15033	0.339163	-1.8801	1.22685	-0.865206	-3.36667	-0.136848	-3.2142	0.867568	-4.5579	-1.47192	-0.0043216	-1.82489	1.08764	1.68548	-3.40149	-2.75224	-2.55766	0.951513	-2.80987	-2.83206	-2.73879	-1.35564	-1.90705	NaN	________MSQEKASSPSGKMDGEKPVDASE	0.998131	163.72	158.65	S	3	8	Q9D0R2	8	Q9D0R2	Q9D0R2	Threonine--tRNA ligase, cytoplasmic	Tars	_ASS(ph)PSGKMDGEKPVDASEEK_
-2.20455	-1.57623	-2.95064	-1.94647	-0.622462	-3.85589	-2.34605	-3.35346	NaN	NaN	-3.00351	-3.32941	1.47702	-0.410884	NaN	-2.62148	-3.0574	-4.70879	-2.27944	NaN	-2.94924	-3.58508	NaN	-1.26981	NaN	NaN	NaN	-0.233765	-1.97372	-1.72727	QVTKHLAESNHAASKSPAPGVRRAVANKLMD	0.998135	155.76	127.92	S	3	399	Q61846	399	Q61846	Q61846	Maternal embryonic leucine zipper kinase	Melk	_HLAESNHAASKS(ph)PAPGVR_
4.07279	3.25815	3.35508	3.24852	3.50768	3.07826	NaN	NaN	3.84624	3.13733	4.14819	NaN	2.524	3.58523	3.2466	3.94951	2.1504	3.49177	4.31743	3.85904	3.64678	NaN	NaN	3.4568	3.51187	4.00901	NaN	NaN	3.5134	3.46787	PPSGPPSAAHTPFHQSPVEEKSEPQDFQEDS	0.998136	224.73	174.33	S	4	1246	A2ARP8;Q9QYR6	1246;1008	A2ARP8	A2ARP8	Microtubule-associated protein 1A;MAP1 light chain LC2	Mtap1a;Map1a	_MAS(ph)PPPSGPPSAAHTPFHQS(ph)PVEEKSEPQDFQEDSWGDTK_
-1.34227	-0.83058	-1.43851	-0.349931	-1.53022	-0.784085	-0.861717	-2.63967	NaN	-0.590434	-2.43095	NaN	-0.97761	-1.49708	-1.09261	-0.726221	-2.35013	-0.376735	-1.39314	-1.45012	-1.59927	-1.72757	-1.6063	-0.712552	NaN	NaN	-1.50985	-2.39083	-0.968939	NaN	KLESRSKDKKEKDECTPTRKERKRRHSTSPS	0.998139	155.09	145	T	2	919	Q6NV83	919	Q6NV83	Q6NV83	U2 snRNP-associated SURP motif-containing protein	U2surp	_EKDECT(ph)PTRK_
3.86382	4.96214	3.09443	4.8553	3.84915	1.75511	4.37575	3.16501	5.32072	5.42476	3.47383	3.14676	4.90129	4.72872	4.79214	1.63733	3.50737	4.76863	4.15234	4.35854	4.31525	4.04816	4.1565	4.53246	4.99599	3.09333	2.59466	3.53212	4.5854	2.90163	AAPAVAPGPAQPGHVSPTPATTSPGEKGEAG	0.998153	303.6	154.43	S	4	263	O08919	263	O08919	O08919	Numb-like protein	Numbl	_KAEAAAAPAVAPGPAQPGHVS(ph)PTPAT(ph)TSPGEKGEAGTPVAAGTTAAAIPR_
-3.09408	-2.96246	-3.07207	-3.20747	-2.78281	-2.83776	-1.59082	-3.14726	-3.27377	-2.37128	-3.29151	-3.56961	-2.94415	-2.45809	-2.67313	-3.21126	-4.63239	-3.44758	-3.10928	NaN	-3.33985	-3.9619	-3.32797	-3.09018	-2.78142	-3.34014	-4.85285	-4.02015	-4.02423	-3.38405	PEPASGASPGATIPKSPSQLRKGPPVPPPPK	0.998158	256.05	194.23	S	3	332	O08539;Q6P1B9	332;301	O08539	O08539	Myc box-dependent-interacting protein 1	Bin1;Bin1	_VNHEPEPASGASPGATIPKS(ph)PSQLR_
2.68325	1.86744	1.95277	2.43323	2.34652	1.91839	2.02938	2.32402	2.67909	2.21739	1.97608	2.45111	2.57381	2.40775	2.265	1.98702	1.42946	2.62016	2.09628	3.49585	2.44851	1.96843	2.32728	3.05805	2.11754	2.0318	1.72948	2.95904	1.9215	2.48181	SYRGTPSSSPVSPQESPKHESKSDEWKLSSS	0.99818	144.27	133.41	S	3	62	D3Z5J3;E9QNA7;E9PYX6;E9Q6A3	62;62;62;92	D3Z5J3	D3Z5J3		Sorbs1;Sorbs1;Sorbs1;Sorbs1	_GTPSSSPVSPQES(ph)PKHESK_
2.68325	1.86744	1.95277	2.43323	2.34652	1.91839	2.02938	2.32402	2.67909	2.21739	1.97608	2.45111	2.57381	2.40775	2.265	1.98702	1.42946	2.62016	2.09628	3.49585	2.44851	1.96843	2.32728	3.05805	2.11754	2.0318	1.72948	2.95904	1.9215	2.48181	SYRGTPSSSPVSPQESPKHESKSGLEPEDPS	0.99818	144.27	133.41	S	3	62	Q62417	62	Q62417	Q62417	Sorbin and SH3 domain-containing protein 1	Sorbs1	_GTPSSSPVSPQES(ph)PKHESK_
1.70364	NaN	1.14586	1.33665	1.60309	1.38191	1.45076	0.5771	NaN	NaN	1.86234	1.64842	1.16718	1.57613	2.26916	NaN	0.978833	NaN	1.74439	2.45237	2.24982	1.85616	1.63765	1.7471	NaN	NaN	1.52504	0.821636	1.76847	2.18063	ALKGGRAEGTLRSAKSEESLTSLHAVDGDSK	0.998201	131.38	131.38	S	3	706	Q811P8	706	Q811P8	Q811P8	Rho GTPase-activating protein 32	Arhgap32	_SAKS(ph)EESLTSLHAVDGDSK_
1.52023	0.347729	0.518577	NaN	0.235348	1.83763	1.34227	1.4045	NaN	NaN	0.864675	0.5858	NaN	-0.0309717	NaN	0.479955	0.963166	1.16579	0.35113	NaN	0.658333	NaN	1.34161	NaN	NaN	-0.827006	0.77967	0.907576	NaN	0.49716	SRTAAEGDIRMSKSKSDNQISDKAALEAKVK	0.998209	124.76	124.76	S	3	171	Q2KN98	171	Q2KN98	Q2KN98	Cytospin-A	Specc1l	_SKS(ph)DNQISDKAALEAK_
-5.52253	-3.82558	-3.64524	-5.06467	-4.49429	-4.48278	-5.85205	-4.42848	-4.95778	-5.68437	-5.08291	-3.51992	-3.11553	-4.32157	-4.80038	-5.30652	-5.36506	-5.16088	-4.73531	-4.68701	-4.87774	-5.51573	-4.35191	-5.167	-5.31183	-5.6183	-5.67982	-4.74357	-4.74852	-5.78474	_____________MSSPPEGKLETKAGHPPA	0.998218	161.21	150.26	S	2	3	Q91XC8	3	Q91XC8	Q91XC8	Death-associated protein 1	Dap	_(ac)SS(ph)PPEGKLETK_
6.90972	2.06317	2.41227	2.68001	1.33982	4.97274	1.22745	2.82164	2.76425	2.5386	NaN	2.82164	1.19166	2.34652	1.76121	2.86092	NaN	3.99871	2.68947	2.85475	2.21377	6.08197	2.53667	NaN	2.17091	1.89277	4.54369	NaN	2.76788	1.75677	QRDASPGRGSHSQSSSPGALTLGRQTSQQPA	0.998237	269.41	200.39	S	2	438	O88935	438	O88935	O88935	Synapsin-1	Syn1	_GSHSQSSS(ph)PGALTLGR_
-0.621618	-0.370388	-0.727703	-0.459432	-0.153546	-0.778881	0.321712	0.16288	-0.759412	0.327674	-0.361319	-0.189034	-0.207518	-0.563939	-0.372729	-1.20702	-0.835601	0.0568212	-1.42696	0.0369994	0.728431	-0.69439	-1.17658	-0.897473	0.132309	-0.504976	-1.01935	-0.0750534	-0.169284	-0.665575	LLRRADLNQGIGEPQSPSRRVFNPYTEFKEF	0.99825	167.73	136.64	S	3	74	Q8C845;Q9D8Y0	74;74	Q8C845	Q8C845	EF-hand domain-containing protein D2	Efhd2;Efhd2	_RADLNQGIGEPQS(ph)PSRR_
3.56501	3.87229	3.05373	NaN	3.48455	3.64182	3.81251	4.28484	4.26421	0.559834	4.26896	2.44363	3.14906	3.9673	4.24021	3.57639	2.84487	3.09962	3.42062	2.79286	2.77477	3.07097	2.27656	2.59022	NaN	2.60375	2.39327	2.70972	3.34002	NaN	ATDKIRTSTPTGHGASPTKQDDLVISAR___	0.998268	201.21	152.41	S	3	1032	Q6WQJ1	1032	Q6WQJ1	Q6WQJ1	Sn1-specific diacylglycerol lipase alpha	Dagla	_TSTPTGHGAS(ph)PTKQDDLVISAR_
-1.29748	-1.51162	-1.25308	-1.16749	-1.20383	-1.34936	-1.28854	-1.51551	-0.80752	-0.732486	-1.51091	-1.12506	-1.59063	-1.46618	-1.49257	-1.38654	-0.630778	-1.89534	-1.05367	-1.40659	-1.16002	-1.1891	-1.07286	-1.08379	-1.29737	-1.13231	-1.18536	-1.33748	-0.846072	-1.11849	______________MSETAPAETAAPAPVEK	0.998269	237.97	167.72	S	2	2	P43276	2	P43276	P43276	Histone H1.5	Hist1h1b	_(ac)S(ph)ETAPAETAAPAPVEKSPAK_
5.46868	NaN	3.6244	NaN	4.9302	NaN	NaN	4.15663	4.06277	5.25959	NaN	NaN	NaN	5.27973	4.65297	NaN	NaN	5.86801	5.4326	5.55694	NaN	NaN	4.95063	4.4029	5.15113	NaN	NaN	4.94453	4.30529	4.94076	QNQQGRQPSQPTTSQSLGQLQAHAASAPGSN	0.998275	178.28	178.28	S	3	129	E9PZA8	129	E9PZA8	E9PZA8		Syt7	_QPSQPTTSQS(ph)LGQLQAHAASAPGSNPR_
-0.596172	-1.43622	-0.998051	-0.189793	NaN	-1.09828	-1.22225	-1.38366	-1.10064	NaN	NaN	0.524417	-1.22639	NaN	NaN	-1.32176	-1.45054	-0.825379	NaN	-0.791522	-0.196481	-0.51339	-1.19453	NaN	NaN	-1.2857	-1.11103	0.00608651	NaN	NaN	SDTTYKCGASEKAGSSPTQGAQNEAPRLSTS	0.998278	161.91	109.38	S	2	588	Q9EPQ8	588	Q9EPQ8	Q9EPQ8	Transcription factor 20	Tcf20	_AGSS(ph)PTQGAQNEAPR_
-1.69452	-1.39912	-1.60436	-1.19503	NaN	-1.45323	NaN	NaN	NaN	-1.73435	-1.9661	-1.49779	-2.08413	NaN	NaN	-1.53859	-2.60198	NaN	NaN	-1.11423	NaN	NaN	NaN	NaN	-1.86627	-2.3217	-1.83887	-1.52752	-0.509544	-0.841571	DRGSGDKHPAQPRRISPASSLQRAHFKVGES	0.998279	58.32	43.761	S	2	592	O89032	592	O89032	O89032	SH3 and PX domain-containing protein 2A	Sh3pxd2a	_RIS(ph)PASSLQR_
0.0579172	NaN	-0.212009	0.261881	NaN	0.0353426	0.636661	-0.370722	0.233668	NaN	NaN	0.0911102	NaN	-0.138421	NaN	-0.0132121	-0.604166	-0.0367494	-0.603881	NaN	NaN	0.512781	NaN	-0.307428	NaN	-0.0745054	-0.18916	NaN	NaN	NaN	VSLPFLQTALLRSSGSLGHRPSQEMDVMLKN	0.998283	130.87	130.87	S	3	463	Q6A065;H7BX26	463;463	Q6A065	Q6A065	Centrosomal protein of 170 kDa	Cep170;Cep170	_SSGS(ph)LGHRPSQEMDVMLK_
3.72147	4.33561	1.18597	5.278	5.80204	1.65549	4.72307	5.76847	2.10824	2.03221	3.57529	1.543	4.69832	2.02703	3.84131	1.8046	4.38709	3.82221	4.67875	3.44323	0.607858	3.4793	1.8725	4.11019	4.30957	5.54167	2.73831	2.90347	5.29211	3.50807	PRSPARSPATGRTHTSPPRAPSSPGRSRSSS	0.998295	187.75	136.01	S	2	379	Q640R3	379	Q640R3	Q640R3	Hepatocyte cell adhesion molecule	Hepacam	_THTS(ph)PPRAPSSPGR_
1.14787	5.46441	1.61896	3.09013	4.42238	4.12306	4.10853	5.38787	NaN	6.01075	2.85194	NaN	5.9919	6.48281	4.69484	4.5505	5.95259	5.44687	6.83317	6.71022	5.06975	5.92314	NaN	7.94139	5.84842	6.94182	5.81368	NaN	6.07641	7.31863	RRPTPAMLFRVSEHSSPEEEASPHQRTSGEG	0.998303	237.73	195.78	S	2	46	Q60829	46	Q60829	Q60829	Protein phosphatase 1 regulatory subunit 1B	Ppp1r1b	_VSEHSS(ph)PEEEASPHQR_
-1.03787	NaN	-1.11656	-0.851679	-1.19036	-1.03069	NaN	NaN	-0.699463	-0.894604	-1.2199	NaN	NaN	-0.951513	-1.052	-0.984918	-1.21388	NaN	NaN	-1.0995	-1.33165	-1.2433	NaN	-0.908275	-0.98178	NaN	NaN	NaN	-0.658646	-1.34551	GRPPRPLVVRAVRSRSWPGGPRGPQPPRIRA	0.998325	65.179	65.179	S	2	36	Q91VU8	36	Q91VU8	Q91VU8	Prostate tumor-overexpressed gene 1 protein homolog	Ptov1	_SRS(ph)WPGGPR_
1.20148	1.02172	0.856554	1.2888	0.846688	0.731015	0.724063	1.98627	1.64147	1.35019	0.828896	0.840913	1.07939	1.07555	1.67553	0.586341	1.5941	1.13552	0.572051	1.22071	1.11844	NaN	0.67052	0.921855	1.66653	1.38843	NaN	1.15223	1.38135	1.30729	HTRTLKGHKHEDGTQSDSEDPLAKTASVSGA	0.998328	203.25	203.25	S	4	360	Q80U49	360	Q80U49	Q80U49	Protein KIAA0284	Kiaa0284	_TLKGHKHEDGTQS(ph)DSEDPLAK_
-1.59531	-1.33628	-2.18644	-1.71506	-2.32881	-1.36782	-0.996027	-1.26357	-1.93606	-2.29863	-2.66823	-1.31823	-2.02906	-2.65711	-1.67857	-0.926683	-2.0616	-2.00716	-2.1102	-2.07529	-2.0596	-2.02967	-1.45954	-1.76269	-1.69769	-0.577344	-2.32941	-3.41292	-0.152508	-1.04075	RGKDKKGSCGLSRVDSTTCLFPVEEKAVEYY	0.998349	236.77	105.31	S	2	259	P47856	259	P47856	P47856	Glucosamine--fructose-6-phosphate aminotransferase [isomerizing] 1	Gfpt1	_VDS(ph)TTCLFPVEEK_
-1.77053	NaN	NaN	-1.25767	-3.99783	NaN	-1.84068	NaN	NaN	NaN	NaN	-3.65878	-2.12777	-3.78889	NaN	NaN	-1.82705	-0.998845	-0.0448837	-2.75542	NaN	-1.96333	NaN	NaN	-1.15231	NaN	-1.40839	-3.91504	-3.8515	2.8796	SPSYYNINQVTLGRRSITSPPSTSSTKRPKS	0.998369	89.624	84.173	S	2	257	E9PUH7;D3YZ00;P70257	257;265;265	E9PUH7	E9PUH7	Nuclear factor 1;Nuclear factor 1;Nuclear factor 1 X-type	Nfix;Nfix;Nfix	_S(ph)ITSPPSTSSTK_
-2.93889	-1.27292	-1.50085	-1.99935	-2.94703	-1.06874	-2.00978	-0.733528	-1.76681	-3.22532	-0.694568	-1.8855	NaN	-2.27131	-3.821	-2.54782	-1.57744	-2.49388	-0.80892	-3.08914	-3.57325	-0.540722	-2.44647	-3.37253	-2.93648	-4.20539	-3.45483	NaN	-2.02464	NaN	NGNDNKKFKGDRPPCSPSRVLHLRKIPCDVT	0.998381	91.441	89.541	S	2	58	G3UXA6;Q8BHD7;G8JL74;F7C521	58;27;55;60	G3UXA6	G3UXA6	Polypyrimidine tract-binding protein 3	Rod1;Ptbp3;Rod1;Rod1	_FKGDRPPCS(ph)PSR_
-1.21996	-1.5593	-1.65796	-1.42825	-2.21297	-1.38029	-1.37746	1.02218	-1.47181	-1.8927	-1.36771	-1.73604	-1.23622	-0.934403	-2.21596	-1.61292	-1.62733	-1.54028	-0.417812	-1.7212	-1.75711	-1.63696	1.03257	-2.22814	-1.92866	-0.79975	-1.60976	-1.76901	-1.42078	-2.14271	SDEVPPRVPVRTTSRSPVLSRRDSPLQGGGQ	0.998383	90.707	85.457	S	2	676	E9PVG7;F8VPL5;P97820	676;622;621	E9PVG7	E9PVG7	Mitogen-activated protein kinase kinase kinase kinase 4	Map4k4;Map4k4;Map4k4	_TTSRS(ph)PVLSR_
3.9349	3.85636	2.84601	4.02336	3.31818	4.74422	3.37369	3.82545	2.88801	4.01024	4.25531	3.38406	3.53356	3.11403	3.66401	3.8729	2.6642	3.71907	2.94453	3.57122	3.60032	3.20983	3.82883	4.01189	3.08326	NaN	3.73947	3.37376	3.33279	3.46326	KHIPAALPVSGTLSSSNPDLLQSHHRILDFS	0.998389	308.66	308.66	S	4	583	E9QNQ4;Q8CHG7	583;585	E9QNQ4	E9QNQ4	Rap guanine nucleotide exchange factor 2	Rapgef2;Rapgef2	_HIPAALPVSGTLSSS(ph)NPDLLQSHHR_
0.28193	NaN	0.861028	1.90228	3.64088	-0.387362	1.95797	1.08752	NaN	2.99539	-0.861082	NaN	NaN	2.75098	NaN	-0.383055	NaN	2.96759	2.62105	2.52226	-0.633571	NaN	NaN	2.51375	NaN	0.150529	NaN	NaN	2.85956	NaN	QHADKAFSIQGAPSDSGPLRIAKTPSPPEEP	0.998396	166.28	166.28	S	3	252	Q7TQF7	252	Q7TQF7	Q7TQF7	Amphiphysin	Amph	_LGDQHADKAFSIQGAPSDS(ph)GPLR_
-2.5977	-1.81668	-2.32536	-1.90789	-2.52634	-2.51969	-1.89095	-0.0137839	-1.9257	0.137648	-0.230941	-2.51025	-0.0771063	0.198692	0.209311	-1.27679	-1.96344	-1.92368	-0.0143553	0.556266	-2.29602	-2.11237	-1.98645	-1.66535	3.00532	-2.38811	-2.38081	-2.3454	-1.83099	-1.60744	TSSPPRKTRRLSPSASPPRRRHRPSSPATPP	0.99841	130.47	118.33	S	2	391	E9PUK6;A2A8V9;Q52KI8;A2A8V8;E9QKA4	391;386;391;391;391	E9PUK6	E9PUK6	Serine/arginine repetitive matrix protein 1	Srrm1;Srrm1;Srrm1;Srrm1;Srrm1	_RLS(ph)PSAS(ph)PPR_
-1.36003	-1.35716	-1.76103	-0.265317	-0.521051	-1.53834	-1.25671	-1.179	-1.31359	-0.667211	-1.5364	-1.96036	0.633927	-0.39594	-0.612116	-1.25181	-1.69817	-1.32279	-1.86865	-1.34255	-1.77783	-1.1635	-0.0263043	-0.893673	0.170832	-2.09106	-1.71092	-1.78735	-0.575893	-0.679604	SAARESHPHGVKRSASPDDDLGSSNWEAADL	0.998414	385.46	188.97	S	3	17	Q9R0P4;D6RI64	17;17	Q9R0P4	Q9R0P4	Small acidic protein	Smap;1110004F10Rik	_SAS(ph)PDDDLGSSNWEAADLGNEERK_
2.03369	0.707713	1.28486	1.71232	1.34593	-0.423202	0.666416	1.73976	1.43831	1.45644	1.65904	0.867594	1.19767	1.09625	1.82006	1.66191	1.52218	1.51709	1.09369	1.01935	1.06739	2.18495	1.95893	1.0616	1.48318	1.69642	1.15351	1.41216	1.57906	1.19284	EEAKAAVGVTGNDITTPPNKEPPPSPEKKAK	0.998421	208.29	122.68	T	4	658	E9PZ43;E9PWC0;F7CK47;P27546;E9QPW8	505;505;1119;658;658	E9PZ43;P27546	P27546	Microtubule-associated protein;Microtubule-associated protein;Microtubule-associated protein;Microtubule-associated protein 4;Microtubule-associated protein	Mtap4;Mtap4;Mtap4;Map4;Mtap4	_AAVGVTGNDITT(ph)PPNKEPPPS(ph)PEKK_
-1.68428	-1.34801	-1.19522	-1.28611	-0.325271	-0.777704	-1.02006	0.072331	-1.45117	3.64454	-0.8062	-1.05242	-1.46326	-1.44689	-1.3217	-1.6792	-2.52035	-1.42325	0.622554	-0.176706	-2.23879	-1.88159	-2.04614	-2.27688	-1.7545	-2.54114	-1.70624	-1.8193	-1.33754	1.93346	FKQRHSYPERLVRSRSSDIVSSVRRPMSDPS	0.998426	134.14	125.89	S	2	902	Q6PAR5;F7ADQ2;F6X819;F7ADS7;F7ADT6	902;340;739;739;19	Q6PAR5	Q6PAR5	GTPase-activating protein and VPS9 domain-containing protein 1	Gapvd1;Gapvd1;Gapvd1;Gapvd1;Gapvd1	_SRS(ph)SDIVSSVR_
-3.80116	-3.05402	-3.0659	-4.18911	NaN	NaN	-2.42239	NaN	NaN	NaN	-3.70587	-2.23364	-3.47093	-3.24734	-4.52788	-3.40694	-2.36558	-4.12135	-4.28437	-3.46963	-2.939	-4.26686	-2.79352	-3.24042	-3.14489	NaN	-2.33133	NaN	-2.79344	-2.36421	_____MSQPGPKPAASPRPSRGAAARHTQEH	0.998445	92.563	57.496	S	2	11	P51125	11	P51125	P51125	Calpastatin	Cast	_(ac)SQPGPKPAAS(ph)PRPSR_
-0.0367494	0.381536	0.360175	0.502914	0.281351	-0.137504	0.185376	0.359083	0.501463	0.351976	0.349897	0.239873	0.361027	0.379226	0.533472	0.525891	0.0500393	0.664768	0.188628	0.649118	0.796235	0.4165	0.578413	0.282369	0.415711	-0.160533	0.281263	0.235008	0.488876	0.273308	SPLGEALRSGELRRSSPPGHYTQKPKFDSNV	0.998449	180.31	120.66	S	4	123	Q9CRD0	123	Q9CRD0	Q9CRD0	OCIA domain-containing protein 1	Ociad1	_RSS(ph)PPGHYTQKPK_
-0.481816	0.629925	-1.9437	-2.29204	0.0502334	-2.07365	-1.8892	-1.32648	-1.54483	-1.10366	NaN	-2.12062	-1.3686	NaN	NaN	NaN	-3.24196	NaN	NaN	-1.68836	NaN	-1.8437	NaN	NaN	-0.374511	-2.28659	-3.56206	NaN	NaN	-3.03208	SYTKIASASRRGTTKSPGPSRRSKSPASTSS	0.998461	80.96	69.716	S	2	298	Q9JLM8;Q80VB6	298;298	Q9JLM8	Q9JLM8	Serine/threonine-protein kinase DCLK1	Dclk1;Dclk1	_GTTKS(ph)PGPSRR_
4.33151	4.8691	3.32694	5.52059	2.62229	2.65653	3.1442	2.71293	4.38368	4.38993	1.80264	3.32386	8.87344	4.9332	2.90963	3.43507	4.40305	4.50829	5.87934	4.73282	4.82051	4.8147	4.46164	5.88709	2.43316	1.45811	2.44473	2.79446	2.1016	-0.348799	LSKKVKCRKADSRSESPTCKSCKSELPSSAP	0.998464	188.44	132.51	S	2	60	P59648	60	P59648	P59648	FXYD domain-containing ion transport regulator 7	Fxyd7	_ADS(ph)RSES(ph)PTCK_
3.51888	3.50329	2.80581	NaN	2.41127	2.8762	3.11029	3.76415	2.53408	3.50537	3.19192	3.31315	NaN	2.58814	3.20184	3.18259	NaN	1.84379	NaN	3.32259	3.05601	2.81087	NaN	2.59292	3.18233	2.76965	3.58457	3.22891	2.69385	3.54068	_MARFGEAVVVGRPGSGDGDSDQSRNRQGTP	0.998465	174.28	160.47	S	3	15	Q61290	15	Q61290	Q61290	Voltage-dependent R-type calcium channel subunit alpha-1E	Cacna1e	_FGEAVVVGRPGS(ph)GDGDSDQSR_
-3.87431	NaN	NaN	NaN	NaN	-3.88908	-5.24683	NaN	-5.42206	NaN	-5.56126	NaN	-4.02556	NaN	-5.93826	-5.15121	NaN	NaN	NaN	NaN	-5.77107	-5.76856	-5.47041	-5.32121	-5.39879	-4.17903	-5.36957	NaN	-5.99666	-4.78131	KVALKERNQVVPESDSPVKRTGRKVAQVLSC	0.998478	165.02	131.56	S	3	67	Q3U4X8;P37913;V9GWZ4;E9PV36;D3YUW4	67;51;67;67;67	Q3U4X8	Q3U4X8	DNA ligase;DNA ligase 1	Lig1;Lig1;Lig1;Lig1	_NQVVPESDS(ph)PVKR_
-3.01298	NaN	NaN	NaN	-3.48349	-2.57206	NaN	-3.34469	-1.18377	-1.44101	-3.61141	NaN	-2.81815	-1.02219	NaN	-2.14838	-3.29627	NaN	-2.34869	-1.66884	-2.76071	-2.87104	-2.27489	NaN	-2.06712	NaN	-1.55105	NaN	-2.36213	-3.37184	PKEAAAVGSSSKDERSPQNLSHAVEEALKTS	0.99848	176.12	161.11	S	4	1260	F8WJD4;Q80X82	1260;1256	F8WJD4	F8WJD4	Symplekin	Sympk;Sympk	_EAAAVGSSSKDERS(ph)PQNLSHAVEEALK_
-2.09495	-0.785425	-1.70341	-1.74356	NaN	-1.06991	NaN	-1.62373	NaN	NaN	1.20503	0.617764	NaN	NaN	NaN	-2.56482	-2.11859	-1.58395	NaN	NaN	0.453439	-2.34321	-0.217107	NaN	-1.41159	-1.36653	-2.80989	2.19615	NaN	NaN	EVVEKVGLFSSQKVSSPVLETVQQRTPSRER	0.998508	165.4	165.4	S	3	1360	Q8BTI8	1360	Q8BTI8	Q8BTI8	Serine/arginine repetitive matrix protein 2	Srrm2	_VSS(ph)PVLETVQQRT(ph)PSRER_
1.83898	1.16705	NaN	2.60902	2.24605	2.85632	2.34359	1.89663	NaN	1.51198	2.49005	1.84669	0.482553	1.96765	1.85121	1.8831	2.3452	1.93838	2.03056	1.61538	NaN	1.51079	1.01572	2.14714	2.197	2.37198	2.68177	NaN	3.08168	2.31509	AAGGEAPKAGEASAESTGAADGAAPEEGEAK	0.998512	265.22	250.99	S	2	131	Q91XV3	131	Q91XV3	Q91XV3	Brain acid soluble protein 1	Basp1	_AGEASAES(ph)TGAADGAAPEEGEAK_
-1.53973	-2.41724	-2.3104	-1.14012	-2.78276	0.0582175	NaN	-2.0997	-2.09754	-2.06723	-2.62157	-2.4821	NaN	-2.68845	-2.34108	NaN	-2.70009	-2.33763	-1.89894	-2.35854	-3.60621	-2.77351	NaN	-2.13747	-3.05795	-3.45773	-5.13291	-3.09513	-0.435735	-3.22256	MLPGKFLGSGLHKEASFSQGTKNVSSKPSTE	0.998513	136.58	136.58	S	3	819	Q9Z0Y7	819	Q9Z0Y7	Q9Z0Y7	Insulin receptor substrate 4	Irs4	_FLGSGLHKEAS(ph)FSQGTK_
-0.763921	-0.356256	-0.701505	-4.53338	-0.49293	0.0419666	NaN	-0.957915	-0.731183	-1.0876	-0.786262	-1.41765	-0.823016	NaN	-0.775346	NaN	-1.12082	-0.581496	NaN	-0.487075	-1.06571	-1.09646	NaN	NaN	-0.640251	-1.46644	-0.849999	-0.663663	-0.13829	NaN	______MMASFQRSNSHDKVRRIVAEEGRTA	0.998514	79.286	79.286	S	2	10	F8VQ70	10	F8VQ70	F8VQ70		Scaper	_SNS(ph)HDKVR_
NaN	-1.47244	-2.01321	-1.75835	-2.44655	-1.37061	-1.415	-1.50477	-1.78777	-1.38764	-1.19585	-1.82004	-1.41267	-1.97144	-1.90601	-1.64787	NaN	-1.61231	-2.0781	-1.99371	-1.48661	-2.33577	-1.85216	NaN	0.986216	-1.92003	-1.63932	-2.1679	-2.13786	-0.72369	RAEDRKSDPYLRKSPSLESLSRPPSLGFGNT	0.998515	85.467	85.467	S	3	914	Q5SXY1	914	Q5SXY1	Q5SXY1	Cytospin-B	Specc1	_KSPS(ph)LESLSRPPSLGFGNTR_
-0.574247	-1.26003	NaN	NaN	0.627583	NaN	-0.41738	NaN	-1.07348	NaN	-2.0841	NaN	NaN	-0.420294	0.155245	0.115394	NaN	NaN	NaN	-1.70009	NaN	-0.701948	NaN	-2.34908	-1.0212	0.0746842	NaN	1.40251	NaN	1.87737	HHHRHSSGHHKVSSLSPEQEQGLWKQSHKSS	0.99852	122.1	122.1	S	2	193	Q80XP8;D6RG49	193;193	Q80XP8	Q80XP8	Protein FAM76B	Fam76b;Fam76b	_VSSLS(ph)PEQEQGLWK_
1.32789	1.45549	1.07591	1.61591	0.8072	0.872393	0.959346	1.58316	1.78478	1.43569	1.41889	1.52483	1.70064	1.55347	1.31628	0.776973	0.656854	2.1841	1.76356	1.95635	1.23067	1.60139	1.42001	1.58299	1.35686	1.04302	0.852615	1.33829	1.81751	1.27865	LPDSPGQTMPPSRSKTPPPPPQTVQAKREVP	0.998522	119.8	98.035	T	2	1437	B2RUG9;E9QLQ9;Q61315	1437;1403;1437	B2RUG9	B2RUG9	Adenomatous polyposis coli protein	Apc;Apc;Apc	_SKT(ph)PPPPPQTVQAK_
-3.08716	-2.82583	NaN	NaN	NaN	-3.36093	-2.77575	NaN	0.560792	-2.60438	-2.81578	-1.10501	NaN	NaN	-2.50975	-2.16938	-2.96955	-2.0135	NaN	-2.70111	-2.35027	-2.77882	-0.362891	-2.67588	-2.66043	-3.62714	NaN	-2.85146	-2.39635	1.79391	HHKKEKKKRKKEKRSSPYHSELTKK______	0.998524	180.7	157.68	S	4	144	Q4V9W2	144	Q4V9W2	Q4V9W2	Protein SREK1IP1	Srek1ip1	_RSS(ph)PYHSELTKK_
NaN	1.47798	-0.472176	-0.197488	NaN	0.626357	1.6034	NaN	-0.293606	0.328725	1.80214	-0.654436	0.259841	-0.378068	NaN	1.12586	NaN	NaN	-0.407298	NaN	-0.570851	NaN	NaN	1.0446	-0.383718	-0.399226	-0.262914	-0.206518	-0.410775	NaN	PSSSAPRVSRLATTVSAPDLKSVRSKVGSTE	0.998524	91.207	49.31	S	2	901	E9PZ43;E9PWC0;F7CK47;P27546;E9QPW8	748;748;1362;901;901	E9PZ43;P27546	P27546	Microtubule-associated protein;Microtubule-associated protein;Microtubule-associated protein;Microtubule-associated protein 4;Microtubule-associated protein	Mtap4;Mtap4;Mtap4;Map4;Mtap4	_LATTVS(ph)APDLK_
-1.81336	-0.446997	-0.108357	0.653877	-0.491699	NaN	-1.31115	-0.2587	-2.79533	-0.760349	-0.703455	-0.453228	1.15711	-1.46848	NaN	-1.30393	-1.33113	-0.964731	0.109094	NaN	0.723491	-1.58145	-1.01071	-1.00978	-2.69666	-0.876723	-0.0753272	-1.42519	0.620268	-0.460271	SSVGSSASSSATRRESLSTSSDLYKRSSSSL	0.998555	139.08	88.992	S	2	587	Q80U58;Q3UR91	587;587	Q80U58	Q80U58	Pumilio homolog 2	Pum2;Pum2	_RES(ph)LSTSSDLYKR_
-1.69055	-1.22614	-1.56399	-0.703544	NaN	-1.46456	-1.26586	-1.60184	-0.663845	-1.0292	-0.914335	-1.40436	-1.94505	-0.951662	-1.14065	-1.36882	-1.55734	-1.13218	-1.18517	NaN	-1.50208	-1.81885	NaN	-1.19956	-1.36608	-1.9358	-1.5966	-1.81631	NaN	-1.62223	SELGKGLESPLKKSPSADSIHTRTGFTKPMD	0.99857	125.22	101.2	S	3	943	Q8CDA1	943	Q8CDA1	Q8CDA1	Phosphatidylinositide phosphatase SAC2	Inpp5f	_KSPS(ph)ADSIHTR_
NaN	-2.4592	NaN	NaN	-2.50719	NaN	-2.77178	NaN	-1.90801	-2.00673	NaN	NaN	NaN	NaN	-2.45554	-2.68601	-2.57124	NaN	-2.04467	-2.77157	-1.93926	NaN	NaN	-2.27938	-2.09085	NaN	-2.68421	-2.09221	-2.73609	-2.52589	FGRGFFKIKSGKRTASAPNLAETEKETAEHL	0.998605	193.9	172.83	S	3	500	Q8C8U0;F6S1C4	500;203	Q8C8U0	Q8C8U0	Liprin-beta-1	Ppfibp1;Ppfibp1	_TAS(ph)APNLAETEKETAEHLNLAGTSR_
2.2547	2.80692	NaN	1.36825	NaN	2.22661	2.9796	NaN	2.81858	2.52475	2.30465	3.91574	NaN	4.14142	2.59187	1.72504	2.42275	2.26257	3.79947	2.9877	0.968605	2.32308	NaN	3.7525	4.02475	2.52259	2.49916	NaN	1.9105	3.42718	TARTAAPSPDRRDSASPGAASGLDPLDSARS	0.998613	150.58	150.58	S	2	842	O88703	842	O88703	O88703	Potassium/sodium hyperpolarization-activated cyclic nucleotide-gated channel 2	Hcn2	_DSAS(ph)PGAASGLDPLDSAR_
-0.144046	-0.137241	-0.963696	-0.951588	-0.0608774	-0.680414	-1.0706	-1.51989	-0.589572	-0.520347	-0.780646	-1.22965	-1.10481	-0.854155	-0.919073	-0.272143	-0.514804	-1.14189	-1.28357	-1.0743	-0.655901	-0.0911243	-0.077243	0.0255147	-1.37095	-0.120219	-1.092	-1.37278	-0.65104	-0.186627	PAVPQTRENPPSPPTSPAAPQPRENPPSPPT	0.998616	223.07	72.086	S	3	71	Q8BP27	71	Q8BP27	Q8BP27	Swi5-dependent recombination DNA repair protein 1 homolog	Sfr1	_ENPPSPPT(ph)S(ph)PAAPQPR_
NaN	0.132894	0.540107	0.158687	0.498383	0.235977	0.862706	1.00822	-0.0350608	0.193651	NaN	-0.476019	0.400606	0.120294	0.942778	0.388337	0.812663	1.53667	0.804804	1.06803	0.710945	0.383473	2.96477	-0.0821575	NaN	0.76366	0.866226	0.87591	1.51672	1.26802	PEIRVNHEPEPASGASPGATIPKSPSQLRKG	0.998617	133.95	95.366	S	3	324	O08539;Q6P1B9	324;293	O08539	O08539	Myc box-dependent-interacting protein 1	Bin1;Bin1	_VNHEPEPASGAS(ph)PGATIPK_
-2.05669	-1.85695	-1.99783	-1.79198	NaN	-1.2593	-1.21201	-1.18948	-1.37295	1.54662	-1.1705	-1.47695	-1.55425	NaN	1.09968	-2.40409	-2.10192	NaN	NaN	NaN	-2.26138	-2.26162	-0.798341	NaN	1.90563	-1.78417	-2.58799	NaN	4.67451	0.330755	SSPVFQAEAPSARRNSTTFPSRHGLLLPASP	0.998628	111.39	109.22	S	2	59	Q9DB52	59	Q9DB52	Q9DB52	Protein FAM122A	Fam122a	_RNS(ph)TTFPSR_
-1.53501	-2.26808	-2.43384	-0.737168	NaN	NaN	-1.47015	-3.03226	NaN	NaN	NaN	-3.04252	-0.229834	NaN	NaN	-1.75318	-2.79693	-1.6255	NaN	0.335863	NaN	-0.988267	-1.98688	NaN	0.021365	-3.13575	-3.29966	-2.56543	-1.47918	NaN	_______MEQAVHGESKRGQVTGTHLTNDIS	0.99863	167.07	165	S	4	9	Q9R1J0	9	Q9R1J0	Q9R1J0	Sterol-4-alpha-carboxylate 3-dehydrogenase, decarboxylating	Nsdhl	_(ac)MEQAVHGES(ph)KRGQVTGTHLTNDISK_
-0.498149	0.214408	NaN	NaN	NaN	0.625378	0.0477262	-0.521654	NaN	NaN	0.358861	NaN	-0.72779	-0.240375	-0.375179	NaN	0.092048	-0.181548	NaN	-0.179256	0.0239296	NaN	-0.18409	-0.201508	0.106529	NaN	0.297555	NaN	NaN	NaN	____________MCNTPTYCDLGKAAKDVFN	0.998641	66.285	66.285	T	2	4	J3QMG3;Q60931	4;4	J3QMG3	J3QMG3	Voltage-dependent anion-selective channel protein 3	Vdac3	_(ac)CNT(ph)PTYCDLGK_
0.649186	3.37794	NaN	2.75283	2.56294	2.14567	2.13974	1.90417	1.60476	1.99143	2.34586	3.38934	0.855901	NaN	1.5194	2.00642	0.512575	0.283176	2.34725	NaN	2.68817	NaN	NaN	NaN	1.47505	2.24236	1.0028	NaN	NaN	3.78089	LENHSKLRVKPERSQSTTSDVPANYKVIKSS	0.998643	123.97	96.666	S	2	116	Q80VE5	116	Q80VE5	Q80VE5		Tbc1d22b	_SQS(ph)TTSDVPANYK_
-1.33959	-1.41894	-1.95557	-2.25266	-0.60502	-1.37812	-1.74019	-0.908198	-2.12168	-1.86251	-2.0106	-1.32774	-1.60739	-0.950991	-1.51899	-1.33514	-1.65892	-1.63831	-2.24221	-1.13626	-1.43136	-1.98178	-1.26778	-2.06519	-1.14809	-0.971957	-2.42948	-2.7511	-1.53057	-1.29719	KIPRGPPSPPAPVMHSPSRKMTVKEQQEWKI	0.998652	219.3	163.91	S	2	232	Q9CSN1	232	Q9CSN1	Q9CSN1	SNW domain-containing protein 1	Snw1	_GPPS(ph)PPAPVMHS(ph)PSRK_
2.10253	1.5742	0.432805	1.98805	0.996945	2.19813	0.953048	1.46065	1.84856	1.6376	1.17072	1.34828	1.36375	1.5337	1.45486	2.13581	0.943	1.69914	1.75633	2.23569	1.31664	0.930023	1.56909	2.53249	1.51874	1.20042	1.53767	1.49431	1.40801	1.39017	ALLTHQLQRLRIQPSSPPPNHPSNHLFRQPS	0.998664	112.74	111.95	S	3	779	E9PU87;F6S7W6;Q6P4S6;F6U6U5	779;729;721;684	E9PU87	E9PU87	Serine/threonine-protein kinase SIK3	Sik3;Sik3;Sik3;Sik3	_IQPSS(ph)PPPNHPSNHLFR_
-3.10229	-1.69336	-3.63633	-3.15496	-3.208	-1.28072	NaN	-2.54023	-3.20445	-3.42425	-1.71493	-1.42013	-3.8531	-2.92953	-3.23378	-3.02703	-1.65127	-2.54659	-3.1324	-2.45476	-2.40073	-1.73292	-4.081	-3.09734	-3.10842	-2.62569	-3.83107	-2.80684	-1.18821	-2.98278	TDVETQPGKTVIRLPSGSGPASPTTGSAVDI	0.99867	262.57	191.02	S	2	211	E9Q616	211	E9Q616	E9Q616		Ahnak	_TVIRLPS(ph)GSGPAS(ph)PTTGSAVDIR_
0.0324773	NaN	-1.04292	NaN	NaN	-0.640621	1.27056	-0.868845	-0.655718	NaN	0.241663	NaN	-0.522658	NaN	NaN	-0.520648	-0.780478	NaN	NaN	NaN	-1.1379	NaN	NaN	-0.624709	NaN	-1.54117	NaN	NaN	-0.265437	-0.978122	ENLPPKLSRLKMNIASPGTVHKRYHRRKSQG	0.998684	90.707	45.33	S	3	518	Q8VDU5	518	Q8VDU5	Q8VDU5	SNF-related serine/threonine-protein kinase	Snrk	_MNIAS(ph)PGTVHKR_
3.46161	NaN	NaN	8.73128	8.03827	2.90444	3.52092	NaN	3.97558	7.35724	NaN	NaN	6.58008	1.91403	4.50629	2.8199	NaN	5.43484	4.3464	4.46326	NaN	2.66411	NaN	NaN	4.39008	2.14153	NaN	NaN	NaN	3.85329	QIRCVERTPLSNSRSSLNAKMEECVKLNCEQ	0.998712	294.29	225.01	S	2	575	Q9Z0V2	575	Q9Z0V2	Q9Z0V2	Potassium voltage-gated channel subfamily D member 2	Kcnd2	_TPLSNSRSS(ph)LNAK_
-2.74749	-3.06195	-3.03589	NaN	-2.57973	-2.88565	-3.06803	-2.68921	-2.56616	-1.80575	-2.5858	-1.84258	-3.25514	-2.50167	-4.06996	-3.16499	-1.75176	NaN	-1.5839	-4.23013	-2.43069	-2.63264	-2.97049	-2.60239	-3.4489	-2.40117	-1.8127	NaN	-3.15181	-2.93648	SGNAGGFRSRSSSVGSSSSYPISSAGPRTQL	0.998726	220.23	200.54	S	2	4248	E9QMZ5;E9QN87;Q9QXS1;E9QPE8;E9QK43;E9QQ00;E9QL05;E9PY96;E9QLJ5;E9QKX4;E9Q153;E9Q3W4	4248;4396;4396;4391;4294;4255;4253;4248;4239;4226;4216;4091	E9QMZ5;E9QN87	E9QMZ5	Plectin	Plec;Plec;Plec;Plec;Plec;Plec;Plec;Plec;Plec;Plec;Plec;Plec	_SSS(ph)VGS(ph)SSSYPISSAGPR_
-1.41765	-0.491083	-1.11016	-1.15296	-1.18403	-0.448267	-0.851039	-0.876016	-1.51344	-0.948227	-0.766468	-1.27852	-1.84503	-1.21884	-1.48846	-1.18675	-1.3794	-0.892585	-1.84623	-1.51586	-1.0378	-1.36424	-1.50615	-1.78253	-1.55439	-1.58583	-1.15108	-1.94358	-1.65553	-2.02549	STKSVSTTGSLQRSRSDIDVNAAASAKSKVS	0.998738	204.31	204.31	S	2	600	E9QKH0;E9QNY9;Q80TV8;J3QP81;E9Q6L0	600;600;600;600;600	E9QKH0;J3QP81	E9QKH0	CLIP-associating protein 1	Clasp1;Clasp1;Clasp1;Clasp1	_SRS(ph)DIDVNAAASAK_
NaN	1.09474	0.880976	1.2467	0.741228	0.10036	1.25598	NaN	NaN	0.563262	NaN	0.88694	-0.109829	-0.194591	NaN	1.15351	NaN	NaN	NaN	NaN	NaN	0.855797	0.203502	NaN	0.412789	0.63283	NaN	NaN	0.873794	1.65417	LKRKRESERTFCRSGSISVKVIRHDSRQDSK	0.998744	104.42	72.243	S	2	726	A2AJT5;A2AJT4	726;726	A2AJT5	A2AJT5	Arginine/serine-rich protein PNISR	Sfrs18;Pnisr	_SGS(ph)ISVK_
-3.46519	-3.73075	NaN	-1.76035	-4.59694	-2.72452	-4.04115	-3.83693	-3.36289	-2.50987	-2.57978	-4.25927	-4.1357	-5.42804	-4.15793	-3.23025	-4.34774	-4.19409	-2.79807	-3.61883	-4.69332	-3.29856	-5.04976	-4.46087	-2.67444	-4.73227	-3.83825	NaN	-3.72093	-3.39862	KSRNCFPKSYGSQPNSPTSEDLAKTNMTAIR	0.998744	147.21	147.21	S	2	203	Q6AW69;B2RSU6;D3Z3H4	203;203;203	Q6AW69	Q6AW69	Cingulin-like protein 1	Cgnl1;Cgnl1;Cgnl1	_SYGS(ph)QPNS(ph)PTSEDLAK_
-2.07929	-2.43941	-1.74063	NaN	0.180054	-4.16205	-3.24791	-1.92873	NaN	-1.28137	NaN	-1.97706	NaN	NaN	NaN	-3.80519	-3.3427	NaN	NaN	-1.90257	-3.32812	-0.661385	-2.68556	NaN	NaN	-0.977317	-3.31051	1.50582	NaN	1.61799	NSPAGSKENVKASETSPSFSKADNKGMSPVV	0.998744	140.46	122.14	S	2	741	E9QM77;O70305;F6U2C2;F7B6X4	741;741;432;273	E9QM77	E9QM77	Ataxin-2	Atxn2;Atxn2;Atxn2;Atxn2	_ASETS(ph)PSFSKADNK_
3.75154	3.00023	2.45198	5.44857	4.6457	3.49026	2.00921	2.45577	2.55538	3.1208	2.57072	1.60907	1.57197	1.7059	4.27755	2.32186	NaN	2.86271	1.13397	5.16147	2.71862	1.98405	5.46709	1.64404	2.82194	1.9849	2.08039	3.26299	2.11279	2.98074	SGGNKKNDGVKESSESTNTTIEDEDTKVRKQ	0.998754	354.35	230.42	S	2	333	P11798;F8WIS9;F8WHB5	333;344;44	P11798	P11798	Calcium/calmodulin-dependent protein kinase type II subunit alpha	Camk2a;Camk2a;Camk2a	_ESSES(ph)TNTTIEDEDTKVR_
-2.31011	-1.08746	0.313782	0.300875	-0.0189191	0.282649	-0.0457225	-0.680504	-0.959622	0.464365	0.359231	-0.499272	-0.481609	-0.939452	-1.00705	-0.718351	-1.49641	-1.28001	-0.647913	-1.96794	-1.53923	-0.893207	-1.88382	-1.11443	-1.43978	-2.23017	-1.33685	-1.77623	-1.61542	-1.69194	APHPREIFKQKERAMSTTSVTSSQPGKLRSP	0.998756	238.49	212.69	S	2	277	Q62418	277	Q62418	Q62418	Drebrin-like protein	Dbnl	_AM(ox)S(ph)TTSVTSSQPGK_
-2.54557	-2.88296	NaN	NaN	-2.13573	-1.78291	-2.47503	NaN	NaN	NaN	-2.84451	0.0184396	-2.86196	NaN	-2.03717	-2.01353	NaN	-2.35426	NaN	-2.31002	-1.65673	NaN	-2.1149	NaN	-2.62183	-2.72907	-2.34199	NaN	NaN	NaN	EQSYRVSRVIEPPAASCPSSPRIRRRISLTK	0.998762	104.84	104.84	S	2	506	Q3UYI5	506	Q3UYI5	Q3UYI5	Ral guanine nucleotide dissociation stimulator-like 3	Rgl3	_VIEPPAAS(ph)CPS(ph)SPR_
-1.2032	-0.945832	-0.980098	-0.573762	-1.10903	-0.77804	-1.13553	-0.901031	-0.910272	-0.586981	-0.839959	-1.24251	-1.49943	-1.35541	-1.10809	-0.915406	-1.16903	-0.79776	-1.60791	-0.51076	-1.39226	-1.08699	-1.29313	-1.14248	-0.792772	3.80434	-1.34846	-1.02006	-0.661567	-1.52316	KSAGSKSSGGREDSESPGTQRSNSSEASSGD	0.998771	160.45	160.45	S	3	79	P97825	79	P97825	P97825	Hematological and neurological expressed 1 protein	Hn1	_SSGGREDSES(ph)PGTQR_
0.275682	-3.11018	0.343623	0.711889	-1.8544	-0.973428	0.429673	0.0163224	-0.937495	-1.23358	0.435846	-2.79909	-1.30999	0.392497	-0.263034	-0.974382	0.798667	-2.51891	0.44493	-2.59027	-3.55766	-1.19112	0.663534	-2.0675	-2.14019	-2.48931	0.639422	0.458485	-0.546265	0.116082	SPPPKQRSPTVTKRRSPSLSSKHRKGSSPGR	0.998781	106.16	81.565	S	3	672	E9PUK6;A2A8V9;Q52KI8;A2A8V8;E9QKA4;F6UK16	672;667;672;658;672;118	E9PUK6	E9PUK6	Serine/arginine repetitive matrix protein 1	Srrm1;Srrm1;Srrm1;Srrm1;Srrm1;Srrm1	_RRS(ph)PSLSSK_
-2.401	-2.78052	-3.81352	-1.91242	-0.968275	-1.83742	-1.86465	NaN	-3.19462	-1.39259	-2.67965	-2.68917	-2.26783	-3.27566	-1.52492	-3.51601	-3.8674	-2.10319	-3.13274	-1.06771	-2.57451	-2.55478	-2.91504	-4.00144	-1.47711	NaN	-1.8307	-0.662388	-3.339	-1.14261	IVESIEYRRQNPSRCSVSLSNVEARKFFNKE	0.998794	136.14	103.27	S	3	726	P47713;Q9DBX5	726;718	P47713	P47713	Cytosolic phospholipase A2;Phospholipase A2;Lysophospholipase	Pla2g4a;Pla2g4a	_RQNPSRCS(ph)VSLSNVEAR_
2.38737	2.74439	3.04133	4.84133	3.38692	3.19681	4.56918	3.21867	2.31567	3.64306	2.11979	2.87832	3.51452	2.03363	2.18384	2.56781	1.62834	3.61161	1.63666	2.73188	2.95255	2.62763	3.32917	2.54785	4.48145	2.69544	2.98028	3.50467	3.11979	4.19842	CLVDAFLGISRPRSDSAPPTPVNRLSMPQSA	0.998799	96.163	96.163	S	2	359	E9Q0J2;A2ACC6;F8WHN4;Q8BQZ4;A2ACC7	359;359;359;359;47	E9Q0J2	E9Q0J2	Ral GTPase-activating protein subunit beta	Ralgapb;Ralgapb;Ralgapb;Ralgapb;Ralgapb	_SDS(ph)APPT(ph)PVNR_
2.5503	4.87079	2.91975	NaN	2.36676	4.4809	5.0031	2.96714	4.84821	4.35105	3.18731	3.4175	4.83029	3.9851	3.6462	3.90086	2.49744	NaN	NaN	3.66951	3.07036	3.67983	2.98644	3.68494	3.70796	1.73557	3.99346	2.33279	3.54901	2.13093	EAGLLEAARATPRRSSIIKDPSNQKCGGRKK	0.998799	156.11	156.11	S	2	78	Q3USB7	78	Q3USB7	Q3USB7	Inactive phospholipase C-like protein 1	Plcl1	_RSS(ph)IIKDPSNQK_
-0.280956	1.04579	0.572072	NaN	NaN	1.37467	1.27687	1.1428	NaN	1.54229	1.78931	1.11263	NaN	NaN	NaN	0.136553	-0.0861043	0.0163953	NaN	NaN	0.216468	-0.0999011	-0.27011	NaN	NaN	-0.900026	-0.0344974	NaN	NaN	NaN	SKPKKPRPKSVHREESYSDSGTKCSSTHNLS	0.9988	169.25	107.57	S	2	1359	A2AHC3	1359	A2AHC3	A2AHC3	Calmodulin-regulated spectrin-associated protein 1	Camsap1	_SVHREES(ph)YSDSGTK_
3.65929	3.77032	NaN	3.81695	3.5391	3.79268	4.50197	NaN	2.4145	4.40893	3.58564	3.04157	1.26469	2.11403	4.45365	5.34602	3.59782	3.56747	3.48036	3.15624	3.41815	3.28209	4.66526	3.8639	3.53096	4.12092	3.7713	4.18831	4.27864	4.64613	STVSGIRPARVVSSTSEEEEAFTEKFLKINC	0.9988	236.02	236.02	S	2	204	Q4KMM3;E9Q0A7	204;197	Q4KMM3	Q4KMM3	Oxidation resistance protein 1	Oxr1;Oxr1	_VVSSTS(ph)EEEEAFTEK_
2.10874	2.10302	1.26906	NaN	NaN	2.99103	2.27607	3.19364	NaN	NaN	2.19034	0.572587	1.64332	NaN	1.05925	2.18909	1.42635	NaN	NaN	NaN	2.19952	1.62149	NaN	NaN	NaN	2.51754	NaN	NaN	3.44756	NaN	IIRKIKAIGGIILTASHNPGGPNGDFGIKFN	0.998802	208.37	208.37	S	3	135	A2CEK3;Q9D0F9	135;117	A2CEK3	A2CEK3	Phosphoglucomutase-1	Pgm2;Pgm1	_AIGGIILTAS(ph)HNPGGPNGDFGIK_
-1.8692	NaN	-0.515813	NaN	-1.91384	-1.72509	NaN	-1.21363	NaN	-1.83277	-1.42739	-1.24184	-1.32682	NaN	-1.60312	0.490679	-1.45565	-0.718263	NaN	-1.3202	NaN	NaN	NaN	NaN	-1.70075	-1.90554	-0.759412	0.233651	-1.12559	-1.65951	DLRTLNKLKSPKRPASPSSPEHLPATPAESP	0.998803	205.89	176.94	S	3	234	Q8BR65	234	Q8BR65	Q8BR65	Sin3 histone deacetylase corepressor complex component SDS3	Suds3	_RPAS(ph)PSS(ph)PEHLPATPAESPAQR_
-3.93282	-2.03295	-2.95821	-2.13245	-1.96805	-4.28814	-4.78099	-3.99023	-2.29078	-4.75708	-3.00263	-2.65136	NaN	-2.35854	-3.16973	-3.25136	-4.34993	-3.42398	-2.41889	NaN	-3.66164	-3.44015	-2.88389	NaN	-3.23352	NaN	-3.65638	-1.92524	-2.12502	NaN	DRGRDRGFGAPRFGGSRTGPLSGKKFGNPGE	0.998811	131.56	125.45	S	2	24	Q8BTS0;Q61656;S4R1I6;B1ARB9;B1ARC0;B1ARB8;S4R1E3	24;24;24;24;24;24;24	Q8BTS0	Q8BTS0	Probable ATP-dependent RNA helicase DDX5	Ddx5;Ddx5;Ddx5;Ddx5;Ddx5	_FGGS(ph)RTGPLSGKK_
2.56781	-0.393636	-3.29663	-0.346078	0.846376	1.37853	1.96561	-1.38918	-1.1242	1.37722	-3.12981	-3.09454	-1.29284	1.37404	-0.213129	-0.383386	1.60867	2.24612	-0.39594	0.625378	0.849492	1.12127	-2.38722	1.35875	-0.517024	-1.08475	-0.555522	-3.0509	-2.09825	0.347711	PGPTPSGTNVGSSGRSPSKAVAARAAGSTVR	0.998823	316.31	214.17	S	2	34	E9PW43;Q9CQS8	34;17	E9PW43	E9PW43	Protein transport protein Sec61 subunit beta	Gm10320;Sec61b	_PGPTPSGTNVGSSGRS(ph)PSK_
-1.2092	-0.128953	-0.841168	NaN	NaN	1.09037	1.62678	1.11638	0.0384803	0.596558	1.80344	0.913434	0.200564	NaN	0.143245	-0.437547	-0.707436	NaN	NaN	NaN	-0.731096	-0.964879	-0.735869	NaN	NaN	0.742241	-0.324926	NaN	NaN	NaN	VFQLLPSFPTLTRSKSHESQLGNRIDDVTPM	0.998836	119.32	107.97	S	2	297	Q61097;Q5SXE4	297;297	Q61097	Q61097	Kinase suppressor of Ras 1	Ksr1;Ksr1	_SKS(ph)HESQLGNR_
1.88241	1.82322	0.936497	1.64873	0.978975	1.15203	1.32814	NaN	0.666943	1.46097	2.10302	NaN	0.489504	NaN	NaN	1.90974	0.944832	1.27981	NaN	1.47738	0.877552	1.48948	NaN	1.09752	1.14826	NaN	0.879436	NaN	1.93385	1.58857	MDGAIASGVSKFATLSLHDRKERHHEKDHKR	0.998839	102.87	83.314	S	3	465	Q3UWE6	465	Q3UWE6	Q3UWE6		Wdr20a	_FATLS(ph)LHDRK_
-1.81668	-1.19491	-1.65723	-1.34045	2.33337	-1.36076	-0.131326	-2.62199	-0.7554	-0.983751	-1.91265	-2.87304	-1.22583	-1.38598	-1.07382	0.191475	-2.62195	-0.847195	-2.2906	-1.72892	2.3873	-1.83758	-1.79818	-1.23505	-1.28812	1.81401	-1.57889	-2.21241	-1.55129	-2.8406	FAPKTDSEKPFRGSQSPKRPSGLLAQERKLC	0.998845	165.16	66.636	S	2	48	F6YSQ2	48	F6YSQ2	F6YSQ2		Thrap3	_TDSEKPFRGS(ph)QS(ph)PK_
-1.87641	-1.19491	-1.65723	-1.34045	2.33337	-1.36076	-0.131326	-2.62199	-0.7554	-0.983751	-2.36022	-2.87304	-1.22583	-1.38598	-1.07382	0.191475	-2.62195	-0.847195	-2.2906	-0.893518	2.3873	-1.83758	-1.79818	-1.23505	-1.28812	1.81401	-1.57889	-0.904503	-1.55129	-2.8406	FAPKTDSEKPFRGSQSPKRYKLRDDFEKKMA	0.998845	165.16	66.636	S	2	405	Q569Z6;Q8BZN7	405;405	Q569Z6	Q569Z6	Thyroid hormone receptor-associated protein 3	Thrap3;Thrap3	_TDSEKPFRGS(ph)QS(ph)PK_
-1.72212	NaN	-2.03541	-2.04464	-1.50345	-3.29418	NaN	-1.96739	NaN	-1.68549	-2.05994	NaN	-1.98105	-1.60994	NaN	NaN	NaN	NaN	NaN	-1.45901	-2.49442	-1.07416	NaN	-1.62148	NaN	NaN	NaN	-2.23928	-2.31791	-2.54112	NPRQAAYEMRMQRNSSPSISPNTSFASDGSP	0.998845	193.11	188.97	S	3	471	Q9DBR1	471	Q9DBR1	Q9DBR1	5'-3' exoribonuclease 2	Xrn2	_NSS(ph)PSISPNTSFASDGSPSPLGGIKR_
1.07734	0.324997	-0.65104	0.117302	-0.460376	-0.698752	NaN	0.0814153	0.545993	-0.446256	-0.426211	NaN	-0.677982	-0.263996	0.52079	0.209161	-0.339707	-0.238787	0.399521	-1.15678	NaN	-0.679874	0.364013	1.26816	0.637424	-1.30118	-0.775093	NaN	0.181624	0.390491	QRQRAAGALGSASSGSMPNLAARSGAASTGG	0.998847	178.53	144.22	S	2	800	H3BIZ7;Q8BIE6;Q3TB04	800;785;491	H3BIZ7	H3BIZ7	FERM domain-containing protein 4A	Frmd4a;Frmd4a;Frmd4a	_AAGALGSASSGS(ph)MPNLAAR_
1.91169	NaN	2.78916	3.66357	NaN	2.56961	1.77586	NaN	2.54507	4.06431	NaN	NaN	2.56047	3.82251	NaN	NaN	2.12973	3.25829	2.70849	NaN	2.57089	NaN	NaN	NaN	NaN	NaN	NaN	2.90768	2.82225	NaN	VNRYYGNIRPSGRRESLTSFGNGPLSPGGPS	0.998853	154.77	113.14	S	3	1755	P11881	1755	P11881	P11881	Inositol 1,4,5-trisphosphate receptor type 1	Itpr1	_RES(ph)LTSFGNGPLSPGGPSKPGGGGGGPGSSSTSR_
-0.477781	0.0144122	-1.18008	NaN	-0.625645	-0.195348	-0.43808	-0.509341	NaN	-0.391768	-1.70062	0.258701	-0.119157	-0.539829	-1.09288	-0.771294	-0.636172	0.197286	-0.716157	NaN	-0.954271	-0.30147	-0.498251	NaN	-0.686792	-0.485324	-0.0536674	-0.0553346	NaN	-1.10601	TEPQLGLGSQRDLTHSDSESSLHMSDRQRVA	0.998857	243.41	242.18	S	3	519	P70302	519	P70302	P70302	Stromal interaction molecule 1	Stim1	_DLTHS(ph)DSESSLHMSDR_
-1.73031	0.964264	0.103922	0.0314889	-2.25915	-1.07628	0.807957	NaN	1.27998	-0.460166	-1.60715	0.54372	-1.31823	0.698951	-1.28771	-0.467905	0.700755	NaN	-1.43494	-1.24793	-1.65416	0.831153	1.45032	-0.236829	-1.34272	NaN	0.968464	-0.270469	-0.849199	-1.24093	GRCERSKDASPINRWSPTRRRSRSPIRRRSR	0.998864	166.21	137.89	S	3	437	Q61136	437	Q61136	Q61136	Serine/threonine-protein kinase PRP4 homolog	Prpf4b	_SKDAS(ph)PINRWS(ph)PTR_
-2.50078	-1.6778	NaN	NaN	-2.3305	-3.82426	-1.96218	-0.132116	-1.71774	-1.60644	-0.52707	-0.639047	NaN	-1.55469	-2.85298	-0.648741	-1.95136	-0.213378	-2.45562	-2.4908	NaN	-1.76981	NaN	-1.4526	0.121722	-1.96111	-1.62185	-3.54942	-1.10434	-1.27316	GSIFSPKKTPPRKSASLSNLHSLDRSTRELE	0.998873	128.59	109.79	S	2	20	Q9D1C2	20	Q9D1C2	Q9D1C2	Protein chibby homolog 1	Cby1	_SAS(ph)LSNLHSLDR_
1.98205	NaN	0.408531	NaN	3.30772	1.84949	-0.258217	NaN	2.91452	3.37322	1.4616	-0.0116388	2.3954	3.44725	3.38449	2.0315	-0.515612	2.77982	3.19548	3.33653	2.79937	1.99476	2.74082	3.25223	4.32233	2.67659	1.63706	0.704112	3.36752	3.68642	TTSDVPANYKVIKSSSDAQLSRNSSDTCLRN	0.998881	86.114	73.435	S	2	132	Q80VE5	132	Q80VE5	Q80VE5		Tbc1d22b	_SSS(ph)DAQLSR_
-1.92915	-2.18783	-1.56277	-1.90373	-2.12479	-1.88721	-1.61532	-1.44541	-2.59643	-2.53755	-1.83923	-2.40133	-1.75322	-3.05202	-1.88233	-1.26784	-1.91498	-1.76829	-1.62218	-2.03661	-1.91468	-2.51579	-1.38648	-2.10524	-2.08641	-1.46441	-2.12549	-1.83972	-1.81439	-0.0930191	KAKTKTTKKRPQRATSNVFAMFDQSQIQEFK	0.998883	242.53	152.95	S	2	20	Q3THE2;Q6ZWQ9;Q9CQ19;D3YV37;D3Z249	20;20;20;20;20	Q3THE2	Q3THE2	Myosin regulatory light chain 12B;Myosin regulatory light polypeptide 9	Myl12b;Myl12a;Myl9;Myl12a;Myl12a	_ATS(ph)NVFAMFDQSQIQEFK_
0.0519225	0.250423	-0.1644	-0.154583	-0.0086304	0.253275	0.0384509	-0.1153	0.299685	0.104837	0.164383	-0.273098	-0.183201	0.0345592	-0.270708	-0.337083	-0.0564447	0.409278	-0.201007	0.366746	-0.356707	-0.0993626	-0.111565	-0.335255	0.120859	-0.354791	-0.226385	-0.307895	0.257649	-0.171591	EPASESPRPALARSASSDTSEELNSQDSPKR	0.998885	371.97	274.39	S	3	285	P70441	285	P70441	P70441	Na(+)/H(+) exchange regulatory cofactor NHE-RF1	Slc9a3r1	_SAS(ph)SDTSEELNSQDSPKR_
-3.59848	-4.32905	0.0854968	-4.26933	-1.37496	-3.68695	-4.43476	-0.121811	NaN	NaN	-4.41082	NaN	NaN	NaN	-1.80103	-3.33956	NaN	-3.71896	NaN	NaN	-3.94813	-4.57555	-3.85788	NaN	NaN	NaN	-4.123	-3.36709	NaN	NaN	RAASVPPSLFRRSAPSPGRIPQPEDVPNDRA	0.998888	90.534	77.847	S	3	439	Q9Z0Y7	439	Q9Z0Y7	Q9Z0Y7	Insulin receptor substrate 4	Irs4	_SAPS(ph)PGRIPQPEDVPNDR_
-0.812375	-1.49467	-0.77602	-0.460481	-1.54285	0.0538232	-1.74562	-0.573568	-1.28594	-0.924176	-0.442864	-1.44037	-0.425352	-2.64867	-0.461319	1.07042	-2.07266	-1.8779	-1.72216	-1.79419	-1.05859	-1.71013	NaN	-2.70717	-1.28297	-0.977683	NaN	-0.672108	-1.22367	-2.21142	SGKNYKATWGDGGDNSPSNVVSKQPSRITNG	0.998902	269.25	253.44	S	3	121	Q9D3L3;O09044;B0R030	121;110;110	Q9D3L3	Q9D3L3	Synaptosomal-associated protein;Synaptosomal-associated protein 23;Synaptosomal-associated protein	Snap23;Snap23;Snap23	_ATWGDGGDNS(ph)PSNVVSKQPSR_
-1.65384	0.0432593	-1.0018	-0.852958	-0.439144	-2.05811	-1.9775	-1.07711	-2.7717	-0.62882	-1.5957	-2.96636	-0.647637	0.238391	NaN	-1.55729	-1.35101	-1.47124	-0.0426443	-1.89457	-1.65457	-1.42535	0.130745	-0.0234682	-1.34039	0.436725	-2.58544	-1.93625	-0.791022	-0.362554	_____MATPPKRFCPSPSTSSEGTRIKKISI	0.998912	116.43	110.77	S	2	11	P43346	11	P43346	P43346	Deoxycytidine kinase	Dck	_FCPS(ph)PSTSSEGTR_
2.32583	0.583441	1.28535	1.13413	NaN	2.15239	2.71871	2.31811	NaN	1.3301	1.70392	1.24455	2.33949	-0.34005	-0.0446039	2.36372	2.1547	NaN	1.84151	NaN	2.2616	2.28609	1.81304	NaN	0.889209	2.11023	0.697617	1.56888	2.38263	3.23678	ATGVGSNQITFGRGSSQPNLSTSYSEQEYGK	0.998928	159.78	159.78	S	2	173	J3QNT7;Q5NCM5;F7CUV7;Q8CHU3;Q5NCM6	173;173;50;173;173	J3QNT7;Q8CHU3	J3QNT7	Epsin-2	Epn2;Epn2;Epn2;Epn2	_GSS(ph)QPNLSTSYSEQEYGK_
3.70715	3.64189	3.43264	2.6754	3.03824	3.57328	3.52977	3.53031	2.81421	3.67468	3.94595	3.70493	3.10259	3.51051	3.57317	3.79334	3.41296	3.54943	2.805	3.0829	1.85303	3.3891	2.70435	3.22014	2.85069	2.22337	3.359	4.02722	3.68314	2.11098	QKESSREALVEPASESPRPALARSASSDTSE	0.998931	182.95	159.7	S	3	275	P70441	275	P70441	P70441	Na(+)/H(+) exchange regulatory cofactor NHE-RF1	Slc9a3r1	_EALVEPASES(ph)PRPALAR_
-0.59474	-0.559443	-0.563353	NaN	-0.410232	-0.256648	-0.672833	-0.319965	-0.512378	-0.419862	-0.501719	-0.70558	NaN	NaN	-0.725872	-0.498047	-0.808509	-0.888305	-1.06743	NaN	-0.640158	-0.881743	-0.644779	-0.506399	-0.0951817	-0.909735	-0.923187	-0.894837	-0.155879	-0.0935602	______MATPAGRRASETERLLTPNPGYGTQ	0.998931	91.469	91.469	S	2	10	Q99J21;E0CZ07	10;10	Q99J21	Q99J21	Mucolipin-1	Mcoln1;Mcoln1	_RAS(ph)ETER_
4.33052	3.81718	2.85194	4.12326	4.48562	NaN	3.34189	4.23955	4.53186	5.36397	4.76125	4.13977	3.90552	4.21114	4.8138	5.03704	3.75703	2.81238	3.63666	5.11649	NaN	3.14944	4.17275	5.20328	4.69555	3.73075	4.14091	2.68094	4.07626	5.04897	ISRKLGDMRAHPLSQSFSSYSIRHSISMPVM	0.998935	195.92	195.92	S	2	166	A2AUD5;F6VQ81	166;140	A2AUD5	A2AUD5		Tpd52l2;Tpd52l2	_AHPLSQS(ph)FSSYSIR_
-1.66307	-1.48944	-1.04509	-0.937118	-0.618896	-2.17399	-1.73309	NaN	NaN	-1.31232	-1.05714	-2.12072	NaN	NaN	NaN	-0.457857	-1.36373	-1.39709	NaN	-2.23045	-2.42726	-1.432	NaN	-0.528971	-1.46582	-1.22811	-2.04331	-1.22379	NaN	-2.18698	DGAQDLDRGLRKRTYSLTTPARQRQVPQPSS	0.998936	88.187	88.187	S	2	573	P81122	573	P81122	P81122	Insulin receptor substrate 2	Irs2	_TYS(ph)LTTPAR_
-1.36793	-1.47337	-1.979	-1.74923	-0.413269	-2.80859	-2.53904	-4.12027	-3.04864	-0.827169	-2.96575	-2.5435	NaN	NaN	0.31678	-2.4298	-1.50782	NaN	-2.40569	NaN	-3.24297	-3.8497	-1.84547	-1.30842	-1.79423	-4.05467	-0.207143	-2.06981	-3.32438	NaN	ESSYFAPVPTEDKAASPSKPPISNASATPVG	0.998941	104.03	98.3	S	2	180	Q8K298	180	Q8K298	Q8K298	Actin-binding protein anillin	Anln	_AAS(ph)PSKPPISNASATPVGR_
-3.07326	-2.82387	-3.89326	-3.20944	-1.67043	-2.94724	-2.8734	-3.42801	-0.758985	-0.698218	-3.12204	-3.33056	2.09406	-3.47314	-1.57337	-2.99346	-3.03376	-0.701593	NaN	-1.44906	-4.65501	-3.61224	1.34982	NaN	-4.50932	-5.50783	-1.26784	-4.68032	-4.52325	-2.47451	TASAPATPLVSKHRPSFTRSNTISKPYISNT	0.998963	89.827	82.417	S	3	313	Q3UMF0;B1AZ14;B1AZ15;B1AZ26	313;281;281;314	Q3UMF0	Q3UMF0	Cordon-bleu protein-like 1	Cobll1;Cobll1;Cobll1;Cobll1	_HRPS(ph)FTR_
-0.0511633	-0.262433	-0.0935602	-0.108625	-0.495388	0.650159	-0.293841	-0.181675	-0.491597	-0.0871912	0.150593	-0.322966	-0.420294	-0.610983	-0.272262	-0.153805	-0.103263	0.21501	-0.170566	-0.118094	0.107803	-0.239031	NaN	-0.449218	-0.0813395	-0.624522	-0.218223	-0.492725	-0.294665	-0.785341	STPPTPERNNRPAFFSPSLKRKVPRNRIAEM	0.998974	126.88	126.88	S	3	347	B1APX2;Q3UE31	347;304	B1APX2	B1APX2	Uncharacterized protein KIAA0930 homolog	5031439G07Rik	_NNRPAFFS(ph)PSLKR_
-2.01831	-2.2149	-2.27474	-1.78191	-2.31956	-2.16218	-2.14499	-2.10986	-2.0607	-2.23337	-2.18069	-2.30909	-2.55434	-2.21039	0.443163	-2.4264	-2.50095	-1.98057	-2.55969	-2.36952	-2.01003	-2.40368	-2.51657	-2.38363	-1.82757	-2.8436	-2.4878	-2.25638	-1.65526	-2.07512	RGPPPRSGGPPPKRSTPSGPVRSSSGMGGRT	0.998977	132.74	106.49	T	2	163	Q91VM5	163	Q91VM5	Q91VM5	RNA binding motif protein, X-linked-like-1;RNA binding motif protein, X-linked-like-1, N-terminally processed	Rbmxl1	_RST(ph)PSGPVR_
3.41721	2.55241	2.75653	1.92577	2.98496	3.28223	3.41541	3.86245	2.98919	2.03227	3.8257	2.6006	2.51854	2.59841	2.58736	3.39323	3.3316	3.6804	2.69152	4.21864	3.73405	2.59815	3.7309	2.15194	2.91833	3.01672	3.13441	2.43682	2.99482	2.89507	GYMASSCMTRLSRSRTASLTSAASIDGSRSR	0.998995	239.96	143.29	T	2	330	Q9QYG0	330	Q9QYG0	Q9QYG0	Protein NDRG2	Ndrg2	_SRT(ph)AS(ph)LTSAASIDGSR_
NaN	-2.4352	-0.0204844	NaN	-2.9773	-0.515813	0.319442	-3.75521	-1.74863	NaN	-3.55815	-3.99005	-2.45723	2.87737	NaN	-2.17613	-3.91112	-2.07125	-2.41822	0.776973	-3.15742	-2.79338	-2.75737	NaN	-2.15814	-4.06944	-2.3409	NaN	NaN	NaN	QSRESKRSQDRRREKSPTTQK__________	0.998997	125.54	121.9	S	2	903	Q8C5N3;B1AYU7	903;898	Q8C5N3	Q8C5N3	Pre-mRNA-splicing factor CWC22 homolog	Cwc22;Cwc22	_EKS(ph)PTTQK_
NaN	-1.84507	-1.07581	-2.81163	NaN	-2.60485	-2.4214	-2.14653	NaN	NaN	-1.98499	-1.71238	NaN	-3.80126	-2.91934	-1.83621	-3.16803	NaN	NaN	NaN	-2.25568	-1.16806	-2.35893	NaN	NaN	-1.25978	-2.23505	-3.59658	NaN	-3.84348	ESPNYRNARTPRTPRTPQLKDSSQTPRFYPV	0.998997	85.734	77.13	T	3	765	J3QNB1;Q6ZQ58	765;765	J3QNB1	J3QNB1	La-related protein 1	Larp1	_TPRT(ph)PRT(ph)PQLK_
3.51589	7.00563	6.17491	4.09318	6.64241	3.41207	3.00173	4.97583	4.74693	4.13606	4.2626	4.33818	3.35641	5.99512	7.05011	4.32155	3.96409	4.36228	5.09099	4.36278	5.70915	6.5549	3.90632	3.31143	2.83269	3.56646	3.43934	3.26271	3.98512	5.93078	GQIRSPTKTHTPSPTSPKSNSPQKHTPVLEL	0.999	232.2	171.08	S	3	311	Q9CYT6;D3YTR7	311;199	Q9CYT6	Q9CYT6	Adenylyl cyclase-associated protein 2;Adenylyl cyclase-associated protein	Cap2;Cap2	_AQGQIRS(ph)PTKTHTPSPTS(ph)PK_
1.72209	1.91327	-0.237564	2.29053	3.18377	1.46546	NaN	NaN	2.47305	3.34806	2.18994	1.4759	2.15393	3.18718	NaN	2.20244	NaN	NaN	NaN	NaN	0.837017	NaN	NaN	NaN	NaN	NaN	NaN	NaN	2.36016	2.53174	GASASSRHPSIETLDSPTGSHVEWCKQLIAA	0.999011	206.86	192.57	S	4	53	I7HJQ9;Q9Z2C4;F6T9H9;I7HPV7	53;53;46;53	I7HJQ9	I7HJQ9	Myotubularin-related protein 1	Mtmr1;Mtmr1	_VAGGASASSRHPS(ph)IETLDS(ph)PTGSHVEWCK_
-0.492725	-0.700529	NaN	-0.678072	NaN	-0.557582	-0.556699	-0.442015	-0.114234	-0.6345	-0.338453	-0.226262	-0.770533	-0.613815	NaN	0.507788	-0.37951	-1.38344	NaN	1.53408	NaN	-1.43355	-0.79427	-0.566182	-0.645609	-1.24343	-0.298658	-0.962068	-0.89103	-1.85575	SYTPPESPVASHRSSTPLHVHTVPRALRMEE	0.999014	113.53	113.53	T	3	31	P97360;E9QAJ7	31;30	P97360	P97360	Transcription factor ETV6	Etv6;Etv6	_SST(ph)PLHVHTVPR_
-0.846393	0.187214	NaN	NaN	-2.18688	-2.54678	-1.30393	NaN	-1.81709	-1.63413	-1.13205	-1.31811	0.0510554	NaN	-2.00583	-0.74442	-1.38272	-1.67188	NaN	-2.12714	-2.74474	-1.80933	NaN	NaN	NaN	-1.03372	-2.1962	-1.5773	NaN	-2.7573	ILTRGTLDEEDEEADSDTDDIDHRVTEESRE	0.999025	259.77	259.77	S	3	338	Q8VCE2	338	Q8VCE2	Q8VCE2	GPN-loop GTPase 1	Gpn1	_GTLDEEDEEADS(ph)DTDDIDHR_
1.86791	1.37131	1.49822	2.0514	1.45839	2.17013	1.39263	1.52492	1.79121	1.81036	1.96196	1.27729	1.35034	1.43639	1.75643	1.68752	1.35122	2.15946	1.46065	1.524	1.79436	2.07327	1.55601	1.57441	1.97704	1.39142	1.58632	1.89529	2.02216	1.5544	KKIEERKAQIITEKTSPKTSNPFLVAIHDSE	0.999027	246.75	246.18	S	3	489	Q99P72	489	Q99P72	Q99P72	Reticulon-4	Rtn4	_KAQIITEKTS(ph)PK_
5.44091	4.43606	3.99811	4.00425	3.48554	4.76392	2.92873	5.88641	3.27244	4.62373	4.27512	3.77511	4.66746	3.678	4.20065	3.54185	2.75565	5.328	2.73111	4.12102	4.73316	4.27914	3.8047	4.03903	1.95031	3.88997	6.16898	4.94302	3.0117	4.08971	NMPKQVEVRMHDSHLSSDEPKHRNLGMRMCD	0.99903	185.26	185.26	S	3	24	P43006;A2APL5;A2AQI7	24;24;15	P43006	P43006	Excitatory amino acid transporter 2	Slc1a2;Slc1a2;Slc1a2	_MHDSHLS(ph)SDEPKHR_
2.20536	4.77549	2.27432	5.00852	4.45318	2.18004	4.04411	5.18705	3.93512	5.04149	4.39842	4.49743	2.77813	NaN	3.18429	5.56129	NaN	4.0101	3.70112	3.44258	4.35553	2.87155	NaN	3.04656	4.09202	NaN	3.29732	NaN	3.92575	4.00625	QAPPVRNLHQSGFSLSGAQIDDNIPRRTTQR	0.999046	382.5	124	S	4	542	O08553	542	O08553	O08553	Dihydropyrimidinase-related protein 2	Dpysl2	_NLHQSGFSLS(ph)GAQIDDNIPRR_
-2.24022	-1.81475	NaN	-1.96883	-2.27489	-1.99023	NaN	-1.28001	-1.67365	-1.94024	-1.85224	-1.89309	-1.46728	-1.9062	-2.03101	NaN	-1.92737	NaN	NaN	NaN	NaN	NaN	-1.7233	3.07838	-2.01557	NaN	-1.88986	0.87456	-0.264356	NaN	PGSETQRRRRRRHRHSPTGPPGFPRDGDYRD	0.999049	135.55	103.01	S	3	89	Q99KG3	89	Q99KG3	Q99KG3	RNA-binding protein 10	Rbm10	_HRHS(ph)PTGPPGFPR_
NaN	-0.131985	NaN	-0.0698397	-1.9665	0.113551	0.385356	NaN	NaN	1.17228	-0.794603	-1.09248	0.18025	0.461502	NaN	-0.769772	-1.81295	NaN	NaN	3.03457	-0.732486	-1.47431	NaN	-0.347666	-1.20126	-2.28936	-0.942909	NaN	NaN	NaN	GFFSKRLKGSIKRTKSQSKLDRNTSFRLPSL	0.999061	108.59	102.87	S	3	203	E9PW37;E9PYD8;D3YUS5;D3YWZ9;D3Z1T6;D3Z7S1	203;185;185;139;56;75	E9PW37	E9PW37		Rasal2;Rasal2;Rasal2;Rasal2;Rasal2;Rasal2	_TKS(ph)QSKLDR_
-0.852878	-0.489646	-0.69635	-0.109829	-1.18212	-0.671656	-0.118625	-0.452701	-0.461948	-0.165944	-0.363227	-0.911423	-0.269632	-0.583423	-0.647637	-0.763412	-0.82122	-0.605305	-1.19918	-1.13475	-1.08202	-1.03548	-0.717824	-1.04082	-0.776104	-1.35755	-1.09194	-1.89239	-0.452279	-0.608052	SISPPDFSPKTAKSRTPVQDHRSEQSSMSIE	0.99907	121.04	121.04	T	2	1629	P14873	1629	P14873	P14873	Microtubule-associated protein 1B;MAP1 light chain LC1	Map1b	_SRT(ph)PVQDHR_
-2.93121	-1.35411	-0.993928	-0.594453	-0.563841	NaN	NaN	-0.710437	-0.5431	-0.637564	-2.42355	-0.835601	-0.66712	-0.366588	-0.838508	-0.760178	-1.16858	-2.85236	-0.556307	-0.610133	NaN	-1.00187	-0.921436	-0.853517	-0.755486	-1.49835	-0.751378	-3.0243	-0.866789	-0.493955	SLTATDSLRGVRRNSSFSTARSAAAEAKGRL	0.999101	90.913	72.531	S	2	1008	O89032	1008	O89032	O89032	SH3 and PX domain-containing protein 2A	Sh3pxd2a	_NSS(ph)FSTAR_
-0.1141	0.65068	0.078061	-0.397365	NaN	-0.0139267	0.0553215	NaN	-0.307778	-0.559736	NaN	0.161944	NaN	0.149457	NaN	0.290268	-0.47747	NaN	-0.716245	NaN	-0.642193	-0.702924	NaN	NaN	NaN	0.869728	NaN	NaN	-0.414352	NaN	STVHSAKNTPSQHSHSIQHSPERSGSGSVGN	0.999104	125.73	75.646	S	3	263	Q8K019;F8WI22	263;263	Q8K019	Q8K019	Bcl-2-associated transcription factor 1	Bclaf1;Bclaf1	_NTPSQHSHS(ph)IQHS(ph)PER_
1.87218	5.23688	4.76788	NaN	NaN	4.62904	2.95121	4.64458	2.76024	NaN	5.73006	5.4416	3.42746	3.91118	NaN	4.9848	4.42955	4.71043	4.17765	4.22012	4.72021	2.64738	4.13426	NaN	1.52995	NaN	NaN	NaN	NaN	NaN	KSAHKGFKGAYDAQGTLSKIFKLGGRDSRSG	0.999106	166.03	125.62	T	3	191	F6RT34;F6VME3;F6ZIA4;F7A0B0	191;172;136;175	F6RT34;F6VME3;F6ZIA4;F7A0B0	F6RT34		Mbp;Mbp;Mbp;Mbp	_SAHKGFKGAYDAQGT(ph)LSK_
1.80667	1.2642	-0.132116	1.66497	1.14242	1.70557	NaN	NaN	2.29782	NaN	2.5999	NaN	1.53713	1.93711	NaN	1.16777	1.54502	2.25842	2.07412	2.02198	NaN	1.96798	2.0821	1.97863	2.09253	1.54616	1.0619	NaN	1.97239	1.67775	LQRQTTEPASSTRHTSFKRHLPRQMHVSSVD	0.999116	112.41	84.498	S	2	174	Q9R0N8;Q8C8S6;Q3UY13	174;89;89	Q9R0N8	Q9R0N8	Synaptotagmin-6	Syt6;Syt6;Syt6	_HTS(ph)FKR_
-1.53595	-1.05102	-1.96717	NaN	NaN	-1.66757	-1.5473	-1.64238	NaN	-0.348006	-1.42476	-1.90053	NaN	NaN	NaN	-1.32475	-1.5827	NaN	NaN	NaN	-1.40289	-1.87267	-1.15795	NaN	NaN	-1.7848	NaN	NaN	NaN	NaN	ESVARSESGTNPREHSPSESEKEVVIADPRG	0.999121	110.41	110.41	S	3	147	B1AY10	147	B1AY10	B1AY10	Transcriptional repressor NF-X1	Nfx1	_EHS(ph)PSESEKEVVIADPR_
-1.02737	-0.176578	-2.69775	-0.905428	-0.233765	-0.788936	-1.42412	-0.117163	NaN	-0.405557	-0.9634	NaN	-1.27864	-2.29793	-0.721241	NaN	NaN	NaN	-1.62326	-0.57192	-0.606347	-1.52642	NaN	-0.96192	-1.2249	NaN	NaN	-0.0328061	-0.71721	-1.14176	TLDAKMPRKRKTRHSSNPPLESHVGWVMDSR	0.999121	211.92	201.15	S	3	801	J3QNB1;Q6ZQ58	801;801	J3QNB1	J3QNB1	La-related protein 1	Larp1	_HSS(ph)NPPLESHVGWVMDSR_
-3.23275	-2.56616	-3.30258	NaN	NaN	NaN	-1.53998	-3.52594	NaN	NaN	NaN	-3.35826	-3.34298	-0.858459	NaN	-3.63145	-1.80855	-2.3206	NaN	-3.26165	NaN	-4.30619	-4.20867	-3.82344	NaN	NaN	NaN	-2.72332	NaN	-3.89171	ADLARPALKRKKPEFSPTLKKKEPGLEPPAK	0.999132	101.43	94.717	S	3	206	Q66JV6;Q9WUJ8;Q3TQX1	206;206;130	Q66JV6	Q66JV6	Origin recognition complex subunit 6	Orc6;Orc6;Orc6	_KKPEFS(ph)PTLK_
NaN	-0.510354	NaN	2.16275	-1.04656	-1.04467	-1.61183	NaN	1.23287	-1.98987	NaN	-1.44355	-0.804549	NaN	-1.88581	NaN	-0.0453032	NaN	1.53266	-1.07128	NaN	-0.414677	NaN	-1.05859	-0.749062	NaN	-1.85993	NaN	-1.74468	-1.24233	RSRSHTSEGSRSRSHTSEDARLNITPNSGAT	0.999139	182.72	182.72	T	3	366	Q62433	366	Q62433	Q62433	Protein NDRG1	Ndrg1	_SHT(ph)SEDARLNITPNSGATGNNAGPK_
0.54166	0.789362	0.277394	0.505636	0.0512496	1.28181	1.49033	0.768101	0.535604	1.36803	1.50578	0.364961	0.600227	0.479392	0.747076	-0.179511	-0.0827026	0.755697	0.251401	0.132831	-0.31313	-0.0596321	-0.788017	-0.536451	-0.34005	-0.782744	0.325087	-0.486869	0.606408	-0.351967	TTGVQNPHIERLRTHSIESSGKLKISPEQHW	0.999149	168.5	168.5	S	3	78	P47809;B1ATL6	78;89	P47809	P47809	Dual specificity mitogen-activated protein kinase kinase 4	Map2k4;Map2k4	_LRTHS(ph)IESSGK_
-1.77113	NaN	NaN	NaN	NaN	-0.95561	-1.06364	-1.35236	-1.02347	NaN	-1.16176	3.44414	NaN	-1.10581	-1.44504	-1.57749	-0.914718	-0.66939	NaN	NaN	-1.42492	-1.20677	NaN	NaN	NaN	-1.69359	NaN	NaN	NaN	NaN	SEGPRSRSHTSEGSRSRSHTSEDARLNITPN	0.999151	113.99	107.93	S	2	362	Q62433	362	Q62433	Q62433	Protein NDRG1	Ndrg1	_SHTSEGSRS(ph)R_
3.33135	3.11754	NaN	2.92194	2.0166	2.38458	NaN	NaN	1.62576	1.71435	2.79416	NaN	1.13733	NaN	1.48908	2.09598	2.81655	4.32519	NaN	1.79556	0.985587	2.89164	1.25247	1.07018	1.47129	2.42484	NaN	1.08403	NaN	2.16586	ARRAAPGTGGPTPGRSPPAPARQSVIHVQAA	0.999151	81.922	79.445	S	3	771	Q8R554	771	Q8R554	Q8R554	OTU domain-containing protein 7A	Otud7a	_RAAPGTGGPTPGRS(ph)PPAPAR_
-1.13947	0.463311	NaN	-1.83992	-1.66944	-1.1626	1.40645	NaN	NaN	-2.58489	-1.76056	0.0534937	-1.95327	-1.65058	-3.60834	0.316852	0.025221	-2.06812	-1.75864	-2.25408	-0.649478	-0.90766	NaN	-1.97856	-1.66934	NaN	-0.656268	-0.967021	NaN	NaN	ERREKLKTSRDKLRKSFTPDHVVYARSKTAV	0.999158	175.74	175.74	S	2	302	O54724	302	O54724	O54724	Polymerase I and transcript release factor	Ptrf	_S(ph)FTPDHVVYAR_
1.36557	NaN	NaN	1.56666	0.815936	2.12199	1.7218	NaN	1.47738	1.4585	1.93087	1.78314	1.19823	1.36554	1.88785	NaN	NaN	1.98171	0.793807	1.56277	1.13866	1.77275	NaN	0.773861	1.11329	NaN	1.05709	NaN	2.17176	1.45791	LKERQLSKPLSERTNSSDSERSPDLGHSTQI	0.999164	227.44	227.44	S	3	526	Q8K212	526	Q8K212	Q8K212	Phosphofurin acidic cluster sorting protein 1	Pacs1	_TNS(ph)SDSERSPDLGHSTQIPR_
6.12562	4.85063	5.20354	5.1091	5.16214	6.24081	4.80204	5.96551	5.18196	5.30324	6.71569	4.89184	5.03974	4.90211	4.60223	5.381	5.29721	4.89094	5.53202	4.63104	5.7365	6.0049	6.40446	5.29392	5.47156	5.68401	6.39277	5.40733	5.26651	4.66496	KEGDGSATTDAAPATSPKAEEPSKAGDAPSE	0.999165	423.4	386.14	S	2	96	P06837	96	P06837	P06837	Neuromodulin	Gap43	_EGDGSATTDAAPATS(ph)PKAEEPSK_
-0.0223323	0.524915	NaN	0.162848	0.47349	0.594029	0.382006	1.07345	0.982819	1.24818	0.866726	0.372636	0.884434	0.861264	0.708986	0.552093	0.614712	0.925412	0.160556	0.822682	0.905277	0.654581	0.505349	0.726615	0.796861	0.149233	0.756209	0.39407	0.955564	0.330701	APPSTPAAPKRRGSGSVDETLFALPAASEPV	0.999172	245.17	147.76	S	3	167	Q99P72	167	Q99P72	Q99P72	Reticulon-4	Rtn4	_RRGS(ph)GS(ph)VDETLFALPAASEPVIPSSAEK_
0.198129	0.782199	0.851209	0.745454	0.516842	1.37254	1.07838	0.824163	1.13112	0.676342	0.850038	1.05628	0.735115	0.935641	0.222969	1.39494	0.400873	1.28543	1.04686	0.763416	0.301017	0.543215	0.85311	1.76626	0.707407	0.561345	0.689683	1.06724	1.43101	0.952573	ASSTSSPKAEDGAAPSPSSETPKKKKKRFSF	0.999174	182.82	149.32	S	2	138	P26645	138	P26645	P26645	Myristoylated alanine-rich C-kinase substrate	Marcks	_AEDGAAPS(ph)PSSET(ph)PKKK_
-0.27023	-0.767909	-1.05179	NaN	-0.833416	-0.494876	-0.711935	-0.636358	-0.095587	-0.298072	-0.319271	-0.87523	-0.0832474	-0.654527	-0.367706	-0.983751	0.974206	-0.147437	-1.0966	-0.408494	-0.613249	-0.459327	-0.608147	-0.632454	-0.603407	-0.454492	-1.1103	-0.53087	-0.265797	-0.666302	SGSHNWGTVKDELTESPKYIQKQISYNCSDL	0.999181	314.47	158.1	S	3	234	Q9CY58	234	Q9CY58	Q9CY58	Plasminogen activator inhibitor 1 RNA-binding protein	Serbp1	_GGSGSHNWGTVKDELTES(ph)PK_
-1.33977	-1.49349	-1.64275	NaN	NaN	-1.66558	-1.42787	NaN	NaN	NaN	-1.61037	-2.05898	NaN	NaN	NaN	-0.520749	-1.73344	-1.82526	NaN	NaN	-0.257373	-1.69684	-0.128425	NaN	NaN	-0.270947	-1.89743	NaN	NaN	NaN	AARSLPSASTSKATISDEEIERQLKALGVD_	0.99919	79.466	63.185	S	2	199	Q8BJF9	199	Q8BJF9	Q8BJF9	Charged multivesicular body protein 2b	Chmp2b	_ATIS(ph)DEEIER_
0.157608	-1.65274	-1.94755	-1.50523	-2.3894	-1.05887	-1.46717	-1.747	-1.83001	-1.29472	-1.67794	-2.20958	-1.1839	-1.06929	-1.07108	-1.2929	-1.98039	-1.3305	-0.216858	-1.00554	-1.61254	-1.76243	-1.73236	2.02204	-1.6352	-3.05807	-1.74743	-1.3932	-1.42229	-1.2896	QRSTQTRRYPSSISSSPQKDLTQAKNGFSSV	0.999198	196.43	179.36	S	3	629	Q80X50	629	Q80X50	Q80X50	Ubiquitin-associated protein 2-like	Ubap2l	_RYPSSISSS(ph)PQKDLTQAK_
4.54628	4.50027	3.94342	3.4098	3.93666	2.55512	3.68416	2.0026	3.03967	3.93322	2.52467	2.49354	3.89094	NaN	2.22533	2.68901	1.48758	NaN	2.97019	2.91572	2.29555	2.36075	3.08351	4.74902	NaN	3.02198	1.83398	NaN	4.81117	1.67489	PMKTLQRSLSDPKPLSPTAEESAKERFSLYQ	0.999205	215.28	134.2	S	3	2866	O88737	2866	O88737	O88737	Protein bassoon	Bsn	_SLS(ph)DPKPLS(ph)PTAEESAKER_
2.82021	2.70172	3.17632	2.22129	2.16275	3.04145	2.06166	3.82268	2.45245	3.51256	3.26008	3.04038	1.90909	2.90823	2.32568	3.03304	3.4228	3.22877	2.54591	3.71405	2.68307	2.24345	3.00671	2.58303	2.45514	2.69554	3.10197	2.59179	2.3882	2.46514	RESVFQRCGLRGLASSPTGGALRPRRGSQPD	0.999207	164.65	164.65	S	3	833	Q6PE13	833	Q6PE13	Q6PE13	Proline-rich transmembrane protein 3	Prrt3	_GLASS(ph)PTGGALRPR_
1.15287	1.5992	0.111991	0.623176	NaN	0.276922	0.771914	0.560387	-0.0082	-0.118094	0.292016	1.37718	0.0858029	0.206379	0.687335	1.01908	-0.108892	1.62865	0.0308845	-0.207018	1.41331	0.625066	1.19146	0.0500393	1.53124	2.12652	1.21086	1.38775	1.28279	NaN	AKYFIRDEFLRISTASGDGRHYCYPHFTCAV	0.99922	117.09	117.09	S	2	1091	Q6R0H7;P63094	1091;352	Q6R0H7	Q6R0H7	Guanine nucleotide-binding protein G(s) subunit alpha isoforms XLas;Guanine nucleotide-binding protein G(s) subunit alpha isoforms short	Gnas;Gnas	_ISTAS(ph)GDGR_
-1.13494	-0.789854	-0.833497	-1.06088	-0.982437	-1.18542	-1.27727	-0.960586	-0.638027	-0.543001	-0.920217	-1.49226	-0.896388	-0.98251	-1.08896	-1.33377	-1.19409	-1.11397	-1.57604	-1.45381	-1.44954	-1.11543	-0.559247	-0.913033	-0.74373	-1.51556	-1.31516	-1.18511	-0.754888	-0.745969	PAERDREPSKLKRSYSSPDITQALQEEEKRR	0.999222	263.51	207.82	S	3	691	A2AI52;Q80U87	691;680	A2AI52	A2AI52	Ubiquitin carboxyl-terminal hydrolase;Ubiquitin carboxyl-terminal hydrolase 8	Usp8;Usp8	_SYS(ph)SPDITQALQEEEKR_
-0.485118	-0.0533895	-0.94028	-0.405775	NaN	NaN	-0.690194	-0.0086304	NaN	NaN	-0.33674	-0.346759	NaN	NaN	NaN	-0.0549179	-0.692516	0.0163515	0.251607	-0.105142	-0.157303	-0.541118	-0.0953169	0.106172	0.512905	0.168025	-0.306729	-0.751978	-0.471135	-0.0164963	SPVSPSPVQMMKRSASHPGSCSSERSSCSIK	0.999223	104.95	104.95	S	2	211	Q9ERS4	211	Q9ERS4	Q9ERS4	Pleckstrin homology domain-containing family A member 3	Plekha3	_SAS(ph)HPGSCSSER_
0.0730896	0.104542	NaN	-1.14045	NaN	-0.90666	NaN	-3.72465	NaN	NaN	-2.25051	-1.31835	NaN	NaN	NaN	-0.460376	-2.70763	NaN	NaN	NaN	NaN	-0.784839	NaN	0.385526	NaN	-3.1995	0.281088	-0.247198	-0.59388	NaN	AGTREGKPDFIKVKRSPAPCSDPKKKRFRFN	0.99923	94.544	92.575	S	2	80	Q8BLH7;D3YWU7	80;20	Q8BLH7	Q8BLH7	HIRA-interacting protein 3	Hirip3;Hirip3	_VKRS(ph)PAPCSDPK_
-2.09028	-1.02191	NaN	-0.981633	-2.51765	-1.33153	NaN	-2.96394	-0.926531	-0.560715	NaN	-2.79921	-0.94733	-0.776946	-0.69073	-1.40141	-2.87419	NaN	-1.99226	-1.01764	-1.85997	-1.70934	NaN	-1.19698	-0.459117	-3.13809	-1.14228	-2.81404	-1.68118	NaN	FKPEPPKARSQNREDSFDYSKSNLPATAGSE	0.999231	271.63	218.38	S	3	988	Q9Z0U1	988	Q9Z0U1	Q9Z0U1	Tight junction protein ZO-2	Tjp2	_SQNREDS(ph)FDYSKSNLPATAGSEIPGGSTK_
-2.73225	-2.7664	-3.69989	-3.01218	NaN	-2.80488	-2.54476	-3.73444	NaN	-3.06402	-2.33685	-3.55766	-3.28026	-3.14584	-3.4862	-3.30163	-0.643487	-2.82823	-2.90238	NaN	-2.89297	-2.87076	-2.85493	NaN	-3.5645	-3.69944	NaN	-3.48761	-2.80684	NaN	KAVGTPAGGGFPRRHSVTLPSSKFHQNQLLS	0.999235	123.02	123.02	S	3	54	P23950	54	P23950	P23950	Zinc finger protein 36, C3H1 type-like 1	Zfp36l1	_RHS(ph)VTLPSSK_
3.80513	2.87165	NaN	2.37925	2.78637	3.39517	NaN	NaN	3.10086	2.96635	3.03599	NaN	NaN	3.10706	3.03375	NaN	2.84819	2.5057	NaN	1.9136	NaN	NaN	NaN	3.89946	3.1208	NaN	NaN	2.96691	2.37191	2.84321	QMERERHRQQQHLLQSPVSHHEPESPHLRYL	0.999238	132.12	132.12	S	5	234	G3X9K3;D3YYK9	234;234	G3X9K3	G3X9K3		Arfgef1;Arfgef1	_HRQQQHLLQS(ph)PVSHHEPESPHLR_
NaN	NaN	NaN	-1.37195	-2.00666	NaN	NaN	NaN	-1.6972	-1.83697	NaN	-2.00662	-2.1989	-1.84547	-2.1104	-1.59369	NaN	-1.6124	0.455515	-1.64745	NaN	-2.27941	NaN	NaN	-1.39517	-1.86263	NaN	-2.18698	-1.25544	-2.09839	ANANSTPPPYERTRLSPPRASYDDPYKKAVA	0.999244	70.1	66.435	S	2	582	Q8C2Q3;E9QL13	582;582	Q8C2Q3	Q8C2Q3	RNA-binding protein 14	Rbm14;Rbm14	_TRLS(ph)PPR_
0.91599	1.24554	0.714847	1.03561	0.716979	0.992231	0.902902	0.943638	1.46554	1.30586	0.978805	0.543425	0.272332	1.04752	0.750009	0.748045	0.482392	1.23674	0.937713	1.07421	0.660498	0.503221	0.917325	1.00095	0.96869	0.463987	0.807654	0.594726	1.226	0.623643	GSSPEALNSLLKRQGSFSEDVISHKGDLRFV	0.999249	156.49	136.63	S	3	3887	E9PVY8;Q9QXZ0;B1ARU4;E9QA63;E9QNP1;F7ACR9;F6Q750;B1ARU1;F6SHS0;F6XCT0	3887;3889;3887;3883;2010;1766;992;2322;2011;1818	E9PVY8	E9PVY8	Microtubule-actin cross-linking factor 1	Macf1;Macf1;Macf1;Macf1;Macf1;Macf1;Macf1;Macf1;Macf1;Macf1	_RQGS(ph)FSEDVISHK_
-2.24312	-2.47672	-1.49784	-2.29754	-2.3935	-2.13393	-0.495081	-2.33477	-3.91648	-2.52965	-2.36396	-2.63986	-3.1335	-3.29618	-3.55361	-3.05754	-2.07187	-1.75185	-3.10551	-2.9437	-3.12976	-2.91667	-2.67482	-3.12224	-2.30398	-2.6287	-2.26592	-3.62059	-3.13365	-3.10569	PKPSSGTERHLHRTLSSPTGTETNPPKAPRV	0.999249	227.1	194.92	S	3	896	Q3UMF0;B1AZ14;B1AZ15	896;864;863	Q3UMF0	Q3UMF0	Cordon-bleu protein-like 1	Cobll1;Cobll1;Cobll1	_TLS(ph)SPTGTETNPPKAPR_
-2.73435	-3.16789	-3.46819	-3.31142	-3.77336	-3.07097	NaN	-3.62784	-3.76384	NaN	NaN	-3.53381	NaN	-3.68863	NaN	-1.49544	NaN	-3.61035	-3.91294	NaN	-3.79847	-4.01837	-2.55201	-3.27947	NaN	-3.13068	-3.35036	-3.02375	-3.47301	NaN	QKSRGARSSGPQRPHSFSEAFRRPVSTGSDG	0.99925	126.69	110.77	S	3	1481	Q80UW5	1481	Q80UW5	Q80UW5	Serine/threonine-protein kinase MRCK gamma	Cdc42bpg	_SSGPQRPHS(ph)FSEAFR_
-3.24736	-2.28173	-4.01078	-2.6086	-2.68453	-3.62912	-3.41413	-3.38709	-4.30568	-3.12669	-3.02421	-3.31335	-3.29256	-3.41332	-3.98121	-3.08522	-3.0553	-2.49119	-3.15803	-2.04904	-2.51776	-3.03328	-2.9968	-3.20215	-2.99715	-3.05968	-4.21101	-2.48014	-3.57906	-2.81258	GSALRPSTSRSLYSSSPGGAYVTRSSAVRLR	0.999255	202.41	164.01	S	2	56	P20152;A2AKJ2	56;56	P20152	P20152	Vimentin	Vim;Vim	_SLYSSS(ph)PGGAYVTR_
-1.97398	-2.013	-2.63322	-2.393	-2.12281	-2.32395	-2.03636	-2.77812	-2.24013	-1.90893	-2.2784	-2.05918	-2.73047	-2.36656	-2.17738	-0.79585	-1.80661	-2.63538	-1.92121	-1.93433	-2.016	-1.58448	-1.96222	-1.90639	-1.87263	-1.99722	-1.93817	-2.85384	-2.50625	-2.02255	AALEEAAPDDVQKSTSPAPADVAPAQEDLRT	0.999267	198.76	198.76	S	2	231	P97855	231	P97855	P97855	Ras GTPase-activating protein-binding protein 1	G3bp1	_STS(ph)PAPADVAPAQEDLR_
1.84513	1.6179	NaN	NaN	NaN	1.90433	2.33068	NaN	2.11585	2.75448	1.76048	2.15374	1.87181	1.71109	3.05817	NaN	NaN	2.20184	NaN	2.32677	NaN	1.66497	NaN	2.2716	2.95165	NaN	NaN	NaN	2.15779	2.00023	PGGQRMSRGSVGPAPSLSELDLRPPSPINLS	0.999271	157.75	136.91	S	3	789	Q6PE13	789	Q6PE13	Q6PE13	Proline-rich transmembrane protein 3	Prrt3	_GSVGPAPS(ph)LSELDLRPPS(ph)PINLSR_
-1.48975	NaN	-2.7616	-3.08884	NaN	-3.24466	NaN	NaN	NaN	NaN	-2.65755	-2.72328	NaN	NaN	NaN	-1.22435	-2.17143	-2.93478	-1.53675	NaN	-2.24656	-2.87553	-2.54693	-2.44996	-4.22713	-0.971001	-3.24761	NaN	NaN	-3.73487	LWDSPEPASAPRTPQSPVSRILLRTQRSLEP	0.999279	136.02	113.44	S	2	502	Q6P9Q4	502	Q6P9Q4	Q6P9Q4	FH1/FH2 domain-containing protein 1	Fhod1	_TPQS(ph)PVSR_
2.16204	1.56503	-1.10682	1.82777	2.11166	1.23206	2.14586	3.22378	1.84575	2.9011	2.97143	0.408244	3.03576	2.83702	NaN	2.17469	0.678626	3.23868	2.67577	1.18754	1.58792	0.151763	2.76582	3.32253	2.56798	2.50709	-0.107956	2.48746	NaN	2.08706	TREPKKVAVVRTPPKSPSASKSRLQTAPVPM	0.999279	169.06	131.59	S	3	543	A2A5Y6;P10637;B1AQW2	543;527;184	A2A5Y6;B1AQW2	A2A5Y6	Microtubule-associated protein;Microtubule-associated protein tau;Microtubule-associated protein	Mapt;Mapt;Mapt	_VAVVRT(ph)PPKS(ph)PSASK_
3.00474	4.26846	2.69619	2.91648	4.10867	3.97908	3.7266	3.66859	NaN	4.98503	4.04647	4.61056	3.97071	4.83856	3.3701	3.28083	2.22055	3.54179	3.89948	2.59876	3.67816	2.76788	NaN	NaN	NaN	NaN	3.40821	1.44973	3.41564	3.80068	TRPNPPVRNLHQSGFSLSGTQVDEGVRSASK	0.999282	227.89	181.23	S	3	652	E9PWE8	652	E9PWE8	E9PWE8		Dpysl3	_NLHQSGFS(ph)LSGTQVDEGVR_
-2.15371	-1.6617	-2.47923	-1.09099	-1.10199	-2.42846	-2.52032	-1.78199	-2.29311	NaN	-2.04187	-1.81196	-1.23211	NaN	NaN	-2.53792	-2.60091	-1.47197	-1.5372	-1.92683	-2.55986	-2.49823	-2.4984	-2.7696	NaN	-2.77793	NaN	0.678811	-1.43285	-2.84272	RDSLPSGPREEAKPASPSSVQDRSQASKPTP	0.999291	147.25	143.54	S	3	766	J3KMH5;Q8BI84	766;1915	J3KMH5	J3KMH5	Melanoma inhibitory activity protein 3	Mia3	_DSLPSGPREEAKPAS(ph)PSSVQDR_
-0.96857	-0.867027	NaN	-0.84004	-1.65379	-0.902266	NaN	-0.925999	-0.894915	-0.990737	-0.962438	-1.46148	-1.39698	-1.25954	-1.13514	-1.00418	-0.696973	-0.928655	NaN	-1.27471	NaN	NaN	-1.29778	-1.84936	-1.26742	-1.96853	NaN	NaN	NaN	-1.32625	PGVHPSGLVPRERSDSGGSSSEPFERHAPPL	0.999296	146.89	135.21	S	2	761	Q7TSC1;G3UX48	761;706	Q7TSC1	Q7TSC1	Protein PRRC2A	Prrc2a;Prrc2a	_ERSDS(ph)GGSSSEPFER_
-0.0984196	NaN	-1.50284	NaN	NaN	-0.0806576	-1.26568	NaN	NaN	-2.44191	-0.486251	-0.665302	-2.62396	-0.10044	NaN	0.314733	NaN	-0.677621	NaN	0.505062	-0.457332	-1.20527	-2.25858	-2.08695	NaN	NaN	NaN	-2.48215	-1.58684	-1.99671	RSRSYSRDYRRRHSHSHSPMSTRRRHVGNRA	0.9993	122.31	79.346	S	2	97	P62996	97	P62996	P62996	Transformer-2 protein homolog beta	Tra2b	_HSHS(ph)HS(ph)PMSTR_
-0.307662	-0.667393	-0.891341	NaN	NaN	-0.760519	-0.393965	-0.797262	NaN	NaN	-0.0747794	-0.343124	2.23603	NaN	NaN	2.40202	-1.22632	-0.0529723	NaN	NaN	-0.711759	-0.0708015	-0.762136	NaN	NaN	-0.652693	-0.605115	NaN	NaN	NaN	SPSIESLPGGREFTGSPPPSATKKDSFFSNI	0.999308	137.52	111.22	S	2	578	Q80XQ2	578	Q80XQ2	Q80XQ2	TBC1 domain family member 5	Tbc1d5	_EFTGS(ph)PPPSATKK_
-0.146655	-0.192321	0.298939	NaN	-0.922045	NaN	-0.723602	-1.22336	-1.67924	NaN	-1.05429	-0.119555	-1.06067	NaN	NaN	-1.74898	NaN	-1.20433	-1.46712	-1.08427	NaN	0.603533	-1.78182	-1.69506	NaN	-2.54261	NaN	-2.31985	NaN	-2.72838	GAVPKRKDPLTHASNSLPRSKTVLKSGSAGL	0.99931	132.79	117.18	S	4	243	Q9QYY8	243	Q9QYY8	Q9QYY8	Spastin	Spast	_RKDPLTHASNS(ph)LPR_
-2.66127	-3.17108	-3.0562	-1.48192	-0.424814	-2.30597	-2.312	-0.757962	-2.82389	1.42275	1.28933	-1.12426	-1.0597	-3.12353	1.47241	-2.96077	-1.63371	-2.89887	-3.40531	-0.333424	-1.82102	-1.84398	1.12384	-0.756682	0.639557	0.605749	-2.90806	1.24086	-1.71079	-2.92372	VEIGQKRTSEDTSSGSPPKKSPGGPKRDARQ	0.99931	249.34	171.52	S	2	464	O35841	464	O35841	O35841	Apoptosis inhibitor 5	Api5	_TSEDTSSGS(ph)PPKKSPGGPK_
1.87303	2.2107	1.87134	2.13854	1.85434	1.78812	1.97024	2.01508	0.705406	0.785079	NaN	1.59514	1.54313	0.340148	1.80601	2.19462	2.1407	0.975737	1.41035	3.56461	1.84353	1.97858	1.79096	2.16767	0.924317	1.84032	2.08933	1.84721	2.34183	3.11391	EEQRRHQDGLPYIDDSPSSSPHLSSKGRGSL	0.999317	157.43	112.39	S	3	461	Q6PAJ1	461	Q6PAJ1	Q6PAJ1	Breakpoint cluster region protein	Bcr	_HQDGLPYIDDS(ph)PSSSPHLSSK_
3.11179	NaN	3.04597	4.95729	NaN	1.87065	0.660406	2.97608	0.728742	2.699	2.06455	NaN	5.06695	2.12702	NaN	3.55903	NaN	3.47905	1.15059	5.3997	3.67565	3.27104	4.53303	4.0993	NaN	4.91128	4.08317	-0.286881	0.937188	-0.164658	PNTKKSKSKVGSRHDSTLKKASKVSTAQKVN	0.999319	154.81	142.55	S	2	218	O70451	218	O70451	O70451	Monocarboxylate transporter 2	Slc16a7	_HDS(ph)TLKK_
-2.7566	-1.41776	-1.94201	-1.38813	-1.52997	-2.5902	-0.876959	-1.72831	-0.129349	-1.33021	-2.03295	-1.83058	-1.35564	-1.51486	-1.8088	-2.5655	-2.72722	-1.85846	-2.78733	-1.8358	-2.59887	-2.19915	-2.59906	-1.85738	-2.52424	-4.12516	-2.31985	-1.10903	-2.41603	-2.54184	QKWQDDLAKWKNRRKSYTSDLQKKKEEREEI	0.999326	143.94	123.02	S	2	699	E9PYF4;F6VG99;F6TFN2;E9PYI7	699;577;189;466	E9PYF4	E9PYF4		Lmo7;Lmo7;Lmo7;Lmo7	_RKS(ph)YTSDLQK_
3.76391	4.49635	4.93113	4.59214	4.02496	4.45274	1.35358	3.80239	4.48065	5.03784	3.90496	4.38163	3.40188	3.65105	4.40156	3.85578	4.09542	3.78263	3.44406	4.47076	4.36992	4.27581	4.09705	NaN	4.51883	4.50747	3.19113	3.92439	3.97492	4.09865	NRRALVDQKSSVIKHSPTVKREPSSPQGRSS	0.999334	176.4	120.54	S	2	920	A2AGQ4;E9QN47;A2AGR0;Q80U28;A2AGQ6;A2AGQ5;A2AGQ9;A2AGQ7;A2AGQ8;A2AGQ2;A2AGQ3;A2AGR1;A6PWP8	920;900;920;920;900;920;901;900;877;881;857;857;900	A2AGQ4	A2AGQ4	MAP kinase-activating death domain protein	Madd;Madd;Madd;Madd;Madd;Madd;Madd;Madd;Madd;Madd;Madd;Madd;Madd	_SSVIKHS(ph)PTVK_
-0.267955	NaN	-2.45633	-2.58705	-1.86548	-1.39605	NaN	NaN	NaN	NaN	NaN	NaN	-2.12261	-2.88161	-2.44784	-2.45823	-2.14176	-2.40379	NaN	-1.20808	-1.78538	NaN	NaN	NaN	-1.37167	-1.95643	NaN	-2.46618	-0.706553	-1.86029	RAAMSVTLTSVKRVQSSPNLLAAGRESQSPD	0.999337	163.64	163.64	S	2	27	B9EKP8;B7ZWM6;E9Q0B0;Q3UTJ2;D3Z080;E9Q8K9;D3YUT0;D3YTN2;D3Z4W6;D3YY43	27;27;27;27;27;27;27;27;27;27	B9EKP8;D3Z080	D3Z080	Sorbin and SH3 domain-containing protein 2	Sorbs2;Sorbs2;Sorbs2;Sorbs2;Sorbs2;Sorbs2;Sorbs2;Sorbs2;Sorbs2;Sorbs2	_VQS(ph)SPNLLAAGR_
6.25286	4.53162	4.53811	4.39815	5.28653	3.76855	4.90233	4.22267	4.63408	3.97277	4.08006	3.95076	4.38443	5.38395	4.13287	5.36933	4.84104	4.19163	4.33352	5.3225	4.80241	4.4618	5.14627	5.51378	4.81161	5.58616	4.9947	3.90691	3.65788	5.64328	DGPTLPSKPRLQRGGSSASLHNSLMRNSIFQ	0.999339	222.27	204.82	S	2	396	Q14BI1;Q8BUN9;B1AXF2;B1AXF3;F6RT95	396;334;334;334;65	Q14BI1	Q14BI1		Slc24a2;Slc24a2;Slc24a2;Slc24a2;Slc24a2	_GGS(ph)SASLHNSLMR_
-1.9035	-1.68095	-1.88702	-2.00985	-1.89464	-1.85738	-2.02598	0.95023	-1.886	-1.27405	-2.07618	-2.35335	-2.05196	-1.80496	-1.98455	-1.94482	-2.35075	-1.59292	-2.17699	-0.77349	-2.09849	-1.96181	-1.97732	-2.17651	-1.88596	-2.20508	-2.19283	-1.84495	-1.79331	-2.25317	VRAKPAAQSEEETATSPAASPTPQSAERSPS	0.99934	355.96	355.96	S	2	75	Q8JZQ9	75	Q8JZQ9	Q8JZQ9	Eukaryotic translation initiation factor 3 subunit B	Eif3b	_AKPAAQSEEETATS(ph)PAAS(ph)PTPQSAER_
1.47321	1.96618	3.22001	NaN	1.17847	0.883289	1.07719	1.65827	2.18121	2.97528	2.16437	NaN	1.62901	1.64692	3.26937	2.61211	NaN	2.9924	1.94286	NaN	1.54722	NaN	2.39411	2.38353	NaN	2.22918	0.682881	NaN	NaN	1.4992	PRQLWKKSMESLRQDSLNQNPVSQRDEKTAE	0.999344	176.09	176.09	S	3	1025	P35436	1025	P35436	P35436	Glutamate [NMDA] receptor subunit epsilon-1	Grin2a	_SMESLRQDS(ph)LNQNPVSQRDEK_
-0.513794	-0.176578	-0.128689	-3.28115	-0.664028	-0.0543624	-0.260989	0.202406	NaN	0.210246	0.418408	-0.312317	-0.293606	0.292157	-0.0143553	-0.236217	-0.65892	0.388053	NaN	NaN	-0.389677	-0.632919	-0.262674	NaN	NaN	-0.673195	-0.388355	-0.389016	NaN	-0.588901	ARQIQCLQKTGIRTDSREDEISPPPPNPVVK	0.999354	161.25	152.41	S	3	77	Q9DBC7;A2AI69	77;77	Q9DBC7	Q9DBC7	cAMP-dependent protein kinase type I-alpha regulatory subunit	Prkar1a;Prkar1a	_TGIRTDS(ph)REDEISPPPPNPVVK_
-1.89817	-0.295018	-1.74442	-1.50523	-1.92809	-1.49283	-0.880098	-1.84097	-1.65425	-1.26454	-1.74876	-1.95375	-1.64989	-1.60293	-1.65393	-1.53107	-1.6617	-1.39868	-1.78191	-1.76035	-1.8876	-1.50391	-1.70545	-1.8168	-1.43157	-1.9399	0.0633187	-2.10481	-1.56023	-2.04576	SDYRRLSESQLSFRRSPTKSSLDYRRLPDAH	0.999364	148.57	101.32	S	2	627	Q8C2Q3	627	Q8C2Q3	Q8C2Q3	RNA-binding protein 14	Rbm14	_S(ph)PTKSSLDYR_
2.55148	NaN	3.23257	NaN	0.938818	4.16026	NaN	NaN	NaN	3.5047	NaN	NaN	2.13087	NaN	3.35668	3.23365	1.55792	NaN	2.43253	2.87408	2.60735	NaN	3.42964	NaN	2.02862	2.24209	NaN	NaN	2.22061	1.44705	KAEEEGGSEEEGSDRSPQESKKEDIAINGEV	0.999373	237.5	201.08	S	3	723	P08553	723	P08553	P08553	Neurofilament medium polypeptide	Nefm	_EKAEEEGGS(ph)EEEGSDRS(ph)PQESK_
2.15361	3.75734	2.60217	3.75988	2.10594	3.99357	4.78182	3.00659	4.55117	NaN	2.46849	2.2365	NaN	3.91326	3.40946	NaN	2.45395	3.92634	3.9364	3.86279	2.94786	2.66073	4.07797	3.1556	1.90855	2.20012	NaN	3.80779	NaN	2.01537	KGTSNATRIPAKTTPSPKTPPGSGEPPKSGE	0.999378	141.36	80.439	S	3	486	A2A5Y6;P10637	486;470	A2A5Y6	A2A5Y6	Microtubule-associated protein;Microtubule-associated protein tau	Mapt;Mapt	_TTPS(ph)PKT(ph)PPGSGEPPKSGER_
0.217608	NaN	0.258166	NaN	NaN	1.8221	NaN	NaN	1.99183	0.852407	-0.245496	-0.00475299	1.30533	1.128	NaN	1.07312	-0.514198	1.97472	NaN	2.10408	0.717643	0.406866	0.312061	NaN	0.828537	-0.297485	1.12888	NaN	0.6212	-0.238298	CLVKVSGTEDGERSDSKQDKSRLNETTETQR	0.99939	181.85	181.85	S	2	343	P30875	343	P30875	P30875	Somatostatin receptor type 2	Sstr2	_VSGTEDGERSDS(ph)KQDK_
-0.485427	-1.36244	-0.574344	0.675696	NaN	-0.390998	-1.18789	-0.227495	-1.35828	NaN	-1.07409	-1.71044	NaN	NaN	-0.303342	-0.732573	-0.936063	NaN	NaN	-2.12085	-1.23364	-0.493237	NaN	-1.70766	NaN	-0.161823	-1.97277	NaN	0.102605	NaN	NASPSPSGTPLVRASSLEDLVLKEAATVVST	0.999392	127.17	127.17	S	2	253	Q6NZR5	253	Q6NZR5	Q6NZR5		Skiv2l	_ASS(ph)LEDLVLK_
-2.22135	-2.13895	-2.21568	-2.03115	-2.43805	-2.30813	-2.3549	-2.38363	-2.20072	-2.267	-2.26246	-2.29772	-2.58787	-2.40261	-2.49444	-2.27539	-2.66605	-2.16418	-2.6045	-1.72866	-2.52835	-2.64381	-2.28365	-2.61466	-2.05721	-2.51705	-2.3658	-2.29725	-1.86386	-2.18444	STNAAASRRERERASSPPDRIDIFGRTVSKR	0.999395	161.65	144.68	S	3	75	Q3UL36	75	Q3UL36	Q3UL36	Arginine and glutamate-rich protein 1	Arglu1	_ASS(ph)PPDRIDIFGR_
2.29662	2.16262	2.24982	3.11829	2.34872	2.45601	2.43503	2.34865	1.45799	2.07844	2.24366	2.0389	1.98828	NaN	1.04359	2.96139	2.09931	2.4125	0.296545	1.84177	2.30565	2.45641	2.3973	1.46502	1.98182	1.4653	2.48318	1.87039	2.17847	0.938597	DMLVTKAVVYRETDPSPEERDKKPQES____	0.999396	100.35	74.12	S	3	868	A2AUK5;Q9Z2H5;A2AUK8;A2AUK7;A2AUK6	868;868;856;719;620	A2AUK5	A2AUK5	Band 4.1-like protein 1	Epb4.1l1;Epb41l1;Epb4.1l1;Epb4.1l1;Epb4.1l1	_AVVYRETDPS(ph)PEER_
0.586796	-2.68035	-1.03055	-2.97677	-4.1196	-3.16279	-2.85094	NaN	0.00388604	-2.68275	-2.51134	-0.547746	-3.09087	-2.42651	-0.541812	-1.23297	-3.51071	-0.026021	1.86407	-2.69372	-2.87839	1.13895	-0.723515	-3.12517	-2.18301	-3.55912	-2.97656	-1.56794	-2.65388	-2.7025	GDGFDSRGKREFDRHSGSDRSSFSHYSGLKH	0.999398	95.428	91.812	S	2	197	Q9CY58	197	Q9CY58	Q9CY58	Plasminogen activator inhibitor 1 RNA-binding protein	Serbp1	_EFDRHS(ph)GSDR_
2.02368	2.51029	2.32453	1.99039	1.88982	2.24605	2.65381	2.58736	2.62593	2.30936	1.98828	2.48981	2.5884	2.39191	2.05733	2.21009	1.93655	2.65435	1.78121	2.46745	2.10867	2.1156	2.21304	1.99005	1.76788	1.90066	1.9167	1.82006	2.17658	1.84928	PSDTSEQPRYRRRTQSSGQDGRPQEEPHAED	0.999407	283.81	225.81	S	3	554	F8WHW6;O70161;F6SMP3	554;554;7	F8WHW6	F8WHW6	Phosphatidylinositol 4-phosphate 5-kinase type-1 gamma	Pip5k1c;Pip5k1c;Pip5k1c	_TQS(ph)SGQDGRPQEEPHAEDLQK_
-1.413	-2.0212	-2.03464	-1.45617	-2.30121	-2.47342	-1.60274	-1.25181	-2.42728	-1.81746	-2.00709	-1.38951	-1.48264	-2.23995	-2.3425	-0.849038	-1.64598	-1.52211	-2.89387	-2.4806	-1.94864	-2.0624	-1.04418	-2.6068	-1.94778	-1.10776	-1.0999	-1.11343	-2.14421	-1.98616	RHYEDGYPGGSDNYGSLSRVTRIEERYRPSM	0.999414	297.95	297.95	S	2	230	E9Q8Z8;E9Q8Z6;E9Q8Z5;P30999;G3X9V2;E9Q904;E9Q901;E9Q903;D3Z2H2;E9Q8Z9;E9Q8Z4;E9Q905;E9Q907;E9Q906;D3Z7H6;E9Q986	230;230;230;230;230;176;176;176;176;176;166;129;129;129;129;129	E9Q8Z8	E9Q8Z8	Catenin delta-1	Ctnnd1;Ctnnd1;Ctnnd1;Ctnnd1;Ctnnd1;Ctnnd1;Ctnnd1;Ctnnd1;Ctnnd1;Ctnnd1;Ctnnd1;Ctnnd1;Ctnnd1;Ctnnd1;Ctnnd1;Ctnnd1	_HYEDGYPGGSDNYGS(ph)LSR_
0.465919	1.21267	0.282176	0.512596	-0.167487	-0.380508	0.408991	0.927387	0.555778	0.687079	0.602504	0.31633	0.346206	-0.576184	-0.69724	0.953299	0.180953	-0.143263	0.682464	0.0653552	-0.0489337	0.328	0.508917	-0.265197	0.844329	0.639602	0.602745	0.778012	0.552685	0.434208	RDVGHLEEGASGGLLSPSTPHSRDGAARPKD	0.999414	172.66	121.23	S	3	1022	P58871	1022	P58871	P58871	182 kDa tankyrase-1-binding protein	Tnks1bp1	_DVGHLEEGASGGLLS(ph)PSTPHSR_
0.185409	-2.34707	NaN	NaN	NaN	0.445912	-0.919073	0.770338	NaN	-2.09643	-0.0227584	-0.86378	NaN	NaN	-2.4993	-0.957246	-2.10051	NaN	NaN	-2.57044	-0.381837	NaN	NaN	-4.45897	-3.07671	NaN	NaN	NaN	NaN	-2.45954	PSSPKTQRAGHRRILSDVTHSAVFGVPASKS	0.999415	167.61	109.89	S	2	635	Q3UHJ0	635	Q3UHJ0	Q3UHJ0	AP2-associated protein kinase 1	Aak1	_ILS(ph)DVTHSAVFGVPASK_
2.20164	2.71776	2.75526	2.81838	3.12042	3.02292	2.53667	2.17098	2.71047	1.12532	2.99816	1.81955	1.52098	2.37228	1.57527	3.2045	2.38798	1.70256	NaN	2.27439	2.70557	NaN	2.42725	2.58927	2.29917	2.26368	2.62968	NaN	NaN	2.78468	CLKNSDLFTVLSRSSSPDLSSSSKLTASRKS	0.999417	94.09	71.279	S	2	1940	E9Q8I9	1940	E9Q8I9	E9Q8I9		Fry	_SSS(ph)PDLSSSSK_
1.50222	0.0380951	0.641716	1.05745	0.323011	1.21534	1.08948	1.43444	NaN	NaN	1.23752	1.11876	1.03916	NaN	NaN	0.709363	0.561111	NaN	1.28321	NaN	1.26982	1.96595	2.09271	NaN	0.93658	0.785378	0.475736	NaN	1.25233	NaN	NVEMLKQAMKDRNLGSPPKSPTHASPQHTQT	0.99942	82.62	79.018	S	4	414	A2RSJ4	414	A2RSJ4	A2RSJ4	UHRF1-binding protein 1-like	Uhrf1bp1l	_NLGS(ph)PPKS(ph)PTHASPQHTQTEKDSTLK_
-1.73578	-3.41237	-2.98245	-0.702835	-1.53212	-1.17715	-0.630312	-1.37862	-3.07271	-2.38078	-1.21636	NaN	-0.598365	-2.85132	-1.28155	-1.02382	-1.80752	-2.62884	-1.60165	0.129702	-1.12684	-1.30416	-1.06716	-1.88928	-2.41449	-1.76222	-2.17511	-1.45744	-1.21586	0.0191265	EDTQVFGDLPRPRLNTSDFQKLKRKY_____	0.99942	147.19	122.51	T	2	318	E9QKI4;E9QKI5;Q9D1F4	318;273;247	E9QKI4	E9QKI4	Proline-rich AKT1 substrate 1	Akt1s1;Akt1s1;Akt1s1	_LNT(ph)SDFQK_
NaN	-0.0699771	NaN	-0.0563061	0.545824	0.346261	0.190026	0.710472	0.463887	0.711323	0	0.278199	0.0404227	0.147458	0.544456	0.174231	-0.107018	0.520025	0.360046	0.193354	0.564393	0.23438	1.22125	0.582966	0.893893	NaN	0.614205	0.886059	0.574111	0.112755	SGPVKELEAERSLMSSPEDLTKDFEELKAEE	0.999425	146.26	139.3	S	3	829	P14873	829	P14873	P14873	Microtubule-associated protein 1B;MAP1 light chain LC1	Map1b	_SLM(ox)S(ph)S(ph)PEDLTKDFEELKAEEIDVAK_
-0.990447	-0.243182	-0.359971	-0.629473	NaN	-0.632082	-0.452174	-0.788435	-0.299362	-0.440102	NaN	-0.499884	NaN	-0.599032	NaN	-0.910119	-0.468948	0.26906	-1.07423	-1.02666	-0.737946	-0.419431	NaN	-0.655077	NaN	-0.761711	NaN	-0.847837	0.195566	NaN	RHSSDINHLVTQGRESPEGSYTDDANQEVRG	0.999429	260.79	219.93	S	4	501	E9PUI5;Q8K012;E9PUK3	501;501;443	E9PUI5	E9PUI5	Formin-binding protein 1-like	Fnbp1l;Fnbp1l;Fnbp1l	_HSSDINHLVTQGRES(ph)PEGSYTDDANQEVR_
-3.86542	-4.16976	-3.75702	0.348152	-5.03615	-5.70473	-3.54523	-3.86275	-3.49211	-3.36695	-4.22365	-4.01132	-3.80632	-3.43856	NaN	-3.11173	-5.39797	-4.12259	-3.57809	-6.49172	-3.12975	-4.07656	-3.1399	-3.00321	NaN	-3.50335	-2.70933	-3.38363	-4.46159	-4.9372	_____________MSSPASTPSRRSSRRGRV	0.999434	109	67.997	S	2	3	P49717	3	P49717	P49717	DNA replication licensing factor MCM4	Mcm4	_(ac)S(ph)S(ph)PASTPSRR_
NaN	NaN	0.373234	0.403103	1.14344	NaN	0.532867	0.199752	0.593354	0.430159	0.249754	-0.0703892	0.414518	0.791483	0.523567	NaN	NaN	0.595707	0.48451	0.837996	0.283931	0.260377	NaN	1.18331	NaN	NaN	NaN	0.537299	0.650635	0.249857	_MEMDKRIYLELRNRTPSDVKELVLDNCKSI	0.99944	128.01	106.4	T	2	15	O35381;Q64G17	15;15	O35381	O35381	Acidic leucine-rich nuclear phosphoprotein 32 family member A;Putative acidic leucine-rich nuclear phosphoprotein 32 family member C	Anp32a;Anp32c	_NRT(ph)PSDVK_
-2.86841	-1.81623	-2.55449	-1.65255	NaN	-2.86384	-1.07355	-2.76814	NaN	-2.09616	-2.61129	-2.25828	-2.08896	NaN	NaN	NaN	-3.15919	-2.72947	-2.41889	NaN	-2.60997	-2.29643	NaN	NaN	NaN	-2.46352	-3.51841	NaN	-1.9961	-2.47022	EGCEPGTHAFLRRSQSYIPTSGCRPSTGPPL	0.999441	105.92	94.542	S	3	184	Q9ERS5;F8WIK5	184;184	Q9ERS5	Q9ERS5	Pleckstrin homology domain-containing family A member 2	Plekha2;Plekha2	_SQS(ph)YIPTSGCRPSTGPPLIK_
-2.3804	NaN	NaN	NaN	-4.53848	-2.29022	NaN	NaN	NaN	-4.07519	-4.28998	-2.44639	-2.01835	-2.63332	-3.57071	NaN	NaN	-4.03984	NaN	NaN	-2.79627	-4.61088	NaN	NaN	NaN	-4.32481	-3.29671	-4.59114	NaN	-4.43976	APLEKDVEKGRSRKLSFSMPRLALPKIKVSK	0.999442	81.525	64.374	S	2	841	F7DBB3;Q3URZ6	841;35	F7DBB3	F7DBB3		Ahnak2;Ahnak2	_KLS(ph)FSMPR_
-0.703455	-0.037312	-1.03069	-0.55562	-0.147046	-1.54982	-1.02198	NaN	NaN	0.404057	NaN	-0.130272	-0.797843	0.696634	0.613851	-0.82985	-0.617016	0.046757	NaN	0.437311	NaN	-0.583326	-0.53077	NaN	-0.570366	0.248828	NaN	NaN	NaN	0.781306	EKRDKPRSSSPGQHHSPLSSRHHSSSSQSGS	0.999443	132.13	132.13	S	2	324	E9Q784	324	E9Q784	E9Q784		Zc3h13	_SSS(ph)PGQHHS(ph)PLSSR_
NaN	NaN	-0.00475299	-0.457647	NaN	NaN	-0.255199	NaN	-0.491391	0.0605779	0.0382284	-0.333653	-0.415434	-0.711054	NaN	-0.281669	NaN	-0.157949	NaN	NaN	-0.794852	-0.65306	-0.313594	-0.325962	-0.346191	NaN	-0.650581	NaN	-0.0734089	-0.299596	AGTPLELVRRPERSRSVQDLRVAGEPGLVRR	0.999443	92.112	92.112	S	2	2396	E9QQ25;Q62407	2396;2396	E9QQ25	E9QQ25	Striated muscle-specific serine/threonine-protein kinase	Speg;Speg	_SRS(ph)VQDLR_
-0.789854	-0.891419	-1.06219	-0.976217	NaN	-0.598651	-0.688315	-0.230572	-1.1238	-0.528271	-0.524264	-0.907275	-1.27399	-0.76511	-0.746485	-0.972031	-0.8292	-0.174023	-1.53162	-0.157044	-0.965396	-0.640251	-0.986593	-1.10615	-1.11243	-1.13343	-0.788686	-1.46827	-0.28948	-0.925999	SSLPASPSDEVGRRQSLTSPDSQSTRPANRT	0.999444	105.32	105.32	S	3	2718	E9PZP8;F6RXM1	2718;223	E9PZP8	E9PZP8		Herc1;Herc1	_RQS(ph)LTSPDSQSTRPANR_
4.0634	2.60235	NaN	2.62469	NaN	2.52658	NaN	2.61865	2.3606	-0.980025	2.96951	2.67107	2.29697	0.156177	NaN	3.2188	2.4781	NaN	-0.377734	NaN	NaN	2.22756	1.58862	NaN	NaN	2.69741	NaN	NaN	2.39631	1.97205	LASRSPSGGAAGPLLTPSQSLDGSRRSGYIT	0.999444	223.64	147.25	T	3	198	Q6WVG3	198	Q6WVG3	Q6WVG3	BTB/POZ domain-containing protein KCTD12	Kctd12	_SPSGGAAGPLLT(ph)PS(ph)QSLDGSRR_
-1.89367	-1.32095	-1.56492	-2.18831	NaN	-1.7173	-1.2676	-1.49303	-1.29178	-1.14326	-1.39687	-1.0939	-1.32901	-1.46556	-1.60127	-1.46425	-1.66303	-1.45943	-2.04422	-1.7366	-1.70845	-1.80756	-1.84234	-1.98437	-2.02347	-0.694657	-1.69118	-1.2784	-1.15614	-2.31947	GGGRGRGSLLLRRGFSDSGGGPPAKQRDLEG	0.999448	108.34	100.54	S	2	66	Q3TUQ5;O35691	66;66	Q3TUQ5	Q3TUQ5	Pinin	Pnn;Pnn	_GFS(ph)DSGGGPPAK_
NaN	-0.0699771	NaN	-0.0563061	0.545824	0.346261	0.190026	0.710472	0.463887	0.711323	0	0.278199	0.0404227	0.147458	0.544456	0.174231	-0.107018	0.520025	0.360046	0.193354	0.564393	0.23438	1.22125	0.582966	0.893893	NaN	0.614205	0.886059	0.574111	0.112755	ASGPVKELEAERSLMSSPEDLTKDFEELKAE	0.999456	146.26	139.3	S	3	828	P14873	828	P14873	P14873	Microtubule-associated protein 1B;MAP1 light chain LC1	Map1b	_SLM(ox)S(ph)S(ph)PEDLTKDFEELKAEEIDVAK_
-1.26694	-2.16095	-2.26189	NaN	NaN	-2.27384	-2.16941	NaN	NaN	-2.24708	NaN	NaN	NaN	NaN	-2.30398	-2.70396	-3.00565	NaN	-1.74326	-1.53625	NaN	NaN	NaN	NaN	-2.13731	NaN	-2.13767	NaN	-1.49211	-2.28936	SEPRVSESLVRHASTSPADKAKVTISDGKVT	0.999462	201.06	198.29	S	2	1761	A2AN08;F6SSP6	1761;473	A2AN08	A2AN08	E3 ubiquitin-protein ligase UBR4	Ubr4;Ubr4	_HASTS(ph)PADKAK_
0.31165	-2.04796	0.648349	NaN	-2.14665	-0.736388	-2.0675	-0.985501	-1.94467	0.619005	0.496794	-0.656542	0.495308	-2.21599	NaN	0.431793	-2.13767	1.14963	0.9559	NaN	0.480881	0.509019	0.763293	NaN	-0.539531	NaN	0.730081	NaN	NaN	0.290268	GGGKGSNSKGTGRPNSPQRLDRLSGLADQMV	0.999468	64.507	51.495	S	3	196	Q9CWK3	196	Q9CWK3	Q9CWK3	CD2 antigen cytoplasmic tail-binding protein 2	Cd2bp2	_GTGRPNS(ph)PQRLDR_
NaN	-0.708496	NaN	NaN	NaN	0.647264	NaN	-0.606632	-0.496207	-0.408712	-0.304628	-0.537147	-0.399882	NaN	NaN	NaN	-0.408929	-0.198997	NaN	-0.226385	-0.475189	NaN	-0.149259	0.617941	NaN	-0.430821	NaN	NaN	NaN	-0.366028	KHSTPSNSSNPSGPPSPNSPHRSQLPMEGLD	0.999469	182.4	182.4	S	3	1692	Q7TT50	1692	Q7TT50	Q7TT50	Serine/threonine-protein kinase MRCK beta	Cdc42bpb	_HSTPSNSSNPSGPPS(ph)PNSPHR_
0.572737	-1.54171	-1.17466	NaN	NaN	-1.56008	0.33681	0.279424	NaN	-0.985282	-0.377734	0.498933	-0.184217	-0.699907	NaN	-1.12393	NaN	-1.58236	-0.484293	-2.23039	NaN	NaN	NaN	NaN	NaN	-0.775093	-0.538836	-0.425781	NaN	NaN	VQEDAGKSPARNRSASITNLSLDRSGSPMVP	0.99947	103.21	90.367	S	2	307	Q9Z1T6;D3Z5N5	307;318	Q9Z1T6	Q9Z1T6	1-phosphatidylinositol 3-phosphate 5-kinase	Pikfyve;Pikfyve	_SAS(ph)ITNLSLDR_
3.27928	2.45585	2.34505	1.79391	2.2716	2.97528	1.93777	1.49736	2.83033	2.63039	3.16864	2.44591	1.8991	2.52052	2.4362	2.45894	2.62584	1.53395	1.61361	2.40209	1.99206	3.03056	1.90374	2.19899	2.27893	2.6719	2.40019	2.58658	3.30073	2.20038	PTGTPPPLPPKTVPATPPRTGSPLTVATGND	0.999471	168.69	167.07	T	3	259	Q8VD37	259	Q8VD37	Q8VD37	SH3-containing GRB2-like protein 3-interacting protein 1	Sgip1	_TVPAT(ph)PPRT(ph)GSPLTVATGNDQAATEAK_
4.4001	3.78677	3.91881	3.59088	3.42801	4.78862	3.68149	3.42349	5.28912	4.28971	3.53955	2.75458	4.15149	4.50806	4.58094	4.14305	3.07376	3.16916	3.41969	4.46836	4.12075	3.45105	3.73598	3.68466	3.21357	2.01677	2.68242	3.32645	3.58511	4.25945	VCRKYNTDCVQGLTHSKAQEILARDGPNALT	0.99948	187.26	125.11	S	3	56	Q8VCE0;Q6PIC6	56;56	Q8VCE0	Q8VCE0	Sodium/potassium-transporting ATPase subunit alpha-3	Atp1a3;Atp1a3	_KYNTDCVQGLTHS(ph)KAQEILAR_
2.50611	2.82133	2.68251	3.07473	2.63783	2.53366	2.97721	3.38514	1.27132	2.74284	3.43956	3.04311	2.90422	3.18456	2.40775	2.35757	2.80743	3.33211	2.51953	1.51499	1.81198	2.43503	NaN	2.48028	1.75779	1.4376	1.93187	1.66593	1.68589	1.69087	LSKLQSPSRARGPGGSPSGLQKRHARVTVKY	0.999481	129.05	129.05	S	3	26	Q91VC7	26	Q91VC7	Q91VC7	Protein phosphatase 1 regulatory subunit 14A	Ppp1r14a	_ARGPGGS(ph)PSGLQKR_
-1.63068	-2.14202	-2.28472	-1.85276	-2.20614	-2.14529	-1.76103	-1.97328	-1.9452	-1.86975	-1.74936	-1.96739	-1.37773	-1.9252	-1.91934	-1.81426	-1.84197	-1.6673	-2.09255	-1.66544	-1.97625	-1.59278	-1.99722	-2.00572	-1.87974	-2.1462	-2.21878	-1.81807	-1.15114	-1.84824	AKNKKSPEIHRRIDISPSTFRKHGLTHEELK	0.999482	132.32	106.49	S	2	679	Q569Z6;Q8BZN7;F7AB07	679;679;5	Q569Z6	Q569Z6	Thyroid hormone receptor-associated protein 3	Thrap3;Thrap3;Thrap3	_IDIS(ph)PSTFR_
6.32783	1.4043	-0.24245	1.30301	-1.55272	0.305182	0.765351	-1.36776	-0.0236102	0.111789	3.52969	-0.265437	0.248982	-0.395063	-0.624896	0.807705	0.626758	2.82879	-0.26111	-0.82024	6.36397	-0.193078	0.375291	-0.416083	-0.885184	0.355295	1.48221	-1.00971	-0.14496	-2.15124	VQALQQRRPEAVQNTSVDASEDQKDEKGYTD	0.999483	244.01	194.97	S	3	204	Q3TXZ6;Q5PR72;Q922S4	204;204;185	Q3TXZ6	Q3TXZ6	cGMP-dependent 3',5'-cyclic phosphodiesterase	Pde2a;Pde2a;Pde2a	_RPEAVQNTS(ph)VDASEDQKDEK_
-2.88092	NaN	NaN	-2.24202	-2.74147	-3.00542	NaN	NaN	NaN	-3.17565	-2.02386	NaN	-2.90785	-2.65718	NaN	-2.48068	-3.19738	-1.13914	NaN	-3.62901	-2.26357	-1.97233	-2.45491	NaN	-3.27114	-2.34048	NaN	-3.60063	NaN	-3.62621	RPQRRLLSARVSRSQSFAGVLGSHERGPRSF	0.999483	111.66	111.66	S	3	22	Q68FE6	22	Q68FE6	Q68FE6	Protein FAM65A	Fam65a	_SQS(ph)FAGVLGSHERGPR_
-1.08079	-0.373843	-0.185105	NaN	NaN	NaN	-0.429643	-0.312084	0.0271163	-0.136585	-0.163499	NaN	NaN	-0.214871	0.1588	NaN	-1.08454	0.195649	-0.869082	-0.0558898	NaN	-0.275722	-0.340505	-0.334339	NaN	NaN	-1.10521	-0.423524	0.0270134	-0.0350608	QMVWERTEEDSKSIKSDVPVYLKRLKGNKHD	0.999489	76.85	69.594	S	3	358	Q6A065;H7BX26	358;358	Q6A065	Q6A065	Centrosomal protein of 170 kDa	Cep170;Cep170	_SIKS(ph)DVPVYLKR_
1.48803	2.73533	1.88028	3.13454	0.428566	2.39464	2.40232	0.977014	2.51812	2.99942	1.1574	1.04246	2.72977	2.16988	2.47803	2.03641	0.766873	2.64919	1.53906	2.59405	1.73908	1.83918	1.88491	2.04549	2.41804	0.342854	1.52176	0.683507	1.91094	0.706582	RPMSDKVAGKVTRKLSSSESPAPDTGSSAAS	0.99949	367.37	323.43	S	3	855	E9Q0J5;Q9QXL2;F8WGN6	855;855;842	E9Q0J5	E9Q0J5	Kinesin-like protein KIF21A	Kif21a;Kif21a;Kif21a	_KLS(ph)SSESPAPDTGSSAASGEADTSRPGTQQK_
2.47618	2.70284	1.8616	0.668868	3.27244	4.03087	2.01613	3.97794	2.27063	1.24575	3.00915	1.9601	1.77724	1.53429	1.82623	1.77779	1.46801	3.73562	0.537592	2.03676	2.7292	2.93523	1.33282	0.206928	0.629434	2.61149	0.882411	2.37925	4.02569	0.758038	PSSKSSTSSKAERHSSLSSSAKPERHTPVSP	0.999498	141.75	121.99	S	2	1822	S4R249;Q8C8R3;S4R285;S4R2D0;S4R291;S4R245;S4R1F9	1826;1793;1793;1739;1793;1739;1822	S4R249;S4R1F9	S4R1F9	Ankyrin-2	Ank2	_HSS(ph)LSSSAKPER_
1.84778	2.46873	NaN	NaN	0.377051	2.10793	1.63639	0.819597	2.1632	2.0873	1.53767	2.06631	1.39912	0.810435	0.802613	1.87408	NaN	0.875831	NaN	2.25739	1.02835	1.24914	2.20025	2.14995	2.20789	2.43714	1.84518	1.35498	1.84814	1.27869	SKERNAPRKEDRSASSGAEGDVSSEREP___	0.999499	200.99	200.99	S	2	197	Q9DD18	197	Q9DD18	Q9DD18	D-tyrosyl-tRNA(Tyr) deacylase 1	Dtd1	_SASS(ph)GAEGDVSSEREP_
-1.20545	-3.73715	1.01179	-0.472696	NaN	0.525372	-1.5637	-2.62863	-1.774	-1.0425	-1.37573	NaN	-1.73266	-1.33651	-1.13862	-4.05007	-0.0546401	-4.26176	NaN	-1.69915	-2.68239	-3.08144	NaN	-1.63436	-1.03189	-1.66671	-0.699107	-1.4812	NaN	-0.49252	GFAIGSQTARKASAISIRLGASKPKETVPTL	0.999502	79.659	72.652	S	2	98	F8WI88;Q6P8I4;D3YWA4;Q3TM89	98;87;20;87	F8WI88	F8WI88	PEST proteolytic signal-containing nuclear protein	Pcnp;Pcnp;Pcnp;Pcnp	_KASAIS(ph)IR_
1.78986	2.48439	NaN	NaN	2.00799	2.02005	2.22189	1.39939	1.77962	NaN	2.35638	1.6279	1.34556	1.7539	1.76758	2.35469	1.73591	2.09721	NaN	0.961676	1.83264	NaN	1.88396	NaN	NaN	2.28504	2.11741	NaN	2.20231	1.62233	SQSQTPGSTASSEPVSPVQEKLSPFFTLDLS	0.999514	115.84	79.408	S	3	856	Q811P8	856	Q811P8	Q811P8	Rho GTPase-activating protein 32	Arhgap32	_DAEAGGSQSQTPGSTASSEPVS(ph)PVQEK_
-1.46347	-1.79797	-0.282618	1.07637	-0.888617	-1.56691	-0.466862	-0.453439	1.12721	0.734323	-0.304628	-0.721329	0.825542	0.845028	1.05598	-0.581496	-0.339137	-1.13034	-0.729009	-0.449112	-1.92831	0.732428	1.00251	-1.92235	-0.519844	-2.19188	-0.431569	0.813499	-1.18008	1.03783	SRSYSPRRSRGSPRYSPRHSRSRSHISEEMD	0.999515	73.022	73.022	S	3	238	H7BX95;Q6PDM2	238;238	H7BX95	H7BX95	Serine/arginine-rich splicing factor 1	Srsf1;Srsf1	_SRGS(ph)PRYS(ph)PR_
NaN	-2.83163	-0.602932	-2.13014	-0.144177	NaN	-0.273576	NaN	0.22398	-0.477574	NaN	-0.597507	NaN	-0.762902	-2.20085	-1.00605	-1.42331	0.0373251	-0.849439	-3.10827	-2.65602	-1.32884	1.97251	-3.53381	1.28279	-2.16652	-1.88303	2.17221	-1.49513	1.01885	TTTPTTSAITASRSESPPPLSEPKQAKVVAR	0.999516	105.03	105.03	S	2	262	Q8K2F0;A2AKA9	262;262	Q8K2F0	Q8K2F0	Bromodomain-containing protein 3	Brd3;Brd3	_SES(ph)PPPLSEPK_
-0.437654	0.55093	-0.0289935	0.260964	0.0944181	0.808463	0.907793	0.527595	0.32572	0.891375	0.610962	0.0453571	0.409662	0.81947	0.299951	-0.275007	-0.838831	0.0824231	-0.302641	-0.1644	-0.449852	-0.65471	-0.596172	-0.459851	-0.240497	-1.1662	-0.369159	-0.76086	-0.452595	-0.768671	GSKANPLPGSLQRSRSDIDVNAAAGAKAHHA	0.999517	235.56	235.56	S	2	376	F7DCH5;Q08EB6;E9Q8N5;Q8BRT1	376;376;376;376	F7DCH5	F7DCH5	CLIP-associating protein 2	Clasp2;Clasp2;Clasp2	_SRS(ph)DIDVNAAAGAK_
-3.43389	-3.52594	-4.57882	-3.63749	-3.86849	-3.65294	-3.99458	-3.47119	-3.83744	-4.35797	-3.82405	-3.32014	-3.73064	-3.57954	-3.7567	-3.86493	-3.99765	-3.59192	-3.93442	-3.2683	-4.09854	-3.66141	-3.80209	-3.24661	-3.88743	-4.20077	-3.57313	-2.99146	-4.59317	-4.33899	SYENDGGQPHKRRKTSDANETEDHLESLICK	0.999522	308.35	308.35	S	3	22	Q3UYV9	22	Q3UYV9	Q3UYV9	Nuclear cap-binding protein subunit 1	Ncbp1	_KTS(ph)DANETEDHLESLICK_
0.813652	1.78364	0.551606	2.12117	0.19108	1.5626	1.52276	0.182835	1.66534	1.14691	0.139649	0.127668	1.73884	1.91197	2.39775	1.08473	0.288523	1.87821	1.04234	1.5168	1.12655	0.667722	0.490091	1.45115	1.46602	-0.188274	0.41398	0.660293	1.07185	-0.0529723	AAEQRTSSKESSPVPSPTLDRKAKSALPAQS	0.999522	276.06	269.04	S	2	2168	Q62261	2168	Q62261	Q62261	Spectrin beta chain, brain 1	Sptbn1	_TSS(ph)KESS(ph)PVPS(ph)PTLDRK_
NaN	-2.61528	-1.96136	-1.70682	-2.18457	-2.8677	-2.03168	-1.66152	-1.58554	-1.32199	-2.70852	-2.28081	NaN	NaN	-2.34971	NaN	-3.06537	NaN	-1.42229	NaN	-2.46156	-2.54565	-1.51218	-1.16395	-1.99342	-2.76292	-2.39289	NaN	-1.63497	-1.86255	AAAKTPFKRGHTRNKSTSSAMGGSHQDLSVI	0.999525	217.67	215.79	S	3	240	Q68EF0	240	Q68EF0	Q68EF0	Rab-3A-interacting protein	Rab3ip	_NKS(ph)TSSAM(ox)GGSHQDLSVIQPIVK_
-1.21207	-1.53142	-1.89894	0.770757	4.1905	-1.56408	-1.66471	-1.28954	-0.953452	-1.30982	-1.40196	-1.28161	-1.33902	-1.35219	-1.5431	-1.67102	-2.46297	-0.941482	-1.08223	-1.1413	-1.51652	-1.42234	-1.41894	-1.19118	-1.46284	-2.03422	-1.85925	-1.44895	-0.954866	-1.56725	TPRSSPSGASSPRSSSPQDKNLPQKSTAPAK	0.999529	138.28	91.307	S	3	2916	E9PUJ6;Q7TPH6;F6SMY7;F7CZG3	2916;2878;2806;517	E9PUJ6	E9PUJ6	Probable E3 ubiquitin-protein ligase MYCBP2	Mycbp2;Mycbp2;Mycbp2;Mycbp2	_SSS(ph)PQDKNLPQK_
-2.59488	-1.14841	-2.60155	-2.352	-2.20295	-2.23533	-1.84101	-3.02629	-3.217	-1.62373	-2.23426	-1.50574	-1.4461	-3.28827	-2.12188	-2.16156	-2.61039	-1.28552	-2.52108	-3.23152	-2.89629	-2.26634	-1.99034	-2.47864	-2.62751	-2.14848	-2.07303	-2.5067	-2.52374	-2.64968	KLLKLREQGTESRSSTPLPTVSSSAENTRQN	0.999529	174.02	163.45	T	2	159	Q61029;Q61033	159;159	Q61029;Q61033	Q61033	Lamina-associated polypeptide 2, isoforms beta/delta/epsilon/gamma;Lamina-associated polypeptide 2, isoforms alpha/zeta	Tmpo;Tmpo	_SST(ph)PLPTVSSSAENTR_
-0.939151	-0.896776	-1.00108	-1.36838	-1.60455	-1.60369	-1.71839	-0.946431	-1.25157	-1.97008	-0.970927	-0.825134	-1.4183	NaN	0.165968	-1.39747	-0.273098	NaN	-0.845671	-0.458172	-1.0916	-1.73448	-1.37479	NaN	-1.33251	-1.36362	-1.33902	-1.57551	NaN	-1.13993	KEKDGTKRKSLSDSESDDSKSKKKRDAADKP	0.999536	214.82	200.77	S	2	99	P23198;Q9DCC5;D3Z313	99;99;99	P23198	P23198	Chromobox protein homolog 3	Cbx3;Cbx3;Cbx3	_SLSDSES(ph)DDSKSK_
0.517276	2.34887	1.66415	1.13302	NaN	2.26694	2.70444	0.789886	2.39009	2.21177	0.611072	NaN	1.43362	2.2746	0.797965	NaN	0.598806	1.84783	1.33949	NaN	1.1907	1.27788	NaN	1.75395	NaN	0.490132	2.22142	0.172896	1.36576	0.223054	IETETESRERAEGFESESEDGATKPKLFASR	0.999536	167.73	111.66	S	3	3403	S4R249;Q8C8R3;S4R285;S4R2D0;S4R291;S4R245;S4R1F9	3407;3379;3374;3320;3374;3320;3403	S4R249;S4R1F9	S4R1F9	Ankyrin-2	Ank2	_ERAEGFES(ph)ESEDGATKPK_
-2.38405	-2.5906	-2.07841	-2.13001	-2.65455	-2.71317	-2.11783	-2.60424	-2.5716	-2.2728	-2.59024	-2.1584	-1.92551	-2.63626	-2.31907	-2.35609	-2.86517	-2.55643	-2.36115	-2.33551	-2.8398	-2.80754	0.22132	-2.71774	-2.41611	-2.66505	-2.06216	-2.40855	-2.38982	-2.93876	EPDREQKRRKIDSHPSPSHSSTVKDSLIDLK	0.999538	219.67	103.9	S	4	1417	B1AZI6;Q8C690;F6SBF2	1417;28;153	B1AZI6	B1AZI6	THO complex subunit 2	Thoc2;Thoc2;Thoc2	_KIDSHPS(ph)PSHSSTVK_
0.17441	1.42403	1.10979	1.73745	-0.153935	0.876413	1.85736	NaN	NaN	2.11992	0.683437	NaN	1.57175	1.72533	1.47161	1.12749	0.124519	3.20065	0.891777	1.85799	NaN	1.06661	1.99217	1.36807	1.70915	-0.259303	1.67227	0.296545	1.15614	0.129687	PGTRLRQQSSSSKGDSPELKPRAMHKQGPSP	0.999541	160.13	125.09	S	3	978	Q3UHC7;B7ZD29;A2AUX3;A2AUX5;F6RK07;F6QQP6	978;921;921;913;872;582	Q3UHC7	Q3UHC7	Disabled homolog 2-interacting protein	Dab2ip;Dab2ip;Dab2ip;Dab2ip;Dab2ip;Dab2ip	_QQSSSSKGDS(ph)PELKPR_
-1.36446	-1.69764	-1.85499	-1.64519	-2.08638	-1.86861	-1.26622	-1.63881	-1.73327	-1.6365	-1.98035	-1.71409	-1.32763	-1.50949	-1.52507	-1.54498	-2.0684	-1.45675	-2.37022	-0.596553	-1.60488	-1.85599	-1.24799	-1.92136	-1.79252	-1.30246	-1.5212	-1.71997	-1.59173	-1.87476	GCWRSADSELKHSTPSPTKYSLSPSKSYKYS	0.999542	292.31	292.31	S	3	781	Q9ERU9	781	Q9ERU9	Q9ERU9	E3 SUMO-protein ligase RanBP2;Putative peptidyl-prolyl cis-trans isomerase	Ranbp2	_HSTPS(ph)PTKYSLSPSK_
NaN	-1.27584	-1.4754	-1.08563	NaN	NaN	NaN	NaN	-1.3417	-1.41235	-1.46759	-0.90188	-0.540127	NaN	-1.25936	-1.76358	-1.56686	-1.33428	-2.34196	NaN	-2.46686	-1.52537	-1.13073	NaN	NaN	NaN	NaN	NaN	-1.75941	-1.73218	EDLDKSQEEIKKHHASISELKKNFMESVPEP	0.999547	98.156	90.614	S	3	689	A2A841;P48193;A2A842;A2AD32;A2A838;A2A839;F6S4K9;F7BUB8	689;678;589;664;487;493;45;70	A2A841	A2A841	Protein 4.1	Epb4.1;Epb41;Epb4.1;Epb4.1;Epb4.1;Epb4.1;Epb4.1;Epb4.1	_HHAS(ph)ISELKK_
-0.565305	0.74996	NaN	-1.00483	-1.30859	-1.09613	-2.02347	-1.21363	-0.0090604	-1.78785	-1.19226	-0.478402	NaN	NaN	-0.716508	-0.813032	NaN	-0.713256	-1.73431	-0.61617	-0.543793	-0.971001	-0.797428	1.71109	-0.120352	NaN	-0.648833	-0.326883	0.298371	-0.69964	EYHEELPGLKQPRERSLSRRSSASSSDSDEM	0.999548	88.819	88.819	S	2	382	Q8BZR9	382	Q8BZR9	Q8BZR9	Uncharacterized protein C17orf85 homolog		_ERS(ph)LSR_
-1.54533	-2.59813	NaN	NaN	-1.19875	-2.14529	-2.17996	-1.88253	-1.60725	-1.57928	-1.88553	-3.03543	-1.88671	-0.305212	-1.45323	-2.1273	-2.73892	-2.33297	-1.87531	-1.35727	-1.61471	-1.96809	-1.50264	-1.52802	NaN	-2.69595	-1.81279	-1.25822	-1.75796	-1.13067	SSPQRVTSSQQQTRISASSATRELDELMASL	0.999552	68.069	68.069	S	2	258	F8VQ28;Q8VI36	258;258	F8VQ28	F8VQ28	Paxillin	Pxn;Pxn	_IS(ph)ASSATR_
NaN	-0.474254	-1.05915	-1.10098	-2.03037	-0.607579	-1.16195	NaN	-1.06592	-0.985646	NaN	-1.1129	-1.34857	-1.70275	-1.42551	-1.073	-1.59488	-1.28197	NaN	-1.23591	-1.69046	NaN	-1.91479	-1.78358	-1.2949	-2.73829	NaN	NaN	-0.995593	-1.324	SKVKRSKGIHVFKKPSFSKKKEKDFKIKEKP	0.99956	119.65	81.525	S	2	116	Q62172	116	Q62172	Q62172	RalA-binding protein 1	Ralbp1	_KPS(ph)FSK_
NaN	-0.473112	NaN	NaN	NaN	NaN	-0.498659	-0.839073	NaN	0.55546	0.137838	-0.469052	0.00374144	-0.488206	-0.399335	NaN	-0.97519	-0.331935	NaN	-0.580917	NaN	-0.641361	NaN	NaN	NaN	-0.652968	-0.718	NaN	0.380446	NaN	VDFGSSCQLGQRIYQYIQSRFYRSPEVLLGM	0.999561	88.948	85.676	Y	2	321	Q61214;A1L341;Q9Z188	321;312;273	Q61214	Q61214	Dual specificity tyrosine-phosphorylation-regulated kinase 1A;Dual specificity tyrosine-phosphorylation-regulated kinase 1B	Dyrk1a;Dyrk1a;Dyrk1b	_IYQY(ph)IQSR_
[truncated: 1,890 more rows]
