# Supplementary material for: Phosphoproteome Profiling Reveals Circadian Clock Regulation of Posttranslational Modifications in the Murine Hippocampus
Source: Front Neurol. 2017 Mar 22;8:110. doi: 10.3389/fneur.2017.00110 (PMC5360755; doi:10.3389/fneur.2017.00110)
Supplement: Supplementary file 3 [file table_3.xlsx]

## Sheet: Sheet1
Name	log2 L/H CT2_#1	log2 L/H CT2_#2	log2 L/H CT2_#3	log2 L/H CT2_#4	log2 L/H CT2_#5	log2 L/H CT6_#1	log2 L/H CT6_#2	log2 L/H CT6_#3	log2 L/H CT6_#4	log2 L/H CT6_#5	log2 L/H CT10_#1	log2 L/H CT10_#2	log2 L/H CT10_#3	log2 L/H CT10_#4	log2 L/H CT10_#5	log2 L/H CT14_#1	log2 L/H CT14_#2	log2 L/H CT14_#3	log2 L/H CT14_#4	log2 L/H CT14_#5	log2 L/H CT18_#1	log2 L/H CT18_#2	log2 L/H CT18_#3	log2 L/H CT18_#4	log2 L/H CT18_#5	log2 L/H CT22_#1	log2 L/H CT22_#2	log2 L/H CT22_#3	log2 L/H CT22_#4	log2 L/H CT22_#5
log2 L/H CT2_#1	NaN	0.948031	0.945584	0.94502	0.945086	0.952419	0.939219	0.944839	0.944865	0.943721	0.941141	0.941348	0.945006	0.951067	0.937205	0.950264	0.942332	0.947676	0.948027	0.935908	0.947913	0.951438	0.943925	0.937291	0.949403	0.938216	0.956803	0.942266	0.935813	0.947504
log2 L/H CT2_#2		NaN	0.949768	0.942892	0.955599	0.950961	0.942958	0.956556	0.949534	0.956085	0.951551	0.955	0.954132	0.942887	0.952763	0.945104	0.956823	0.940933	0.950821	0.934199	0.956374	0.940176	0.955901	0.943319	0.941844	0.952542	0.939164	0.95291	0.935203	0.957859
log2 L/H CT2_#3			NaN	0.938357	0.951711	0.947632	0.93966	0.940276	0.947781	0.947303	0.94892	0.94337	0.947348	0.936662	0.944525	0.937084	0.9445	0.931038	0.944012	0.92855	0.944724	0.941572	0.941853	0.937893	0.932705	0.942116	0.933051	0.947735	0.926003	0.946979
log2 L/H CT2_#4				NaN	0.938722	0.945163	0.945999	0.93994	0.938761	0.93609	0.941924	0.936645	0.940376	0.938771	0.938141	0.936088	0.935072	0.938028	0.936466	0.935568	0.938278	0.937982	0.934354	0.933276	0.936837	0.93947	0.942442	0.937302	0.933867	0.940093
log2 L/H CT2_#5					NaN	0.948069	0.939603	0.947958	0.953277	0.94765	0.948793	0.947731	0.9494	0.93859	0.951006	0.940977	0.947689	0.933423	0.94959	0.925303	0.947154	0.937352	0.947796	0.943539	0.938188	0.944356	0.937714	0.949586	0.925626	0.945594
log2 L/H CT6_#1						NaN	0.945933	0.951466	0.950278	0.950257	0.95215	0.949467	0.952533	0.948754	0.951157	0.947546	0.947806	0.94313	0.955774	0.939249	0.945164	0.944671	0.943441	0.94607	0.940805	0.955073	0.946223	0.946422	0.938851	0.946528
log2 L/H CT6_#2							NaN	0.943267	0.942765	0.942961	0.94794	0.942279	0.944523	0.939302	0.941738	0.938183	0.935192	0.934623	0.944951	0.93322	0.936417	0.93861	0.935487	0.936027	0.941716	0.94466	0.93728	0.939773	0.933893	0.939959
log2 L/H CT6_#3								NaN	0.943051	0.950207	0.945699	0.948179	0.946598	0.942814	0.945347	0.939894	0.949833	0.939256	0.946442	0.940679	0.951506	0.942733	0.945306	0.945939	0.942384	0.948183	0.941593	0.947309	0.934161	0.952739
log2 L/H CT6_#4									NaN	0.9543	0.954068	0.954885	0.948952	0.943123	0.948839	0.941259	0.954976	0.937404	0.951956	0.935194	0.952417	0.942481	0.949312	0.94384	0.939855	0.942359	0.942187	0.948554	0.933623	0.951873
log2 L/H CT6_#5										NaN	0.945731	0.951623	0.956637	0.943424	0.95034	0.942072	0.951382	0.941909	0.946744	0.943856	0.953867	0.943263	0.952432	0.941365	0.94634	0.95006	0.940187	0.947295	0.942495	0.952552
log2 L/H CT10_#1											NaN	0.948263	0.945618	0.93831	0.944435	0.939062	0.944805	0.932382	0.952753	0.926998	0.942703	0.936503	0.947526	0.938427	0.931848	0.946336	0.939306	0.951099	0.930622	0.9478
log2 L/H CT10_#2												NaN	0.943725	0.936773	0.947768	0.9411	0.948459	0.931644	0.946924	0.93281	0.946378	0.93273	0.942749	0.938956	0.936691	0.949019	0.933648	0.94794	0.926893	0.950593
log2 L/H CT10_#3													NaN	0.943319	0.946207	0.943053	0.947441	0.942445	0.950121	0.942314	0.949721	0.941647	0.94892	0.945496	0.939537	0.949393	0.945458	0.949084	0.937536	0.953394
log2 L/H CT10_#4														NaN	0.94106	0.948571	0.940117	0.946299	0.937597	0.935084	0.943941	0.948558	0.937339	0.936141	0.94503	0.93999	0.950867	0.933298	0.944676	0.941955
log2 L/H CT10_#5															NaN	0.938152	0.948259	0.936841	0.947284	0.935283	0.947206	0.936652	0.945801	0.943616	0.9394	0.946165	0.936375	0.955827	0.936193	0.949793
log2 L/H CT14_#1																NaN	0.939122	0.941037	0.938527	0.932348	0.940243	0.944635	0.934909	0.938822	0.938067	0.93866	0.949355	0.943356	0.937563	0.939447
log2 L/H CT14_#2																	NaN	0.929991	0.944183	0.929417	0.953804	0.943918	0.952808	0.949631	0.939006	0.941551	0.936127	0.945257	0.931738	0.955286
log2 L/H CT14_#3																		NaN	0.935499	0.938603	0.94156	0.941846	0.934568	0.933098	0.945129	0.938444	0.95255	0.93297	0.944117	0.937607
log2 L/H CT14_#4																			NaN	0.935315	0.942348	0.938685	0.944509	0.936922	0.934048	0.94927	0.945492	0.948939	0.928538	0.943342
log2 L/H CT14_#5																				NaN	0.939028	0.939189	0.935021	0.930372	0.944018	0.926917	0.940888	0.928445	0.941061	0.937664
log2 L/H CT18_#1																					NaN	0.944714	0.955085	0.941642	0.942355	0.943636	0.94296	0.952211	0.938385	0.957034
log2 L/H CT18_#2																						NaN	0.93857	0.939814	0.943774	0.932372	0.948165	0.935585	0.934333	0.941429
log2 L/H CT18_#3																							NaN	0.945447	0.935252	0.941707	0.9387	0.94489	0.930648	0.953576
log2 L/H CT18_#4																								NaN	0.938379	0.934257	0.937461	0.942	0.921574	0.9443
log2 L/H CT18_#5																									NaN	0.93318	0.945473	0.933065	0.938477	0.944486
log2 L/H CT22_#1																										NaN	0.936359	0.94371	0.932377	0.943308
log2 L/H CT22_#2																											NaN	0.943899	0.938403	0.943015
log2 L/H CT22_#3																												NaN	0.930223	0.956961
log2 L/H CT22_#4																													NaN	0.931271
log2 L/H CT22_#5																														NaN
