# Supplementary material for: Phosphoproteome Profiling Reveals Circadian Clock Regulation of Posttranslational Modifications in the Murine Hippocampus
Source: Front Neurol. 2017 Mar 22;8:110. doi: 10.3389/fneur.2017.00110 (PMC5360755; doi:10.3389/fneur.2017.00110)
Supplement: Supplementary file 4 [file table_4.xlsx]

## Sheet: Sheet1
Name	log2 L/H CT2_#1	log2 L/H CT2_#2	log2 L/H CT2_#3	log2 L/H CT2_#4	log2 L/H CT2_#5	log2 L/H CT6_#1	log2 L/H CT6_#2	log2 L/H CT6_#3	log2 L/H CT6_#4	log2 L/H CT6_#5	log2 L/H CT10_#1	log2 L/H CT10_#2	log2 L/H CT10_#3	log2 L/H CT10_#4	log2 L/H CT10_#5	log2 L/H CT14_#1	log2 L/H CT14_#2	log2 L/H CT14_#3	log2 L/H CT14_#4	log2 L/H CT14_#5	log2 L/H CT18_#1	log2 L/H CT18_#2	log2 L/H CT18_#3	log2 L/H CT18_#4	log2 L/H CT18_#5	log2 L/H CT22_#1	log2 L/H CT22_#2	log2 L/H CT22_#3	log2 L/H CT22_#4	log2 L/H CT22_#5
log2 L/H CT2_#1	NaN	0.899627	0.892199	0.890601	0.876944	0.907341	0.896421	0.898122	0.883207	0.869684	0.920656	0.894209	0.880344	0.872115	0.887381	0.904203	0.906538	0.89444	0.885512	0.884242	0.910815	0.906397	0.898157	0.894382	0.882625	0.893432	0.902358	0.885237	0.89439	0.854304
log2 L/H CT2_#2		NaN	0.908227	0.90356	0.883064	0.890466	0.915745	0.899287	0.898578	0.880782	0.905779	0.918788	0.895409	0.892168	0.894765	0.913727	0.906491	0.905748	0.88991	0.89019	0.908752	0.914247	0.898496	0.900704	0.885738	0.885324	0.915435	0.890414	0.893545	0.858854
log2 L/H CT2_#3			NaN	0.908476	0.879453	0.899987	0.919346	0.910323	0.894768	0.896874	0.90078	0.914028	0.89418	0.895333	0.892391	0.913366	0.91085	0.903287	0.897368	0.886393	0.898354	0.909737	0.916398	0.895139	0.896026	0.882049	0.914093	0.897862	0.906443	0.870208
log2 L/H CT2_#4				NaN	0.895812	0.891327	0.898019	0.895445	0.905695	0.908584	0.897579	0.887896	0.903419	0.909563	0.904339	0.89892	0.895467	0.907641	0.914546	0.895008	0.899787	0.903472	0.89999	0.911002	0.909366	0.875197	0.903844	0.890983	0.914839	0.876392
log2 L/H CT2_#5					NaN	0.863075	0.875936	0.880803	0.891801	0.900727	0.881164	0.870554	0.881362	0.89413	0.907137	0.87319	0.877992	0.881027	0.899846	0.890583	0.879064	0.874589	0.88282	0.909845	0.903639	0.875601	0.875279	0.899045	0.895642	0.889638
log2 L/H CT6_#1						NaN	0.911323	0.892294	0.893768	0.882791	0.921499	0.896938	0.888044	0.884059	0.892283	0.905066	0.900169	0.894901	0.883781	0.882445	0.902967	0.899976	0.890923	0.885073	0.88347	0.883813	0.894097	0.881547	0.890793	0.847341
log2 L/H CT6_#2							NaN	0.903598	0.892545	0.899061	0.910982	0.921474	0.898021	0.898053	0.894847	0.91585	0.912735	0.900362	0.887695	0.880092	0.896426	0.914805	0.900714	0.887969	0.883964	0.88663	0.922097	0.884414	0.892009	0.856284
log2 L/H CT6_#3								NaN	0.897449	0.887238	0.916408	0.916304	0.893924	0.895106	0.89536	0.892981	0.908038	0.905645	0.900405	0.885497	0.902302	0.905115	0.907906	0.887798	0.89014	0.890389	0.895963	0.901353	0.897803	0.881078
log2 L/H CT6_#4									NaN	0.916513	0.88918	0.889481	0.897209	0.927899	0.914641	0.892982	0.880316	0.907369	0.911526	0.895676	0.889017	0.890996	0.900654	0.914132	0.905885	0.860867	0.898936	0.898278	0.907008	0.867889
log2 L/H CT6_#5										NaN	0.88326	0.880438	0.900582	0.926992	0.92209	0.877863	0.873429	0.896849	0.908392	0.901119	0.877164	0.874482	0.895712	0.907715	0.923429	0.850207	0.885859	0.886686	0.906631	0.886505
log2 L/H CT10_#1											NaN	0.917841	0.895288	0.884828	0.893243	0.910285	0.914604	0.89735	0.889064	0.885155	0.919366	0.907834	0.906738	0.888544	0.878999	0.895354	0.898902	0.89024	0.895786	0.868034
log2 L/H CT10_#2												NaN	0.886926	0.881924	0.887621	0.906553	0.916034	0.899442	0.891558	0.879288	0.905142	0.928579	0.898003	0.878076	0.884983	0.894456	0.912517	0.889829	0.89078	0.868462
log2 L/H CT10_#3													NaN	0.901907	0.905538	0.893189	0.883163	0.894024	0.890958	0.898182	0.883499	0.885725	0.899693	0.909005	0.893941	0.861183	0.888781	0.881047	0.891725	0.85821
log2 L/H CT10_#4														NaN	0.920486	0.886407	0.881054	0.901447	0.906623	0.901596	0.877749	0.87978	0.895546	0.919594	0.912453	0.858281	0.894632	0.891637	0.909629	0.879032
log2 L/H CT10_#5															NaN	0.892269	0.883055	0.902138	0.899023	0.926733	0.892211	0.890532	0.904673	0.915053	0.924215	0.876961	0.886739	0.894904	0.900988	0.897694
log2 L/H CT14_#1																NaN	0.914196	0.896528	0.892332	0.880916	0.914537	0.908108	0.904436	0.900427	0.88349	0.905135	0.915219	0.886642	0.89819	0.865422
log2 L/H CT14_#2																	NaN	0.894491	0.892808	0.872743	0.903411	0.923748	0.899958	0.881918	0.884323	0.909102	0.913341	0.886511	0.897164	0.862681
log2 L/H CT14_#3																		NaN	0.896551	0.900317	0.898653	0.906043	0.902537	0.901795	0.90535	0.877734	0.913709	0.8942	0.903458	0.859591
log2 L/H CT14_#4																			NaN	0.889585	0.893729	0.898576	0.902956	0.911044	0.907829	0.877753	0.894503	0.899187	0.92214	0.896887
log2 L/H CT14_#5																				NaN	0.883024	0.877772	0.893372	0.912048	0.903839	0.860166	0.883176	0.885925	0.89608	0.886729
log2 L/H CT18_#1																					NaN	0.911473	0.896896	0.89674	0.883501	0.896173	0.905103	0.897948	0.894464	0.869365
log2 L/H CT18_#2																						NaN	0.901157	0.887255	0.894553	0.898252	0.91998	0.892953	0.892675	0.866794
log2 L/H CT18_#3																							NaN	0.911393	0.90193	0.892381	0.908923	0.90966	0.912041	0.877835
log2 L/H CT18_#4																								NaN	0.916802	0.881243	0.887346	0.900393	0.916594	0.887839
log2 L/H CT18_#5																									NaN	0.869363	0.89171	0.895462	0.909593	0.889889
log2 L/H CT22_#1																										NaN	0.891204	0.88747	0.886468	0.865419
log2 L/H CT22_#2																											NaN	0.897264	0.895597	0.861553
log2 L/H CT22_#3																												NaN	0.909945	0.880426
log2 L/H CT22_#4																													NaN	0.883618
log2 L/H CT22_#5																														NaN
