# Supplementary material for: Phosphoproteome Profiling Reveals Circadian Clock Regulation of Posttranslational Modifications in the Murine Hippocampus
Source: Front Neurol. 2017 Mar 22;8:110. doi: 10.3389/fneur.2017.00110 (PMC5360755; doi:10.3389/fneur.2017.00110)
Supplement: Supplementary file 5 [file table_5.xlsx]

## Sheet: FigureS5
Ratio L/H normalized CT2_#1	Ratio L/H normalized CT2_#2	Ratio L/H normalized CT2_#3	Ratio L/H normalized CT2_#4	Ratio L/H normalized CT2_#5	Ratio L/H normalized CT6_#1	Ratio L/H normalized CT6_#2	Ratio L/H normalized CT6_#3	Ratio L/H normalized CT6_#4	Ratio L/H normalized CT6_#5	Ratio L/H normalized CT10_#1	Ratio L/H normalized CT10_#2	Ratio L/H normalized CT10_#3	Ratio L/H normalized CT10_#4	Ratio L/H normalized CT10_#5	Ratio L/H normalized CT14_#1	Ratio L/H normalized CT14_#2	Ratio L/H normalized CT14_#3	Ratio L/H normalized CT14_#4	Ratio L/H normalized CT14_#5	Ratio L/H normalized CT18_#1	Ratio L/H normalized CT18_#2	Ratio L/H normalized CT18_#3	Ratio L/H normalized CT18_#4	Ratio L/H normalized CT18_#5	Ratio L/H normalized CT22_#1	Ratio L/H normalized CT22_#2	Ratio L/H normalized CT22_#3	Ratio L/H normalized CT22_#4	Ratio L/H normalized CT22_#5	JTK_p value (ADJ.P)	JTK_PER	JTK_LAG	JTK_AMP	Peptides	Razor + unique peptides	Unique peptides	Majority protein IDs	Protein names	Gene names
-1.86223	-1.83402	-2.04841	-1.3938	-2.123	-1.2408	-1.199	-1.46733	-1.23554	-1.6451	-1.8233	-1.73513	-1.77155	-1.88104	-1.80224	-1.49431	-1.33834	-1.42299	-2.19087	-1.4861	-1.73777	-1.93614	-1.84952	-1.82664	-1.8076	-1.76655	-2.04918	-2.11333	-1.62597	-1.82766	0.0421177	8	6	0.439417	11	11	11	Q9EQU5;A2BE93;A2BE92	Protein SET	Set
-1.25441	-1.25786	-1.43066	-1.26814	-1.12974	-1.28777	-1.19099	-1.1155	-1.21344	-1.08004	-1.33285	-1.23952	-1.12267	-1.33743	-1.44848	-1.014	-1.30766	-0.947479	-1.15413	-1.06191	-1.29084	-1.10044	-1.35078	-0.825297	-1.26267	-1.02715	-0.966578	-1.20646	-0.944484	-1.00454	0.0480456	8	8	0.0411091	13	13	13	Q62446	Peptidyl-prolyl cis-trans isomerase FKBP3	Fkbp3
-0.565695	-0.216734	-0.291721	-0.385265	-0.467488	-0.505992	-0.879549	-0.249627	-0.631896	-0.45607	-0.621618	-0.820485	-0.525668	-0.561204	-0.685088	-0.387142	0.596492	-0.265677	-0.352758	-0.129085	-0.439889	-0.727528	-0.624241	-0.683651	-0.66029	-0.100305	-0.802152	-0.017922	-0.0939657	-0.380619	0.00874225	8	8	0	9	9	9	Q80ZW2	UPF0670 protein THEM6 homolog	Them6
-0.455755	-0.319734	-0.261591	-0.365245	-0.461319	-0.216982	-0.339594	-0.308244	-0.134221	-0.1153	-0.42094	-0.448161	-0.225768	-0.2529	-0.372395	-0.286408	-0.275245	-0.202888	-0.337654	-0.126841	-0.458907	-0.389457	-0.454808	-0.456175	-0.349365	-0.241718	-0.217851	-0.173383	0.0103234	-0.198871	0.000561818	8	8	0.104837	10	10	10	Q8BJU0	Small glutamine-rich tetratricopeptide repeat-containing protein alpha	Sgta
1.18367	1.03833	0.797212	0.85311	0.781405	1.24226	1.30757	1.40087	1.08862	1.2068	0.895744	1.10095	1.00831	0.963504	0.986616	1.14567	0.929199	1.44575	1.00598	1.25188	0.8867	0.999683	0.888274	1.06537	1.16563	1.37456	0.95604	0.921527	1.04421	0.83475	0.0480456	8	6	0.19625	8	8	8	Q9CR98	Protein FAM136A	Fam136a
0.889209	1.29733	1.02803	1.2685	0.784433	1.38172	1.36042	1.14541	1.38191	1.81147	1.17958	1.28167	1.00967	0.824137	1.08927	1.2121	1.21746	1.08	1.52799	1.30582	1.08519	1.16748	0.928347	1.11579	1.01351	1.55266	1.32243	1.31255	1.4777	1.14806	0.0183895	8	6	0.139871	3	3	3	Q9JKW0	ADP-ribosylation factor-like protein 6-interacting protein 1	Arl6ip1
-0.949722	-0.901185	-1.48331	-1.06171	-1.16504	-0.9241	-0.97181	-0.989357	-1.20808	-0.916859	-1.18142	-1.11183	-1.08706	-1.20151	-1.03689	-1.34005	-0.96066	-0.731444	-1.08209	-0.615134	-1.23383	-1.21952	-1.13343	-1.23186	-1.12161	-0.897783	-1.11337	-1.08018	-0.72561	-0.778293	0.0183895	8	8	0.0461437	6	6	6	Q9CY57;E9PW20;D3Z7T7;D3YZA1	Friend of PRMT1 protein	Fop;2500003M10Rik
NaN	2.03753	0.453083	0.531135	0.621644	3.09863	2.5075	2.66887	1.43702	1.94775	NaN	1.26358	2.20749	0.71506	0.695115	2.35284	2.79817	2.90541	1.73135	2.1016	1.07859	0.0900042	0.363197	1.63823	2.43503	2.8427	1.40423	1.12233	3.31919	0.0200186	0.0110132	8	6	1.44761	20	18	18	H3BJD6;Q7TN74;H3BL28;H3BJD0;H3BKQ7;Q3UXW4		Ppp1r9a
-1.38631	-1.43685	-1.53844	-1.40888	-1.29602	-1.33102	-1.5476	-1.24221	-1.30077	-1.31429	-1.81959	-1.47384	-1.20402	-1.40463	-1.7267	-1.34216	-1.40163	-1.25882	-1.14561	-1.22552	-1.65333	-1.48125	-1.25701	-1.60706	-1.48507	-1.60008	-1.12261	-1.35541	-1.04747	-1.00454	0.0244225	8	8	0.066881	13	13	13	P62911	60S ribosomal protein L32	Rpl32
1.88982	1.65704	1.56324	1.80168	1.60025	2.20683	2.17436	2.33861	1.73399	2.07188	1.58606	1.86313	1.9531	2.0399	2.02304	2.0924	1.92708	2.46379	1.85152	1.87912	1.80088	1.73212	2.06824	1.62794	2.24182	1.829	1.89969	1.68131	2.17632	2.06873	0.0421177	8	6	0.333491	10	5	4	Q9CQD1	Ras-related protein Rab-5A	Rab5a
2.86796	3.67907	4.17473	4.20322	3.42142	3.73597	3.49793	3.39723	2.72004	2.86723	3.56925	3.51386	3.55853	3.94938	3.34299	3.86447	3.18115	4.07383	4.03656	3.594	3.64781	2.6435	2.5121	3.52263	2.56533	3.7437	3.58153	3.49761	4.15531	3.77594	0.0368547	12	2	0.0937334	18	18	18	B9EKR1		Ptprz1
-0.613437	-1.02687	-0.922045	-0.964362	-1.59177	-1.43909	-1.1529	-1.24908	-1.68176	-1.33965	-1.41641	-1.37078	-1.19005	-1.1308	-1.40654	-0.789854	-0.956429	-0.903733	-1.29848	-0.405339	-1.43291	-1.42508	-1.27411	-1.4218	-1.35834	-1.27662	-1.05866	-1.37407	-1.27167	-1.24817	0.00748848	12	2	0.229656	7	7	7	E9Q317;O55128;D3Z2N9;D3YY73	Histone deacetylase complex subunit SAP18	Gm10094;Sap18
1.2824	1.03821	1.80647	NaN	1.0775	2.31782	3.06854	4.51029	2.48181	2.81848	1.45158	1.19509	2.46737	2.40951	NaN	1.01217	2.7336	3.48136	1.70934	1.8095	3.01008	2.85215	3.45549	2.84363	1.95512	1.01628	2.28223	1.48774	2.23834	2.34037	0.00946359	12	8	0.944868	9	9	9	Q01065	Calcium/calmodulin-dependent 3,5-cyclic nucleotide phosphodiesterase 1B	Pde1b
2.93733	4.11127	4.37363	3.46384	3.38746	2.5465	3.15676	2.01421	NaN	2.82194	2.77596	1.72009	3.36443	1.79061	2.56422	3.46089	NaN	4.31321	3.47904	0.821636	1.99292	NaN	NaN	NaN	3.54138	2.4274	3.33923	3.52689	3.7356	4.35695	0.0450816	12	2	0.853772	10	9	9	P12658	Calbindin	Calb1
3.3317	3.97858	3.79074	3.52087	3.89961	4.20964	4.23284	4.44379	3.89145	3.97987	3.95971	3.80825	3.25278	3.20636	3.31186	3.63449	3.75042	3.10395	3.83218	3.31804	3.7909	4.12255	3.6737	4.10361	3.42718	4.4527	3.92087	3.88916	3.22418	3.95756	0.00874225	16	6	0.243306	24	24	18	P61264	Syntaxin-1B	Stx1b
-1.76048	-1.77433	-1.848	-1.95464	-1.7858	-1.569	-1.93361	-1.72212	-1.90412	-1.72775	-1.78228	-1.7137	-1.31823	-1.77332	-1.66594	-1.67505	-1.4526	-1.72312	-1.61735	-1.52667	-2.35623	-1.83939	-1.8587	-1.92752	-1.81983	-1.62415	-1.71962	-1.67861	-1.54528	-1.45943	0.00200832	16	12	0.0776983	11	11	11	P62830	60S ribosomal protein L23	Rpl23
1.58563	1.87186	2.11917	1.54949	1.89873	1.69834	2.15688	1.88705	1.82634	1.77463	2.10092	2.44285	2.19992	2.07759	2.22283	2.15888	2.20656	2.28962	1.7816	1.96398	0.25135	1.52845	1.99114	1.18449	1.90153	2.04329	1.82813	1.30711	1.95545	2.20304	0.00282832	16	12	0.231969	9	8	8	P84096	Rho-related GTP-binding protein RhoG	Rhog
NaN	0.0713758	0.562879	-1.39857	-0.416191	-0.00662128	-0.57889	-0.582941	-1.31203	-0.585347	0.552516	0.921144	0.796661	0.0174463	0.731494	-0.768671	0.505328	0.535478	0.249891	-0.0652966	-1.51056	-1.37812	-1.32912	-0.588037	-1.58842	1.44312	-0.57599	-1.54913	-0.183582	1.10135	0.00546011	16	12	0.723625	10	10	9	Q9JKY5	Huntingtin-interacting protein 1-related protein	Hip1r
4.12835	4.08468	4.29268	3.40005	3.47941	3.32696	3.65788	3.28729	3.10284	3.4895	3.78061	3.548	4.31551	3.0386	3.50501	4.02184	3.98503	3.80005	4.24759	3.88083	3.96581	3.87667	3.6327	3.4938	3.65626	3.39343	3.61681	3.66949	3.32248	3.78635	0.0480456	18	15	0.260987	32	32	32	Q9Z0E0	Neurochondrin	Ncdn
1.31308	0.898215	NaN	NaN	1.39453	1.73904	1.52562	1.72862	1.16644	1.9349	1.72171	1.4985	1.7218	1.77833	1.63478	0.279144	1.45194	1.79867	1.29329	1.82357	1.33898	1.36654	1.48758	1.35144	1.69325	NaN	1.47847	1.33807	1.61852	1.68228	0.0480456	20	12	0.200349	7	7	7	Q922E4;A2ABY3	Ethanolamine-phosphate cytidylyltransferase	Pcyt2
0.866884	1.22102	0.68177	1.35472	0.721777	1.84487	0.207395	2.25188	1.72166	2.01864	1.80108	2.36461	1.28905	-0.713344	1.23036	1.14864	1.2035	1.25309	-0.981414	-0.128425	1.48048	-0.460061	0.828332	0.503977	-0.180912	1.21203	1.14743	1.75224	0.611116	1.53638	0.0321907	20	8	0.707022	19	19	19	Q64516;B1ASZ3	Glycerol kinase	Gk;Gyk
-3.08605	-3.09835	-2.81098	-3.56669	-2.88604	-3.1515	-3.28374	-3.39739	-3.06752	-3.14308	-3.66642	-3.0795	-3.13588	-2.95994	-3.24846	-2.50609	-2.77509	-2.8127	-2.95024	-3.01437	-3.01769	-2.61789	-3.15332	-3.00171	-3.04315	-3.25805	-2.88413	-3.22672	-3.25289	-3.06521	0.0368547	20	16	0.101772	29	29	28	Q9CZN7	Serine hydroxymethyltransferase	Shmt2
2.80048	2.95065	2.9052	2.95881	2.89905	3.09888	2.94064	2.88726	2.8046	3.02997	2.85914	2.60946	2.74729	3.11117	2.71586	3.04871	2.78399	2.86292	2.90758	2.92522	2.68362	2.53592	2.50988	2.51144	2.51829	3.10321	2.52384	2.76631	2.63173	2.61405	0.0126353	24	8	0.0993485	21	21	19	Q5SSL4;E9PUE7	Active breakpoint cluster region-related protein	Abr
0.856136	1.38605	1.17254	1.24499	1.49366	0.943444	0.619337	1.35882	1.18082	1.57248	1.65922	1.68436	1.18708	1.43522	1.31563	1.50463	1.83485	1.68121	1.91213	1.33727	1.39316	1.74521	1.82675	1.4835	1.73552	1.83126	1.3882	1.38922	1.70064	1.72776	0.000848497	24	18	0.308456	7	7	7	P26645	Myristoylated alanine-rich C-kinase substrate	Marcks
0.705853	0.915718	0.691919	0.791907	0.720374	0.846221	0.982249	0.95758	0.71293	1.19083	0.790709	0.924098	1.36516	1.19562	0.737278	1.01981	1.0138	1.15226	0.996254	1.21883	0.939067	0.862313	0.95688	0.832771	0.974489	0.909417	0.922948	0.814616	1.44784	1.0113	0.0211704	24	16	0.0482275	34	30	4	E9PWE8		Dpysl3
3.16696	3.29846	3.12494	3.09888	3.17267	3.24824	3.17527	3.25856	3.07497	3.238	2.79486	3.24975	3.19231	3.09431	3.13746	3.16295	3.14982	3.08964	3.08363	3.24455	2.90013	2.90909	3.08902	3.13213	3.0683	3.11391	3.08706	3.12004	3.08082	3.05613	0.00636379	24	8	0.0525366	203	203	3	A3KGU7;P16546	Spectrin alpha chain, brain	Spna2;Sptan1
1.75181	-0.183328	-0.968865	0.249668	-0.949572	-0.648005	1.09376	1.32677	1.04588	1.8413	-0.0676387	1.8167	1.08816	1.61206	0.917461	2.11604	1.50287	2.0194	0.0397106	2.59501	1.18525	2.0443	2.17098	1.91153	1.4669	1.14842	1.70463	0.546435	1.7667	-0.155749	0.00477336	24	16	0.426331	45	41	14	E9Q035		Gm20425
0.36036	0.676665	1.514	0.619669	-0.182057	0.494048	0.805888	1.6669	1.34348	0.510889	0.252862	0.537319	0.318776	0.640007	NaN	0.841172	1.55907	0.817715	1.29821	0.809019	1.68929	0.616503	1.63576	1.58758	1.37726	1.56473	1.48076	NaN	1.13125	1.32637	0.0412194	24	20	0.45057	3	3	3	E9Q4K7		Kif13b
-0.707348	-1.11157	-1.39917	-1.17728	-1.68482	-1.19592	-0.516822	0.206295	-1.3593	-0.203765	-1.58357	-1.54977	-1.4417	-0.847356	-1.95431	-1.77674	-1.49467	-2.14029	-1.09565	-1.46038	-1.71101	-1.52792	-1.37206	-1.96684	-1.97199	-0.219091	-1.39188	-1.70443	-1.66084	-1.83592	0.00477336	24	6	0.327528	4	4	3	E9Q512;H3BJG4		Trip11
2.26979	1.88156	1.61303	1.92884	1.98359	2.13258	2.14631	2.10432	1.68511	2.06486	1.74991	1.67623	1.83991	1.99614	1.85501	2.00903	1.82777	1.56064	1.81319	1.93429	1.73212	1.88199	1.57385	1.62215	1.60647	1.91289	1.72137	1.71184	1.83583	1.70906	0.0186568	24	6	0.139105	3	3	3	O09111	NADH dehydrogenase [ubiquinone] 1 beta subcomplex subunit 11, mitochondrial	Ndufb11
-2.06523	-2.02304	-2.16082	-2.00468	-2.94321	-2.30848	-2.04981	-2.18812	-2.20308	-2.19676	-2.70995	-2.09919	-2.10729	-1.62204	-2.4696	-1.37423	-1.33537	-1.8862	-1.56252	-1.14555	-1.0916	-0.530271	-0.491186	-1.81865	-2.81038	-2.08508	-1.49656	-2.9151	-1.38189	-2.05956	0.00192034	24	18	0.224066	7	7	7	O35114	Lysosome membrane protein 2	Scarb2
1.5211	2.21417	1.43589	2.81838	2.47113	3.08094	2.15496	2.29442	2.89389	1.3824	2.40821	3.26479	2.82133	2.12771	2.61396	2.29322	2.50169	1.40553	2.47875	0.550613	1.19436	1.49358	0.940562	-0.465295	1.51326	1.9763	1.63783	1.70148	1.90882	2.56209	0.00732675	24	8	0.544223	12	12	6	P05480;Q80XU2	Neuronal proto-oncogene tyrosine-protein kinase Src	Src
-1.5476	-2.41403	-1.88307	-2.44877	-1.71927	-1.79718	-1.89464	-1.54127	-2.2565	-2.32892	-1.76799	-2.00623	-1.42739	-2.37248	-1.65924	-2.7118	-1.64524	-1.16903	-2.1596	-2.08621	-1.49457	-1.05679	-0.61551	-1.03844	-1.69073	-1.40452	-1.37306	-1.80041	-0.76901	-0.764091	0.0239813	24	20	0.282895	9	9	9	P26339	Chromogranin-A;Pancreastatin;Beta-granin;WE-14	Chga
0.438405	0.757208	0.585951	0.640704	0.545656	0.751198	0.742362	0.656535	0.41702	0.960244	0.723468	0.91648	0.723277	0.824852	0.454546	0.650997	0.818121	0.816393	0.826463	0.650408	0.28921	0.639108	0.556775	0.586623	0.728646	0.516594	0.555799	0.254995	0.587663	0.273361	0.00305548	24	12	0.126245	4	4	4	P40240	CD9 antigen	Cd9
-1.28907	-1.3259	-1.75168	-1.94471	-1.83171	-1.04537	-1.70894	-1.56179	-1.31979	-1.34835	-1.65933	-0.915406	-1.1103	-1.36272	-1.3147	-0.961697	-1.01271	-1.02162	-0.99834	-1.09822	-1.3584	-1.23217	-1.34284	-1.05665	-1.24653	-1.33771	-1.22731	-1.7848	-1.26027	-1.40365	0.00100349	24	16	0.121254	15	15	15	P62301	40S ribosomal protein S13	Rps13
2.8796	1.93981	3.72128	NaN	3.72736	3.07509	3.16683	2.87949	2.06988	2.59545	2.97744	2.73466	1.90649	2.84125	1.68631	2.51408	0.166503	1.78126	2.56721	2.99516	2.48633	2.84799	1.57609	0.80435	1.78851	3.24852	3.07802	3.56485	3.71176	3.10519	0.0345053	24	2	0.418387	4	4	4	P63216	Guanine nucleotide-binding protein G(I)/G(S)/G(O) subunit gamma-3	Gng3
3.99006	3.12004	3.26951	3.05925	3.08865	3.04919	2.7817	3.27244	2.79526	3.42328	2.84073	2.84601	3.06903	2.60595	2.67715	2.72996	3.02222	3.07024	3.29803	2.29626	2.94675	2.75283	2.59588	2.94697	3.03316	3.25126	3.80551	3.25829	3.66797	3.37738	0.00551684	24	24	0.185874	29	27	20	Q4VA93;P20444	Protein kinase C;Protein kinase C alpha type	Prkca
-0.625925	-0.484705	-0.683202	-0.791689	-0.634221	-0.403922	-0.407081	-0.381505	-0.559149	-0.0429245	-0.352194	-0.228726	-0.258217	-0.303927	-0.539829	-0.416407	-0.482332	0.187379	-0.481609	-0.368601	-1.15627	-0.665029	-0.605874	-0.83455	-0.29443	-0.445939	-0.832202	-0.845831	-0.393855	-0.321351	0.0126353	24	10	0.179379	7	7	7	Q5SUH7;Q5SUH6;Q99KN9	Clathrin interactor 1	Clint1
3.4397	3.08645	3.26632	3.3703	2.66786	2.40951	2.1435	2.95994	2.32605	2.88225	2.77458	2.92062	2.91811	3.1614	2.61892	3.14561	3.52779	2.97699	2.67927	2.78787	3.55926	3.26299	3.54103	3.35988	3.22594	3.03233	3.53932	3.1715	2.34461	3.27285	0.00139423	24	20	0.217662	27	27	25	Q8BR88;F6WYQ5;P70704	Probable phospholipid-transporting ATPase IA	Atp8a1
-0.749663	-0.702392	-0.91265	-0.762136	-0.978635	-0.485221	-0.781066	-0.422664	-0.934101	-0.449007	-0.785006	-0.562474	-0.457437	-0.457647	-0.607484	-0.400319	-0.587365	-0.392317	-0.563549	-0.214498	-0.636636	-0.614945	-0.479127	-0.769518	-0.205518	-0.541416	-0.638954	-0.72299	-0.232784	-0.573859	0.0388249	24	14	0.113015	9	9	9	Q8CDN6	Thioredoxin-like protein 1	Txnl1
4.05213	4.3088	4.42967	4.26987	4.73052	3.97869	4.15632	4.30943	4.4389	4.17971	4.35701	4.0275	3.84496	4.31491	3.90215	3.65981	3.65892	4.00256	4.41827	3.97744	3.52394	3.84214	3.89469	3.96349	3.66114	4.00947	3.88771	3.71259	4.14102	4.09126	0.00100349	24	6	0.211467	17	17	12	Q8K0T0	Reticulon-1	Rtn1
NaN	0.418176	-0.219711	0.41039	0.35452	-0.0839282	NaN	1.5937	-0.372729	0.212016	0.121895	-0.014641	NaN	0.416404	NaN	0.231701	1.21729	1.16469	0.64905	0.0188927	0.555778	0.290851	1.0716	1.19734	1.98422	1.44855	1.62366	1.16981	1.75779	0.802411	0.000782157	24	20	0.584632	5	5	4	Q9D4C9	Clavesin-1	Clvs1
-1.74537	-1.52532	-1.81414	-2.00511	-1.85894	-1.61908	-1.54903	-1.65837	-1.59225	-1.37557	-1.95958	-1.78919	-1.49421	-1.64289	-1.51959	-1.50772	-1.51293	-1.40833	-1.45933	-1.38631	-1.74429	-1.72936	-1.85352	-1.7491	-1.54834	-1.78463	-1.62382	-1.67879	-1.54927	-1.6693	0.0345053	24	14	0.0431088	20	20	20	Q9D6Z1;E0CXZ0	Nucleolar protein 56	Nop56
-0.928882	-1.26195	-1.62943	-0.943509	-1.09424	-1.61509	-1.48697	-0.864572	-1.26237	-1.47607	-1.1234	-0.748719	-0.871844	-0.810073	-0.865681	-0.68921	-0.91081	-0.523963	-1.0633	-0.576087	-1.51581	-0.775851	-1.27947	-0.762987	-0.255078	-0.710614	-0.610133	-1.06267	-0.594453	-0.798092	0.0126353	24	18	0.218534	11	11	11	Q9DAR7;Q3TBW9	m7GpppX diphosphatase	Dcps
2.28976	2.42709	2.12362	2.49127	2.07339	2.27621	2.21967	2.17547	2.27872	2.55436	2.08369	2.51837	2.25408	2.31265	2.22945	2.55046	2.21826	2.51391	2.30465	2.69227	2.10712	2.24195	2.18089	2.10737	2.22102	2.09962	2.14216	1.95467	2.1428	2.09074	0.0306156	24	12	0.114444	12	12	12	Q9DC69	NADH dehydrogenase [ubiquinone] 1 alpha subcomplex subunit 9, mitochondrial	Ndufa9
-1.33205	-0.91311	-1.63436	-1.45917	-1.66907	-1.20514	-1.00533	-1.29537	-1.35214	-0.680774	-1.16343	-1.22472	-0.953452	-1.28238	-1.17191	-1.52667	-1.39977	-1.07628	-0.892274	-1.10105	-1.54804	-1.57463	-1.56394	-1.54449	-1.64681	-1.12618	-1.32256	-1.7173	-1.23383	-1.5431	0.027119	24	8	0.137625	37	37	36	Q9ERU9	E3 SUMO-protein ligase RanBP2;Putative peptidyl-prolyl cis-trans isomerase	Ranbp2
NaN	NaN	0.343019	NaN	-0.71352	0.58942	NaN	NaN	0.23897	NaN	NaN	NaN	0.829537	0.823064	0.753701	NaN	0.688357	1.00706	0.988075	1.20899	0.646338	0.623109	0.95688	NaN	0.965052	0.302404	0.201659	0.390604	0.887046	0.486125	0.00139423	24	16	0.486742	11	10	9	Q9Z0U1	Tight junction protein ZO-2	Tjp2
0.0213943	1.59702	1.13286	1.70378	1.69292	0.710732	-1.1117	-0.528671	1.65476	0.72423	-1.24647	0.704112	0.675973	NaN	2.69638	1.30854	0.095435	0.447525	0.00679671	0.840681	1.62264	1.72237	1.92538	1.61754	1.27631	1.10535	1.36138	1.79982	1.537	0.617654	0.0489143	24	22	0.651276	14	11	11	Q68FH0;A2AS45;A2AS47;A2AS44	Plakophilin-4	Pkp4
3.26507	2.2816	1.28163	3.87826	2.86775	1.69106	3.22459	2.8983	1.96483	2.7362	2.58961	2.29286	NaN	3.73385	1.64413	2.31516	1.57859	1.9161	3.00486	0.498036	NaN	NaN	NaN	NaN	1.44693	2.30743	3.24907	2.54928	3.07911	0.669029	0.0239813	24	6	0.579896	20	17	17	D3Z5K8;Q80Z38;D3Z5K9	SH3 and multiple ankyrin repeat domains protein 2	Shank2
-0.678162	1.68715	1.25539	-2.08852	-1.04306	0.788714	-3.58015	0.854649	0.960862	0.140142	1.13011	0.90671	0.878109	2.19008	-1.02162	1.39711	1.67784	1.20916	0.561005	0.963082	1.22546	1.90617	1.56546	2.40515	1.57622	0.545277	0.889263	1.5098	1.71752	1.22166	0.00477336	24	18	0.31808	13	13	13	F8VPN4;F6XXE6		Agl
2.29145	2.56056	2.99528	3.27593	1.55258	2.67752	3.22257	3.29322	1.6865	3.12608	2.71539	3.16722	3.2547	1.54511	2.34938	2.09906	2.49354	1.85794	2.94253	2.18475	2.11247	1.43796	1.88199	1.60933	1.8771	2.13296	1.95043	2.41005	2.76376	2.3992	0.0144137	24	7	0.40903	11	11	11	F8WIV2;Q60854;K7E6F1	Serpin B6	Serpinb6a;Serpinb6
2.9677	2.56482	3.67212	3.52709	3.84558	2.8137	3.65808	3.08865	3.85227	3.75182	4.02999	3.7125	3.46642	3.76609	3.7045	3.36373	3.25677	3.08964	3.60726	2.93898	3.7852	3.06927	2.068	3.31833	2.73159	2.87525	2.76729	2.96635	3.08828	3.2477	0.016413	24	10	0.38042	25	22	22	O35098;Q3TMU8	Dihydropyrimidinase-related protein 4	Dpysl4
4.03756	3.15496	4.9424	3.1353	3.96367	4.7038	4.00896	3.27942	3.73305	4.17514	2.51309	4.64162	3.71613	5.36736	4.26232	4.62911	2.91115	3.7114	3.53214	1.91643	2.54802	2.94686	3.21009	3.19429	3.06588	3.1556	4.40086	NaN	2.84747	3.74335	0.0489143	24	8	0.596276	15	15	15	O35136	Neural cell adhesion molecule 2	Ncam2
1.65127	2.46849	2.34997	2.73245	2.39737	2.68966	2.51697	2.32099	2.04275	2.50873	2.45308	2.42655	2.71615	2.1574	2.36008	2.36424	1.78558	1.90871	2.21424	2.13638	2.42608	1.87662	1.97778	2.15952	2.1111	1.90758	2.41104	2.17638	2.27956	2.32308	0.027119	24	6	0.195658	36	19	17	P17156	Heat shock-related 70 kDa protein 2	Hspa2
1.92145	1.9865	1.8686	1.91191	1.85977	2.04859	1.81746	2.13892	1.94853	2.12299	1.85319	1.89448	2.24298	2.16929	1.76028	1.84394	1.91409	1.51144	1.91474	1.81604	1.78111	1.86602	1.89416	1.82608	1.74169	1.92895	1.90374	1.72685	2.03156	1.79276	0.0345053	24	6	0.0556408	19	19	19	P17751;H7BXC3	Triosephosphate isomerase	Tpi1
2.3655	2.66228	2.97778	2.68159	2.71085	3.76701	3.16929	3.02257	2.5745	2.5433	3.2503	3.13555	2.95814	2.99574	3.11179	2.86997	2.2186	0.514326	3.14893	2.77172	1.95121	2.81726	2.26098	2.87588	2.33548	2.62665	2.77764	2.76994	2.18429	2.32872	0.0126353	24	10	0.234401	5	5	5	P52760	Ribonuclease UK114	Hrsp12
1.58485	1.73846	1.82895	1.76582	1.76798	1.7427	1.45403	1.58992	1.19816	1.49106	1.35542	1.47181	1.43807	1.70097	1.2868	1.61153	1.76758	1.67531	1.53003	1.75501	1.64417	1.5128	1.71383	1.85763	1.84466	1.79837	1.37221	1.61715	2.27705	1.67618	0.0144137	24	22	0.130672	12	11	8	P58404	Striatin-4	Strn4
1.48411	1.28493	1.25715	1.46216	1.2918	1.35686	1.18148	1.45609	1.29981	1.44489	1.34099	1.35067	1.53801	1.09869	1.1743	1.12425	1.41254	0.904332	1.43839	0.992087	0.628921	0.993522	1.11194	1.28518	1.17231	1.30465	1.44403	1.28272	0.918906	1.32503	0.0436139	24	6	0.0810882	6	5	5	P60766	Cell division control protein 42 homolog	Cdc42
-0.614192	-0.463727	-0.929942	-0.500292	-0.740366	-0.638491	-0.654069	-0.371949	-0.669843	-0.471239	-0.421695	-0.393965	-0.510354	-0.227248	-0.732834	-0.583038	-0.555423	-0.327572	-0.508429	-0.482848	-0.797677	-1.00884	-0.701948	-0.834145	-0.392537	-0.717298	-0.835277	-0.841329	-0.406101	-0.69537	0.0489143	24	12	0.154927	10	10	10	P61759;Q3TIR6	Prefoldin subunit 3	Vbp1
3.23854	3.7946	3.25525	2.98736	3.1078	3.39681	3.17592	3.28715	3.40267	3.67669	3.04561	3.67617	3.5866	3.31761	3.43057	3.7655	3.47786	3.43789	3.38198	3.34605	3.19126	3.49673	3.31531	3.0768	3.2783	3.21558	3.0523	3.07194	3.21799	3.2986	0.0239813	24	12	0.128149	14	14	8	P62874;H3BKR2;H3BLF7	Guanine nucleotide-binding protein G(I)/G(S)/G(T) subunit beta-1	Gnb1
1.17814	0.755722	0.875831	1.28476	1.28771	1.3471	1.35141	0.839699	1.10355	1.66965	1.71681	1.98462	1.66924	1.83738	1.85778	1.82895	1.75006	2.7816	1.06142	1.87848	1.37198	0.623999	1.02977	1.54128	2.0194	1.69502	1.02815	0.601978	2.31825	0.804426	0.0096572	24	14	0.453318	5	5	5	P97765;A2A860	WW domain-binding protein 2	Wbp2
-0.685267	-0.730227	-0.962438	-0.704872	-0.969307	-0.588996	-0.593784	-0.370611	-0.692695	-0.597984	-0.786095	-0.479438	-0.62293	-0.473527	-0.574828	-0.566084	-0.616546	-0.385928	-0.533763	-0.42503	-0.843341	-0.772815	-0.50457	-0.517427	-0.35558	-0.792605	-0.521453	-0.789771	-0.423202	-0.676989	0.0388249	24	14	0.112828	21	21	21	Q00612;A3KG36	Glucose-6-phosphate 1-dehydrogenase X;Glucose-6-phosphate 1-dehydrogenase	G6pdx
0.248896	NaN	NaN	0.613476	NaN	0.109919	NaN	0.827461	NaN	NaN	NaN	-0.397255	-0.246104	0.746713	NaN	NaN	0.416019	NaN	0.0507116	0.972619	0.759649	0.607727	1.42938	0.605596	0.625689	1.08838	0.465919	1.36197	0.513461	0.651972	0.00444768	24	22	0.406571	2	2	2	Q07646;D3Z383;D3YV56;D3Z328;D3YZ83	Mesoderm-specific transcript protein	Mest
-1.25254	-0.986083	-1.09031	-1.1155	-1.11995	-1.10829	-1.16903	-1.07403	-1.00396	-0.861161	-1.32533	-0.987103	-0.979806	-0.902652	-1.06661	-1.16156	-0.990737	-0.809908	-0.996244	-0.850159	-1.02297	-1.22558	-1.1129	-1.12638	-1.02098	-1.14143	-1.24902	-1.38195	-0.893673	-1.18618	0.0489143	24	12	0.0731672	18	18	18	Q3THS6	S-adenosylmethionine synthase isoform type-2	Mat2a
-0.892585	-1.24196	-1.76761	-1.10192	-2.03517	-0.933195	-1.0756	-0.817214	-0.874679	-1.04341	-0.822771	-1.1595	-0.286881	-1.07053	-1.45502	-1.72168	-0.813689	-0.762221	-0.856069	-0.6124	-1.05228	-0.952557	-0.932968	-1.22756	-0.573568	-1.20889	-1.21145	-1.81832	-0.876723	-1.16813	0.0489143	24	14	0.14861	16	16	16	Q80TB8	Synaptic vesicle membrane protein VAT-1 homolog-like	Vat1l
-1.14418	-0.985355	-0.97966	-1.03977	-1.17114	-1.01685	-1.07656	-1.06819	-1.18574	-0.845671	-1.01407	-0.958583	-1.10044	-0.967169	-1.12082	-1.08875	-1.13527	-0.907198	-1.1379	-0.777956	-1.16594	-1.19673	-1.10414	-1.21282	-1.00043	-1.20533	-1.20076	-1.36608	-0.589188	-1.27083	0.0388249	24	10	0.0855097	31	31	28	Q8BKC5	Importin-5	Ipo5
1.61626	1.30091	1.67181	1.81249	1.9812	1.92046	2.02809	2.29357	2.14631	1.59414	1.74198	2.11491	1.75006	1.75965	1.71345	1.55703	1.4665	1.95327	1.66173	1.49744	1.50124	1.4992	1.56307	1.87234	1.59732	1.50972	1.91403	1.59018	2.13962	1.60283	0.0388249	24	7	0.139834	4	4	4	Q8R1I1	Cytochrome b-c1 complex subunit 9	Uqcr10
2.90855	2.55241	NaN	NaN	2.87832	2.9737	NaN	3.58165	NaN	3.21344	3.37452	NaN	NaN	3.04157	3.50427	3.94144	3.26576	3.61523	2.86176	4.32696	3.11042	3.7127	3.12721	3.65136	3.52496	3.4188	NaN	3.21545	3.67985	3.17592	0.0110564	24	16	0.329493	7	7	7	Q91ZP9;D3Z103	N-terminal EF-hand calcium-binding protein 2	Necab2
1.41012	1.63191	0.688381	0.075824	0.573403	0.862523	0.787817	0.542353	0.884514	0.172165	0.333043	2.17137	0.839777	0.937464	1.43565	1.65064	1.39233	1.26993	1.60055	0.972676	1.294	1.4924	0.542879	0.842542	1.21615	0.780116	0.71461	0.61299	0.0131887	0.480035	0.0239813	24	14	0.366757	6	6	6	Q99JP7	Gamma-glutamyltransferase 7;Gamma-glutamyltransferase 7 heavy chain;Gamma-glutamyltransferase 7 light chain	Ggt7
1.17981	1.90045	1.0973	1.26178	1.12513	1.4924	1.44289	1.65454	1.47481	1.632	1.14992	1.90617	1.50312	1.53328	1.5971	1.45962	1.86891	1.68715	1.39726	1.8134	1.55499	1.46885	1.72476	1.44882	1.70261	1.28293	1.31294	1.17583	1.79581	1.33913	0.0436139	24	14	0.130731	8	8	8	Q9CQ69	Cytochrome b-c1 complex subunit 8	Uqcrq
-1.90169	-1.7208	-2.02393	-1.75403	-2.06932	-1.61838	-1.97816	-1.72618	-1.84683	-1.65007	-1.79273	-1.25526	-1.57705	-1.74183	-1.71796	-1.40212	-1.46863	-1.68845	-1.79481	-1.27668	-1.71251	-1.56223	-1.68715	-1.91831	-1.76842	-1.81426	-1.62092	-1.94983	-1.35451	-1.75642	0.0489143	24	15	0.0480663	13	13	13	Q9CQM8;O09167	60S ribosomal protein L21	Rpl21
1.029	1.62518	1.6814	2.1728	1.77724	1.83738	1.34743	1.44674	1.752	1.83516	1.67388	1.58307	1.77645	2.20556	1.52321	2.57484	1.06477	2.34982	1.10827	1.40465	1.41373	0.730847	1.01301	0.199355	1.66241	1.48358	1.01272	1.43823	1.20736	1.26552	0.0388249	24	8	0.294073	20	20	19	Q9WV34	MAGUK p55 subfamily member 2	Mpp2
2.63747	2.81259	2.56294	2.54019	2.76024	2.80208	2.77626	3.24975	2.83568	2.91779	2.88886	3.18915	2.9273	2.54187	2.92796	2.92511	2.87345	2.92708	2.75419	2.9796	2.76063	2.68186	2.79496	2.75127	2.76778	2.63379	2.73197	2.79306	2.9272	2.8246	0.0186568	24	12	0.100039	31	31	31	Q9Z1G3	V-type proton ATPase subunit C 1	Atp6v1c1
