# Supplementary material for: Phosphoproteome Profiling Reveals Circadian Clock Regulation of Posttranslational Modifications in the Murine Hippocampus
Source: Front Neurol. 2017 Mar 22;8:110. doi: 10.3389/fneur.2017.00110 (PMC5360755; doi:10.3389/fneur.2017.00110)
Supplement: Supplementary file 6 [file table_6.xlsx]

## Sheet: Figure S6
Ratio L/H normalized CT2_#1	Ratio L/H normalized CT2_#2	Ratio L/H normalized CT2_#3	Ratio L/H normalized CT2_#4	Ratio L/H normalized CT2_#5	Ratio L/H normalized CT6_#1	Ratio L/H normalized CT6_#2	Ratio L/H normalized CT6_#3	Ratio L/H normalized CT6_#4	Ratio L/H normalized CT6_#5	Ratio L/H normalized CT10_#1	Ratio L/H normalized CT10_#2	Ratio L/H normalized CT10_#3	Ratio L/H normalized CT10_#4	Ratio L/H normalized CT10_#5	Ratio L/H normalized CT14_#1	Ratio L/H normalized CT14_#2	Ratio L/H normalized CT14_#3	Ratio L/H normalized CT14_#4	Ratio L/H normalized CT14_#5	Ratio L/H normalized CT18_#1	Ratio L/H normalized CT18_#2	Ratio L/H normalized CT18_#3	Ratio L/H normalized CT18_#4	Ratio L/H normalized CT18_#5	Ratio L/H normalized CT22_#1	Ratio L/H normalized CT22_#2	Ratio L/H normalized CT22_#3	Ratio L/H normalized CT22_#4	Ratio L/H normalized CT22_#5	JTK_p value (ADJ.P)	JTK_PER	JTK_LAG	JTK_AMP	Localization prob	Score	Score for localization	Amino acid	Charge	Position	Proteins	Positions within proteins	Leading proteins	Protein	Protein names	Gene names	Sequence window	Modified sequence
-3.47612	-0.642748	-2.74769	-3.41697	-3.00126	-2.34508	-2.93567	-3.03245	-3.48362	-2.8861	-5.07168	-3.67706	-3.29258	-3.81322	-4.55219	-0.578407	-3.03215	-2.68003	-3.65695	-2.79958	-4.34823	-4.43789	-4.28511	-3.61165	-4.17792	-2.06295	-1.95732	-2.71776	-3.57701	-2.8636	0.000984328	8	8	0.0463827	1	204.94	117.03	S	2	1859	B2RQC6;G3UWN2;E9QAI5	1859;1859;1796	B2RQC6	B2RQC6		Cad;Cad;Cad	LPDGRFHLPPRIHRASDPGLPAEEPKEKPPR	_IHRAS(ph)DPGLPAEEPK_
4.28647	5.01019	4.83634	4.87167	4.81518	NaN	3.1083	3.7296	NaN	NaN	5.19845	5.21985	3.36891	4.78874	4.76513	4.68275	4.17204	5.10686	NaN	4.53443	5.03212	4.93682	4.52846	3.88764	4.66716	5.3648	3.71363	4.78063	4.30892	4.66157	0.0262438	8	2	1.24689	0.999999	197.38	175.88	S	2	603	Q9JM52;G3X9G2;Q5SXG3;Q5SXG1;F7AMS7	603;603;603;600;457	Q9JM52	Q9JM52	Misshapen-like kinase 1	Mink1;Mink1;Mink1;Mink1;Mink1	RVPLKPYAAPVPRSQSLQDQPTRNLAAFPAS	_SQS(ph)LQDQPTR_
1.20819	0.873846	1.20959	0.311041	1.30397	-0.0842003	0.736725	-0.878764	0.230787	-0.31371	-0.237809	0.613321	-0.1644	0.187083	0.435281	0.479291	-0.837539	0.35159	-1.47965	-0.478402	0.463947	0.695092	0.556436	0.534245	0.226088	NaN	-0.707348	-0.488515	NaN	NaN	0.0321907	8	2	0.913861	0.981258	151.08	128.31	S	2	363	Q9JMK2	363	Q9JMK2	Q9JMK2	Casein kinase I isoform epsilon	Csnk1e	VASTPASRIQQTGNTSPRAISRADRERKVSM	_IQQTGNTS(ph)PR_
1.91023	3.67401	2.3233	2.43292	1.83568	2.61467	3.13924	2.00376	2.29385	1.8887	2.45601	2.30109	2.02656	2.12948	1.52462	3.44073	2.5547	2.60244	2.71217	2.13043	2.01456	2.05361	2.29676	1.98507	1.83388	3.2776	2.48205	2.52916	2.77379	2.29874	0.0421177	8	8	0	1	319.22	200.48	S	4	31	Q9ES97	31	Q9ES97	Q9ES97	Reticulon-3	Rtn3	SSSGAEPSALGGGGGSPGACPALGAKSCGSS	_(ac)AESSAATQSPSVSSSSSGAEPSALGGGGGS(ph)PGACPALGAK_
1.77295	2.54389	2.43815	2.38255	NaN	2.22277	2.43979	1.40698	1.80576	1.97716	2.74468	2.75536	2.69376	NaN	2.10886	2.3935	2.00179	1.07741	NaN	NaN	2.52641	2.64205	3.0152	2.36253	2.46331	2.90099	0.704559	NaN	1.20596	1.45289	0.0450816	8	4	0.286658	1	226.18	203.06	S	2	589	P19246	589	P19246	P19246	Neurofilament heavy polypeptide	Nefh	EAKSPAEPKSPATVKSPGEAKSPSEAKSPAE	_SPATVKS(ph)PGEAK_
2.47097	2.42376	2.6696	3.32512	2.78687	3.21344	2.48811	2.36535	2.12696	3.28139	3.11204	2.47529	2.12727	2.00092	2.28497	3.18272	2.14484	1.74333	2.68307	2.34008	4.05019	2.94853	3.87582	2.57665	2.75994	2.22769	1.54343	NaN	1.5679	2.24701	0.0480456	8	4	0.128336	0.995588	232	147.28	S	2	1384	P14873	1384	P14873	P14873	Microtubule-associated protein 1B;MAP1 light chain LC1	Map1b	RASLSPMDEPVPDSESPVEKVLSPLRSPPLL	_ASLS(ph)PM(ox)DEPVPDSES(ph)PVEK_
-3.75531	-2.74709	-2.85683	-3.78314	-3.74975	-2.41638	-2.06633	-0.710526	-2.192	-1.81254	-2.32697	-1.56125	-2.44191	-2.50564	-2.52992	-3.41927	-1.30993	-0.728399	-4.08219	-3.91246	-1.26586	-1.50985	-2.53812	-2.72823	-1.12697	-2.60635	-2.71433	-3.21096	-3.69443	-3.393	0.00238606	12	8	0.558965	0.999845	135.28	122.01	S	3	20	Q60749	20	Q60749	Q60749	KH domain-containing, RNA-binding, signal transduction-associated protein 1	Khdrbs1	DDPASRLTRSSGRSCSKDPSGAHPSVRLTPS	_SCS(ph)KDPSGAHPSVR_
1.72237	2.06951	-0.330329	2.41789	1.53793	1.52069	1.78632	NaN	-0.0116388	0.310379	2.20437	0.712528	NaN	NaN	0.568281	1.61768	1.00607	0.950174	1.46466	1.62189	NaN	NaN	NaN	-0.665848	-0.276675	0.849674	0.686058	1.33614	NaN	2.88726	0.00811537	12	2	1.00767	0.980921	200.58	200.58	S	4	465	Q6NZM9	465	Q6NZM9	Q6NZM9	Histone deacetylase 4	Hdac4	SIHKLRQHRPLGRTQSAPLPQNAQALQHLVI	_TQS(ph)APLPQNAQALQHLVIQQQHQQFLEK_
3.87983	3.81978	3.87713	3.83385	3.49047	3.16579	3.04835	3.76758	3.12658	3.51642	3.73082	3.74325	3.42475	2.32511	3.47975	3.53791	4.12326	3.10631	3.4979	3.61987	2.03996	3.61495	2.76768	2.61679	2.97846	2.83702	3.12457	3.79348	4.32797	3.84384	0.0183895	12	2	0.438961	1	283.77	120.91	S	4	462	P63328	462	P63328	P63328	Serine/threonine-protein phosphatase 2B catalytic subunit alpha isoform	Ppp3ca	ATVEAIEADEAIKGFSPQHKITSFEEAKGLD	_QTLQSATVEAIEADEAIKGFS(ph)PQHK_
-1.51	-1.62756	-1.15147	-1.08038	-1.6248	-1.02411	-1.14997	-0.860208	-0.942683	-1.03281	-1.22823	-1.54908	-1.61169	-1.21897	-1.87649	-1.39731	-1.56189	-1.31296	-1.23082	-1.61268	-1.6211	-1.01343	-1.09707	-1.08801	-0.938624	-1.56555	-1.37862	-1.66366	-1.20032	-1.48537	0.0212126	12	6	0.401153	1	130.65	47.919	S	3	2	P15864	2	P15864	P15864	Histone H1.2	Hist1h1c	______________MSEAAPAAPAAAPPAEK	_(ac)S(ph)EAAPAAPAAAPPAEKAPAKK_
-0.480679	-0.27453	-0.436162	-0.162339	0.139109	-1.32786	-0.501618	-0.283922	-1.70297	-1.44758	-0.52667	-0.266037	-0.362666	-1.8862	-0.280362	-0.538637	-0.541019	-0.606347	-0.96303	-0.471344	-1.13021	-1.33948	-1.16247	-1.93354	-1.70638	-0.40305	0.193305	-0.453755	-0.903501	-0.381616	0.0321907	12	12	0.224458	1	264.88	186.97	S	2	216	Q9CQU5	216	Q9CQU5	Q9CQU5	ZW10 interactor	Zwint	KQQAGQEQEKLQRNQSYLQLLCSLQNKLVIS	_NQS(ph)YLQLLCSLQNK_
2.64223	5.11089	4.35414	3.20756	3.37773	4.55507	6.39144	4.4221	4.4598	3.90129	4.46556	5.42961	5.35733	5.7017	3.92557	2.99574	2.76484	2.92522	3.1372	3.7253	3.59217	4.62359	4.62394	4.19002	5.65952	4.30746	3.91074	4.97225	3.7517	4.58415	0.0118415	12	10	0.469637	1	129.74	46.88	S	2	605	O88935	605	O88935	O88935	Synapsin-1	Syn1	PPQKPPGPAGPTRQASQAGPGPRTGPPTTQQ	_QAS(ph)QAGPGPR_
1.13093	NaN	NaN	NaN	NaN	1.60191	1.10799	0.917788	1.38934	1.31682	1.25096	NaN	1.15345	1.13194	1.2769	NaN	NaN	1.23467	1.14178	NaN	1.33442	1.22678	1.29163	NaN	1.27638	1.02418	NaN	1.08835	NaN	NaN	0.0183895	12	8	0.234656	1	289.33	289.33	S	3	2137	Q62261	2137	Q62261	Q62261	Spectrin beta chain, brain 1	Sptbn1	KGDQVSQNGLPAEQGSPRMAGTMETSEMVNG	_VSEEAESQQWDTSKGDQVSQNGLPAEQGS(ph)PR_
3.2045	2.54566	2.89916	2.62282	2.65918	1.81472	2.69078	NaN	2.17312	2.85277	2.70821	1.76597	NaN	2.1088	1.96016	3.42017	3.67243	2.56978	2.3818	2.56345	1.98308	1.77389	NaN	NaN	2.63989	3.09271	3.35841	2.58355	2.7228	2.23732	0.0301278	12	2	0.572324	0.981741	199.41	83.229	S	2	219	Q3UNH4	219	Q3UNH4	Q3UNH4	G protein-regulated inducer of neurite outgrowth 1	Gprin1	PKTENVMHSRRERPGSTGEGDLVSLRENDMK	_ERPGS(ph)TGEGDLVSLR_
NaN	-0.0699771	NaN	-0.0563061	0.545824	0.346261	0.190026	0.710472	0.463887	0.711323	0	0.278199	0.0404227	0.147458	0.544456	0.174231	-0.107018	0.520025	0.360046	0.193354	0.564393	0.23438	1.22125	0.582966	0.893893	NaN	0.614205	0.886059	0.574111	0.112755	0.0345227	12	8	0.268737	0.999456	146.26	139.3	S	3	828	P14873	828	P14873	P14873	Microtubule-associated protein 1B;MAP1 light chain LC1	Map1b	ASGPVKELEAERSLMSSPEDLTKDFEELKAE	_SLM(ox)S(ph)S(ph)PEDLTKDFEELKAEEIDVAK_
NaN	-0.0699771	NaN	-0.0563061	0.545824	0.346261	0.190026	0.710472	0.463887	0.711323	0	0.278199	0.0404227	0.147458	0.544456	0.174231	-0.107018	0.520025	0.360046	0.193354	0.564393	0.23438	1.22125	0.582966	0.893893	NaN	0.614205	0.886059	0.574111	0.112755	0.0345227	12	8	0.268737	0.999425	146.26	139.3	S	3	829	P14873	829	P14873	P14873	Microtubule-associated protein 1B;MAP1 light chain LC1	Map1b	SGPVKELEAERSLMSSPEDLTKDFEELKAEE	_SLM(ox)S(ph)S(ph)PEDLTKDFEELKAEEIDVAK_
-1.37128	-1.55846	-1.53928	-1.65723	-1.62873	-0.990084	-1.50518	-0.830661	-0.476537	-0.78157	-0.564817	-0.760519	-0.909044	-0.508023	-0.688583	-1.82469	-1.39682	-0.759838	-1.46702	-0.806035	-1.29372	-1.20402	-1.03266	-1.28422	-0.488104	-1.19805	-1.18409	-0.77804	-0.623961	-1.51319	0.0159112	16	10	0.570255	1	217.68	191.99	S	4	97	Q8K1M3;P12367	97;96	Q8K1M3	Q8K1M3	cAMP-dependent protein kinase type II-alpha regulatory subunit	Prkar2a;Prkar2a	ADLEVPVPSKFTRRVSVCAETFNPDEEEEDN	_RVS(ph)VCAETFNPDEEEEDNDPRVVHPK_
0.533764	0.705312	0.184933	0.757721	-1.26406	1.72209	0.930435	1.70397	1.32232	1.35528	0.977582	0.0814306	0.322902	NaN	-1.47576	0.533681	-0.119555	0.474933	0.693341	0.105163	1.98724	-0.112767	1.69432	1.08994	-0.753177	0.340568	0.623243	2.19317	1.79096	0.789087	0.028065	16	6	0.438909	0.931273	113.69	89.982	S	2	295	P35486	295	P35486	P35486	Pyruvate dehydrogenase E1 component subunit alpha, somatic form, mitochondrial	Pdha1	ILMELQTYRYHGHSMSDPGVSYRTREEIQEV	_YHGHSMS(ph)DPGVS(ph)YR_
-3.54733	-3.50995	NaN	-2.93136	-3.89462	-2.15309	-1.91238	-2.71466	-2.78637	-2.18945	-2.28656	-2.8679	-2.53314	-2.19191	-2.88725	NaN	-3.13248	-2.98406	-3.4264	-3.55974	-3.59287	NaN	-2.95144	-3.12719	-3.37379	NaN	NaN	NaN	-3.63877	NaN	0.0345227	16	8	0.598157	0.997176	110.97	110.97	S	3	565	D3Z0X5;D3Z4N0;Q6PDH0;E9PWB1;F6RUK9;F6RYD0	565;565;565;565;310;58	D3Z0X5	D3Z0X5	Pleckstrin homology-like domain family B member 1	Phldb1;Phldb1;Phldb1;Phldb1;Phldb1;Phldb1	TGASPRQSPRAQRKLSSGDLRVPIPRERKNS	_KLS(ph)SGDLRVPIPR_
4.33151	4.8691	3.32694	5.52059	2.62229	2.65653	3.1442	2.71293	4.38368	4.38993	1.80264	3.32386	8.87344	4.9332	2.90963	3.43507	4.40305	4.50829	5.87934	4.73282	4.82051	4.8147	4.46164	5.88709	2.43316	1.45811	2.44473	2.79446	2.1016	-0.348799	0.0368547	16	16	0.371877	0.998464	188.44	132.51	S	2	60	P59648	60	P59648	P59648	FXYD domain-containing ion transport regulator 7	Fxyd7	LSKKVKCRKADSRSESPTCKSCKSELPSSAP	_ADS(ph)RSES(ph)PTCK_
8.4017	7.44894	7.02141	8.07479	4.53771	5.89428	7.22061	5.43278	5.45242	6.2511	5.16147	5.35249	4.32742	4.93223	6.58894	9.60806	6.38588	4.35222	6.47457	4.16	7.94989	7.48018	6.94518	6.81188	5.97329	5.34831	5.82902	4.85113	7.88844	4.37381	0.0480456	16	2	0.891079	0.999995	141.89	111.86	S	2	1126	A2ALL9	1126	A2ALL9	A2ALL9		Atp2b3	IQTQMEVVSTFKRSGSFQGAVRRRSSVLSQL	_SGS(ph)FQGAVR_
1.48762	3.67319	NaN	0.0367922	3.93876	2.75088	5.66713	4.62864	4.06806	4.44379	2.11741	5.47201	4.43372	4.32181	4.41218	3.57777	3.58687	4.48232	4.04702	4.46336	1.90779	2.14944	2.41181	3.49122	3.45966	4.63537	2.13987	3.09025	2.51136	3.93457	0.0244225	20	10	1.08268	0.999999	195.03	175.77	S	3	881	Q8C419	881	Q8C419	Q8C419	Probable G-protein coupled receptor 158	Gpr158	EAESTESVPLVCKSASAHNLSSEKKPGHPRT	_SAS(ph)AHNLSSEKKPGHPR_
4.31264	4.57189	4.33748	4.13348	3.73614	4.06414	NaN	3.41347	3.40225	3.2117	4.32649	3.20729	3.75104	3.50863	3.92347	4.3449	4.91319	4.73454	3.2327	4.91807	3.89475	4.72532	3.79941	4.77284	3.59332	3.3013	4.54908	3.82343	4.21459	3.67656	0.0368547	20	18	0.591334	0.999995	108.56	108.56	S	3	58	Q6PIE5;D3YYN7;D3YVX6	58;58;58	Q6PIE5	Q6PIE5	Sodium/potassium-transporting ATPase subunit alpha-2	Atp1a2;Atp1a2;Atp1a2	KLSLDELGRKYQVDLSKGLTNQRAQDILARD	_KYQVDLS(ph)KGLTNQR_
0.221253	NaN	0.919533	1.4959	0.358029	0.879648	0.975397	2.08638	1.64566	1.41362	0.48338	NaN	0.607177	-0.152768	NaN	0.228791	0.617012	NaN	1.35698	NaN	1.59122	0.567083	NaN	NaN	NaN	2.09776	0.720232	1.34883	0.76901	1.51198	0.0394862	20	6	0.460226	0.999938	109.83	102.64	S	2	1221	E9QKH0;E9QNY9;Q80TV8;J3QP81;E9Q6L0	1221;1211;1220;1144;1153	E9QKH0;J3QP81	E9QKH0	CLIP-associating protein 1	Clasp1;Clasp1;Clasp1;Clasp1	GKKDCDIVSRDGGAASPATEGRGGSEIEGGR	_DGGAAS(ph)PATEGR_
0.770757	0.899776	1.10185	1.39396	0.786771	2.0829	2.12381	1.36357	1.91539	1.77285	1.83434	1.76709	1.19383	1.57897	1.59916	0.595511	0.831563	1.08635	0.793307	0.711157	0.788365	0.403008	0.185031	0.489362	1.23756	0.198146	0.201377	0.272158	0.826438	0.521908	1.77374e-07	24	8	0.593241	1	196.24	55.98	S	3	156	P26645	156	P26645	P26645	Myristoylated alanine-rich C-kinase substrate	Marcks	SETPKKKKKRFSFKKSFKLSGFSFKKSKKES	_FS(ph)FKKS(ph)FK_
-0.484396	0.85841	-0.423309	0.403427	-0.394734	0.256408	0.671118	0.340368	0.0549317	0.48999	0.483259	0.415365	0.54353	0.578973	-0.162726	0.374449	-1.01214	0.468971	-0.161307	-0.17479	-0.830012	-0.948377	-0.982802	-0.809661	-1.00079	-1.32855	-1.0072	-0.842939	-0.4755	-0.891652	2.70866e-05	24	10	0.863979	1	184.02	117.25	S	2	163	P26645	163	P26645	P26645	Myristoylated alanine-rich C-kinase substrate	Marcks	KKRFSFKKSFKLSGFSFKKSKKESGEGAEAE	_LSGFS(ph)FKK_
-0.120883	-0.161307	0.0912024	-0.220578	0.0605177	-0.283922	-0.28948	-0.237319	-0.396269	0.137648	-0.31545	-0.318577	-0.655352	-0.284514	-0.31823	0.148305	0.364311	0.20533	0.0574367	0.30936	0.234873	0.0223465	-0.0784732	0.129529	0.652856	0.137568	0.177376	0.0235923	1.04615	0.046772	0.00163803	24	20	0.280141	0.999999	194.19	164.68	S	3	635	E9PWE8	635	E9PWE8	E9PWE8		Dpysl3	TTTPKGGTPAGSTRGSPTRPNPPVRNLHQSG	_GS(ph)PTRPNPPVR_
3.00474	4.26846	2.69619	2.91648	4.10867	3.97908	3.7266	3.66859	NaN	4.98503	4.04647	4.61056	3.97071	4.83856	3.3701	3.28083	2.22055	3.54179	3.89948	2.59876	3.67816	2.76788	NaN	NaN	NaN	NaN	3.40821	1.44973	3.41564	3.80068	0.0103568	24	8	0.796161	0.999282	227.89	181.23	S	3	652	E9PWE8	652	E9PWE8	E9PWE8		Dpysl3	TRPNPPVRNLHQSGFSLSGTQVDEGVRSASK	_NLHQSGFS(ph)LSGTQVDEGVR_
1.77226	1.81848	1.6631	2.07692	1.45597	1.7574	2.09752	1.93932	1.60982	2.33847	2.29195	2.10383	1.71104	1.62113	2.05998	1.60086	1.66388	1.79581	1.24093	1.98456	1.98696	1.43164	1.49728	1.49765	2.11379	1.22982	NaN	1.86155	1.57042	1.13685	0.0306156	24	10	0.166114	0.999906	101.62	101.52	S	3	638	Q5SSL4;E9PUE7	638;592	Q5SSL4	Q5SSL4	Active breakpoint cluster region-related protein	Abr;Abr	SMKFTSRDMSLKRTPSKKQTGVFGVKISVVT	_TPS(ph)KKQTGVFGVK_
2.48116	2.86586	3.20876	2.5465	NaN	3.00081	3.24168	3.23623	3.03659	NaN	3.369	3.24852	3.08964	2.19925	2.52243	2.61246	2.42322	3.31215	2.44293	NaN	NaN	2.66905	2.46961	1.2304	NaN	NaN	2.23752	NaN	NaN	0.853371	0.00477336	24	10	0.768356	0.988206	209.58	191.22	S	3	1031	E9Q447;A3KGU7;P16546;A3KGU5	1031;1031;1031;1031	E9Q447	E9Q447	Spectrin alpha chain, brain	Spna2;Spna2;Sptan1;Spna2	VPAAYVKKLDPAQSASRENLLEEQGSIALRQ	_KLDPAQSAS(ph)RENLLEEQGSIALR_
-3.46035	-2.46443	-2.56686	-2.404	-3.25358	-1.498	-0.593975	-1.29948	-2.3352	-0.887915	-1.42626	-2.16511	-2.25565	-1.06309	-1.87362	-2.97334	-3.77789	-3.02054	-3.32308	-3.0938	-3.92932	-3.59789	-4.03782	-3.48401	-3.04473	-4.65804	-3.52281	-3.73162	-3.1984	-3.56291	2.79898e-08	24	8	0.937668	0.999857	119.68	119.68	S	2	30	Q8BGB5	30	Q8BGB5	Q8BGB5	LIM domain-containing protein 2	Limd2	EAKGSSGSSTVQRSKSFSLRAQVKETCAACQ	_SKS(ph)FSLR_
0.418234	1.29974	0.775416	1.40518	0.64939	0.908172	2.28926	2.0829	1.80829	2.33417	1.92895	2.1065	2.02656	1.88247	1.55347	0.697336	0.0729986	1.33657	0.528303	0.766627	0.194889	0.180152	0.389546	0.426528	0.0931556	-0.474047	-0.108625	-0.268794	0.420376	-0.1956	9.78608e-08	24	10	0.817713	1	182.39	169.65	S	2	693	Q9QYB5	693	Q9QYB5	Q9QYB5	Gamma-adducin	Add3	PSKSPSKKKKKFRTPSFLKKNKKKEKVEA__	_TPS(ph)FLKK_
0.418234	1.29974	0.775416	1.40518	0.64939	0.908172	2.28926	2.0829	1.80829	2.33417	1.92895	2.1065	2.02656	1.88247	1.55347	0.697336	0.0729986	1.33657	0.528303	0.766627	0.194889	0.180152	0.389546	0.426528	0.0931556	-0.474047	-0.108625	-0.268794	0.420376	-0.1956	9.78608e-08	24	10	0.817713	1	182.39	169.65	S	2	724	Q9QYB8;Q9QYC0	712;724	Q9QYB8;Q9QYC0	Q9QYC0	Beta-adducin;Alpha-adducin	Add2;Add1	PGKSPSKKKKKFRTPSFLKKSKKKSDS____;PSKSPSKKKKKFRTPSFLKKSKKKEKVES__	_TPS(ph)FLKK_
1.25653	1.02512	0.0550666	1.15441	0.766014	1.49537	1.32326	1.44938	1.47726	1.65394	1.25908	1.04856	1.31351	1.64869	0.923222	0.751514	0.687149	0.854622	0.354335	0.886113	0.280317	0.448076	0.106187	0.971346	-0.213627	NaN	-0.797594	0.103612	0.028175	0.303917	2.37065e-07	24	8	0.633596	0.987467	125.58	124.31	S	3	32	Q9JLM8;Q80VB6	32;32	Q9JLM8	Q9JLM8	Serine/threonine-protein kinase DCLK1	Dclk1;Dclk1	KAQRYSRGSRVNGLPSPTHSAHCSFYRTRTL	_VNGLPS(ph)PTHSAHCSFYR_
-0.437654	0.55093	-0.0289935	0.260964	0.0944181	0.808463	0.907793	0.527595	0.32572	0.891375	0.610962	0.0453571	0.409662	0.81947	0.299951	-0.275007	-0.838831	0.0824231	-0.302641	-0.1644	-0.449852	-0.65471	-0.596172	-0.459851	-0.240497	-1.1662	-0.369159	-0.76086	-0.452595	-0.768671	3.15364e-07	24	8	0.579166	0.999517	235.56	235.56	S	2	376	F7DCH5;Q08EB6;E9Q8N5;Q8BRT1	376;376;376;376	F7DCH5	F7DCH5	CLIP-associating protein 2	Clasp2;Clasp2;Clasp2	GSKANPLPGSLQRSRSDIDVNAAAGAKAHHA	_SRS(ph)DIDVNAAAGAK_
-0.42503	0.249788	-0.427821	-0.458172	-0.763242	0.00675323	-0.51541	-0.013355	-0.100036	0.515934	0.113068	-0.23008	-0.192573	0.139681	-0.0596321	-0.599127	-0.946806	-0.31487	-0.82171	-0.512783	-1.11503	-0.854235	-0.865365	-1.53814	-0.939302	-1.49247	-1.19245	-3.46689	-0.847436	-1.25078	7.22697e-07	24	8	0.593451	0.994483	250.1	182.28	T	2	426	E9Q1G8;E9Q9F5;O55131	426;426;425	E9Q1G8	E9Q1G8	Septin-7	Sept7;Sept7;Sept7	WEAQQRILEQQNSSRTLEKNKKKGKIF____	_ILEQQNSSRT(ph)LEK_
0.94034	0.867515	0.778234	1.25013	0.545066	1.47614	1.17759	1.27373	1.18521	1.62309	1.37808	1.24927	0.947195	0.90939	1.18423	0.841715	0.489949	0.791008	0.24064	0.675673	0.653968	0.309181	0.274407	0.468491	0.882571	0.0157388	0.312491	0.725804	0.555715	-0.0312541	1.59429e-06	24	8	0.501407	0.990351	160.48	125.28	S	3	326	Q9JJY3	326	Q9JJY3	Q9JJY3	Sphingomyelin phosphodiesterase 3	Smpd3	GSGEPGANSKLLYKTSVVKKAAARRRRHPDE	_LLYKTS(ph)VVKK_
-2.02009	-1.4013	-1.64962	-1.53486	-1.67233	0.783638	2.49533	2.41504	1.45403	2.58441	1.18406	1.52007	0.829998	2.48956	1.2899	-2.11153	-1.63031	-0.717561	-1.3003	-0.844787	-1.3076	-1.90785	-1.64695	-1.6722	-0.747259	-2.45252	-2.39745	-2.13093	-1.66744	-1.96971	1.59429e-06	24	10	0.885404	0.996361	49.31	49.31	S	2	56	D3Z4N1	56	D3Z4N1	D3Z4N1		Rtkn	DPSLTAGAMDKAREGSDTELQRKLDHEIRMR	_AREGS(ph)DTELQR_
-0.123799	1.02594	0.766824	0.759161	-0.140255	1.66956	1.35115	1.41962	1.04749	1.23688	1.49273	0.639512	0.699513	1.45032	0.692781	0.525559	-0.488412	0.637536	-0.160662	-0.0411028	-0.610983	0.123654	-0.80653	-0.264597	-0.0169242	-1.09788	-0.123799	-0.187514	0.00089472	-0.952334	3.02167e-06	24	8	0.705261	0.999936	223.06	128.26	S	3	296	J3QNK8;Q8CBW3;B7ZCU0;B7ZCU3;B7ZCU4	296;296;295;296;295	J3QNK8	J3QNK8	Abl interactor 1	Abi1;Abi1;Abi1;Abi1	GSQYGTMTRQISRHNSTTSSTSSGGYRRTPS	_HNS(ph)TTSSTSSGGYRR_
0.54166	0.789362	0.277394	0.505636	0.0512496	1.28181	1.49033	0.768101	0.535604	1.36803	1.50578	0.364961	0.600227	0.479392	0.747076	-0.179511	-0.0827026	0.755697	0.251401	0.132831	-0.31313	-0.0596321	-0.788017	-0.536451	-0.34005	-0.782744	0.325087	-0.486869	0.606408	-0.351967	3.39465e-06	24	8	0.585296	0.999149	168.5	168.5	S	3	78	P47809;B1ATL6	78;89	P47809	P47809	Dual specificity mitogen-activated protein kinase kinase 4	Map2k4;Map2k4	TTGVQNPHIERLRTHSIESSGKLKISPEQHW	_LRTHS(ph)IESSGK_
0.783291	1.5934	0.954333	NaN	0.517276	1.56239	1.7428	1.52608	1.08596	1.75945	1.47718	0.952238	1.6801	1.01692	1.10572	0.798266	0.524957	0.98339	0.0100327	1.0204	0.223256	0.313423	0.650544	NaN	NaN	NaN	NaN	NaN	0.648937	0.335153	4.92505e-06	24	8	0.659716	0.990752	287.09	228.58	S	3	662	Q80X80	662	Q80X80	Q80X80	C2 domain-containing protein 2-like	C2cd2l	IFRRRPRQKEAGLSQSHDDLSNTTATPSVRK	_QKEAGLSQS(ph)HDDLSNTTATPSVR_
-2.63882	-2.34253	-2.51508	-2.05183	-2.85	-1.83001	-1.24665	-1.76426	-1.79585	-1.27101	-1.32637	-1.45828	-1.61075	-1.09775	-1.54364	-2.76178	-2.02754	-2.08984	-2.50706	-2.30027	-2.41546	-2.34767	-2.05346	-2.33865	-2.01959	-3.08457	-2.84599	-3.05766	-2.23226	-2.83994	6.99282e-06	24	10	0.508574	1	253.9	227.3	S	3	551	E9PU87;F6S7W6;Q6P4S6;F6U6U5;F6U8X4	551;549;493;456;454	E9PU87	E9PU87	Serine/threonine-protein kinase SIK3	Sik3;Sik3;Sik3;Sik3;Sik3	TLQLLNGMGPLGRRASDGGANIQLHAQQLLK	_RAS(ph)DGGANIQLHAQQLLK_
-0.0040339	0.38272	0.325575	0.0683169	0.0121553	0.302849	1.22752	0.273552	0.197252	0.839803	0.774972	0.204732	0.559728	0.752145	0.26278	-0.0506062	-0.287827	0.344465	-0.157173	0.0545272	-0.482642	-0.126973	-0.633664	-0.519139	-0.230818	-0.74442	-0.294077	-0.490673	0.640771	-0.163499	8.83561e-06	24	8	0.357499	1	140.07	112.13	S	2	104	P28667	104	P28667	P28667	MARCKS-related protein	Marcksl1	KKKFSFKKPFKLSGLSFKRNRKEGGGDSSAS	_LSGLS(ph)FKR_
-0.0412431	0.803292	-0.0835198	0.540799	0.52423	0.324816	0.620579	1.05646	1.0106	1.25577	0.460112	0.963644	0.726496	1.05478	0.885366	0.0635901	0.0348399	0.720493	NaN	0.426684	0.0321821	-0.282143	NaN	NaN	-0.255078	NaN	-0.569005	-1.05276	NaN	NaN	1.25457e-05	24	10	0.354511	0.987349	56.043	33.761	S	2	41	Q6PD03	41	Q6PD03	Q6PD03	Serine/threonine-protein phosphatase 2A 56 kDa regulatory subunit alpha isoform	Ppp2r5a	RKSVRKAQRQKRSQGSSQFRSQGSQAELHPL	_SQGS(ph)S(ph)QFR_
1.05469	1.4376	1.27816	1.66703	0.43776	1.44843	1.84166	1.4765	1.4045	1.66196	1.59789	1.27579	1.25963	1.25815	1.01917	0.754821	0.588075	NaN	0.401673	0.542479	0.644533	0.181329	0.32209	0.80138	0.125762	-0.360982	0.856345	-0.130535	0.949394	0.0437202	2.17877e-05	24	7	0.709103	0.997511	86.624	82.287	S	3	353	Q923M0	353	Q923M0	Q923M0	Protein phosphatase 1 regulatory subunit 16A	Ppp1r16a	RTSSAGSRGKVVRRVSLTHRTNLYRKEHAQE	_RVS(ph)LTHR_
-1.62658	0.106716	0.00365464	0.160041	-0.354114	0.0952962	1.12913	1.01363	0.701224	1.27268	0.843966	1.0004	1.08284	0.851469	1.01179	-0.47747	-0.740021	0.000461699	NaN	0.324166	0.0538681	-0.277509	-0.0784732	-0.457647	-0.166458	-1.66407	-0.459327	-0.351628	-0.432318	-0.673285	2.17877e-05	24	10	0.559002	1	93.556	59.542	S	2	90	Q4KMM3;E9Q0A7	90;83	Q4KMM3	Q4KMM3	Oxidation resistance protein 1	Oxr1;Oxr1	TGQKKTLDKKDGRRMSFQKPKGTIEYTVESR	_RM(ox)S(ph)FQKPK_
4.479	4.9358	4.6878	4.33076	4.62675	5.0183	5.52629	4.33841	4.99912	5.40196	5.81945	4.78385	4.92104	5.097	4.50793	4.67588	4.46387	4.84771	4.81263	4.22615	4.03127	4.54194	3.5139	4.4829	4.20389	3.97903	4.32109	3.72568	4.46062	3.56851	3.35715e-05	24	10	0.386512	1	166.62	88.552	S	3	347	F7BNZ5;Q80YN3;E9Q8Q5;A2AVX1	347;601;555;545	F7BNZ5;Q80YN3	F7BNZ5	Breast carcinoma-amplified sequence 1 homolog	Bcas1;Bcas1;Bcas1;Bcas1	QTGDKTPKKSEKRRQSLGGFLKGLGPKRMSD	_RRQS(ph)LGGFLK_
1.22975	2.08253	1.50148	1.58191	1.6685	2.0446	2.23277	2.44034	2.04264	2.55648	1.81152	2.28202	2.03351	2.35594	2.61688	2.37213	1.30779	1.72857	1.55975	1.56444	1.79316	0.909445	1.31678	1.24137	1.3652	1.50775	1.31545	1.01815	1.31176	1.35446	4.14844e-05	24	10	0.44067	0.999918	219.52	128.74	S	2	517	E9Q2V5;Q3UTZ3	517;517	E9Q2V5	E9Q2V5	Uncharacterized protein C7orf43 homolog	BC037034	RDLVERHQASLGRSQSFSHQQPSRSHLMRSG	_SQS(ph)FSHQQPSR_
-0.271545	0.491531	0.402626	0.444341	-0.246955	0.499891	1.18748	NaN	0.652176	0.843862	1.11691	0.63433	0.635136	1.06755	0.374094	0.10276	NaN	0.126738	-0.295488	-0.221073	-0.215119	-0.398679	NaN	-0.259062	-0.121281	-1.21313	-0.171719	-0.479541	0.100175	-0.823097	4.6298e-05	24	10	0.428642	0.99993	120.3	120.3	S	2	1458	S4R2K9;G5E8K5;G5E8K3;G5E8K2;S4R236;S4R2F5;G3X971;S4R278;S4R2S8;S4R1S2;S4R165;S4R2J6;S4R187;S4R2C1;S4R1X7;S4R162	1458;1451;1433;1430;671;584;524;42;1411;1411;583;583;583;583;579;87	S4R2K9	S4R2K9		Ank3;Ank3;Ank3;Ank3	TLPAHKKAEKADRRQSFASLALRKRYSYLTE	_RQS(ph)FASLALR_
0.00615895	0.597387	0.577164	0.426509	-0.746399	1.56644	1.20553	0.996398	0.728383	1.34953	1.12042	1.1679	1.19064	0.568537	0.741638	-0.221692	NaN	0.876731	NaN	NaN	0.0867678	-0.0514416	0.0988608	-0.515612	0.101784	NaN	-0.361207	-0.922883	0.0197991	NaN	9.39678e-05	24	8	0.556999	0.981019	80.752	54.225	S	3	1151	A2AMI2;Q80XI3;A2AMI7	1151;1151;574	A2AMI2	A2AMI2	Eukaryotic translation initiation factor 4 gamma 3	Eif4g3;Eif4g3;Eif4g3	IPAGTARPNTFLRGSSKDLLDNQSQEEQRRE	_GSS(ph)KDLLDNQSQEEQRR_
-2.68459	-1.62859	-2.03671	-1.75446	-1.95233	-1.82818	-1.83831	-1.65874	-1.61264	NaN	-1.41894	-1.60994	-1.33925	-1.39199	-1.63339	-2.25638	-2.50594	-1.58948	-2.64556	-1.81856	-1.81011	-2.11463	-2.34775	-2.41067	-2.11859	-3.10357	-2.27172	-2.48107	-2.14887	-2.42551	9.39678e-05	24	10	0.364502	1	114.99	114.99	S	3	1301	Q6QI06	1301	Q6QI06	Q6QI06	Rapamycin-insensitive companion of mTOR	Rictor	LVPPGSSHTLPRRAQSLKAPSIATIKSLADC	_RAQS(ph)LKAPSIATIK_
-0.14496	-0.145482	0.00641991	0.372953	-0.40414	0.44843	0.445814	0.621533	0.620512	1.385	0.763097	0.645774	0.519694	-0.00532813	-0.686254	-0.404031	-0.584193	0.129339	-0.458697	-0.421695	-0.7554	-0.423202	-0.761796	-0.73014	NaN	NaN	-0.282736	-0.364797	-0.203013	-0.758985	0.000104223	24	8	0.418223	1	88.552	40.725	S	2	308	Q8BUL6;D3YU01;F6YLP9	308;308;70	Q8BUL6	Q8BUL6	Pleckstrin homology domain-containing family A member 1	Plekha1;Plekha1;Plekha1	GPGRSSSSMRQARRLSNPCIQRSIPAGLQNP	_RLS(ph)NPCIQR_
0.608342	1.18846	1.03662	1.24715	1.07236	0.971148	2.07911	1.67406	1.57777	2.00746	NaN	1.35277	1.29325	NaN	1.29555	0.972846	0.247902	1.33406	NaN	0.489504	NaN	0.274023	NaN	0.5606	NaN	-0.389457	0.345876	0.387034	NaN	-0.101516	0.000104223	24	8	0.826567	0.987781	171.72	130.85	S	3	909	E9PUA3;Q8R0S2	909;923	E9PUA3	E9PUA3	IQ motif and SEC7 domain-containing protein 1	Iqsec1;Iqsec1	SYASGEGLKRSALSSSLRDLSEAGKRGRRSS	_SALSSS(ph)LRDLSEAGKR_
1.46029	3.37642	2.37221	2.78309	3.20197	3.70745	2.18298	4.25928	2.77813	2.68715	3.11142	1.54116	2.10222	2.74923	3.04978	1.6435	0.799772	1.80234	1.64512	3.04264	NaN	NaN	NaN	NaN	NaN	1.91023	3.82844	NaN	2.21719	2.0248	0.000126784	24	6	0.878345	0.999883	271.62	271.62	T	2	514	Q9EQF6	514	Q9EQF6	Q9EQF6	Dihydropyrimidinase-related protein 5	Dpysl5	VVHPGKKEMGTPLADTPTRPVTRHGGMRDLH	_EMGT(ph)PLADT(ph)PTRPVTR_
1.28708	2.35816	1.59951	1.17632	1.49382	2.57004	1.86176	1.99597	2.03499	2.10247	2.48269	1.27963	0.777319	1.43815	1.82164	1.11885	0.63601	1.49687	0.745648	1.10703	0.982477	0.923058	0.78692	0.705123	1.15798	0.388355	0.784433	0.785825	1.35871	0.628073	0.00013909	24	8	0.62452	0.993804	159.1	96.54	S	3	55	Q5SXY1	55	Q5SXY1	Q5SXY1	Cytospin-B	Specc1	SLAFESRLSKLKRASSEDTLNKPGSASSGVA	_ASS(ph)EDTLNKPGSASSGVAR_
-2.28223	-1.88213	-2.24147	-1.63784	-2.41202	-1.72194	-0.856707	-1.09983	-2.22586	-1.14594	-1.12889	-1.22719	-1.25948	-1.50045	-1.89534	-2.0257	-1.79019	-2.11257	-2.30197	-1.45581	-1.91716	-2.09315	-1.75168	-2.19818	-1.68433	-3.11952	-2.68023	-2.38957	-2.73064	-3.13832	0.000168545	24	10	0.502895	1	107.74	96.247	T	3	469	E9PU87;F6S7W6;Q6P4S6;F6U6U5;F6U8X4	469;467;411;374;372	E9PU87	E9PU87	Serine/threonine-protein kinase SIK3	Sik3;Sik3;Sik3;Sik3;Sik3	PSPEALVRYLSMRRHTVGVADPRTEVMEDLQ	_RHT(ph)VGVADPR_
-1.9696	-1.75116	-2.04649	-1.98768	-1.62663	-0.957246	0.0966685	-1.32573	-1.21524	-0.588996	0.375291	-0.898557	-0.74485	-0.449324	-0.39846	-1.42481	-1.23567	-1.57633	-1.65168	-1.82619	NaN	-1.82599	-1.35552	-1.58674	-1.87188	-2.67667	-2.09349	-1.21201	-1.74842	-1.83099	0.000203707	24	10	0.463743	1	178.4	155.92	S	3	364	Q9JIA7	364	Q9JIA7	Q9JIA7	Sphingosine kinase 2	Sphk2	EPALPIPGHSLPRAKSELVLAPAPAPAATHS	_AKS(ph)ELVLAPAPAPAAT(ph)HSPLHR_
-0.512075	0.434364	0.367285	0.443988	-1.23989	2.30929	1.86155	1.36197	1.28599	2.42283	1.64246	3.0194	1.44097	1.37647	1.03984	0.023343	-0.0633648	0.366727	NaN	NaN	0.164432	NaN	-0.143002	NaN	0.181804	-0.172616	0.357141	-0.14496	0.55148	-0.17645	0.000295298	24	8	0.556658	0.992452	113.4	103.88	S	2	44	F8WIZ7;Q8BXR9	44;44	F8WIZ7	F8WIZ7	Oxysterol-binding protein;Oxysterol-binding protein-related protein 6	Osbpl6;Osbpl6	QRESRQSIHVLERTASSSTEPSVSRQLLEPE	_TAS(ph)SSTEPSVSR_
-0.532666	0.194361	0.0228007	0.0259112	-0.437973	-0.187514	0.695232	0.0908183	-0.0102069	0.145446	0.246019	0.210897	0.0363779	0.232989	-0.485736	-0.192952	-0.735782	0.0823467	-0.587173	-0.445409	-0.602742	-0.764346	-0.713432	-0.443076	-0.511367	-0.947928	-0.339935	-0.413377	-0.143785	-0.835116	0.000295298	24	8	0.420853	0.999951	99.653	99.653	S	2	140	Q9JMH9;E9QAX2;B2RRE2;K3W4L0	140;140;140;140	Q9JMH9	Q9JMH9	Unconventional myosin-XVIIIa	Myo18a;Myo18a;Myo18a	GSLAKQNSQMIVKRFSFSQRSRDESASETST	_RFS(ph)FSQR_
-3.70277	-3.85519	-4.03659	-4.05207	-3.70819	-3.05362	-3.17146	-3.59156	-3.60039	-3.05334	-2.63861	-3.67446	-3.36359	-3.34554	-3.23222	-4.41859	-4.48954	-4.26521	-4.05797	-4.2309	-4.1635	-4.5787	-3.95801	-4.21676	-3.73075	-4.24474	-3.4217	-3.28917	-4.51891	-3.93376	0.000354211	24	8	0.561671	1	136.33	84.297	T	2	3889	E9QMZ5;E9QN87;Q9QXS1;E9QPE8;E9QK43;E9QQ00;E9QL05;E9PY96;E9QLJ5;E9QKX4;E9Q153;E9Q3W4	3889;4037;4037;4032;3935;3896;3894;3889;3880;3867;3857;3732	E9QMZ5;E9QN87	E9QMZ5	Plectin	Plec;Plec;Plec;Plec;Plec;Plec;Plec;Plec;Plec;Plec;Plec;Plec	SDARKLTFRGLRKQITVEELVRSQVMDEATA	_KQIT(ph)VEELVR_
-0.0717627	0.109297	-0.446045	-0.00662128	-1.2112	0.0219947	0.368327	0.15101	-0.442864	0.185901	0.482311	0.0931864	0.190125	0.214173	-0.289716	-0.396927	-1.04628	0.10656	-0.91747	-1.00187	-0.849919	-0.769602	-0.851279	-1.06963	-1.10628	-1.27489	-0.432318	NaN	-0.955164	-1.37457	0.000505933	24	10	0.617498	0.999999	103.21	103.21	S	3	444	A2AJI0;A8Y5P4;A2AJI1;F6WF36	444;412;372;189	A2AJI0	A2AJI0	MAP7 domain-containing protein 1	Map7d1;Mtap7d1;Mtap7d1;Mtap7d1	EKSALARERNLKKRQSLPASIRPRLSTGSEL	_RQS(ph)LPASIRPR_
-1.28913	-0.616546	-0.957915	-0.427284	-1.25695	-0.901803	0.0516084	0.194542	-0.409472	0.183458	-0.239031	-0.18916	-0.0787464	-0.132116	-0.712992	-1.3278	-2.20254	-0.601982	-1.21232	-0.729966	-1.77522	-1.56521	NaN	-1.7194	-1.62831	-3.14372	-1.98452	-1.87853	-1.31742	NaN	0.000554215	24	8	0.769877	0.999967	115.24	103.11	S	2	825	Q9JIX8;F6RJ39;B8JJ91;B8JJ90	825;771;121;134	Q9JIX8	Q9JIX8	Apoptotic chromatin condensation inducer in the nucleus	Acin1;Acin1;Acin1;Acin1	EKKESSMPKSFKRKISVVSATKGVQAGNSDT	_KIS(ph)VVSATK_
1.08832	1.04749	-0.617487	-1.84406	0.606298	-1.44117	0.00607212	-1.43962	0.104915	0.675996	-1.6707	-1.73483	-2.50121	-1.26688	-1.29331	-2.16951	-1.64367	-1.84081	-2.22209	-2.65122	-1.2555	-2.20524	-1.01257	-2.27516	-1.48625	-1.32786	-1.71039	-1.27029	-0.195977	-1.44371	0.000602497	24	4	0.491331	1	121.42	121.42	S	2	260	E9QP00;P62996;F8WJG3;Q6PFR5	260;264;164;259	E9QP00;P62996;Q6PFR5	E9QP00	Transformer-2 protein homolog beta;Transformer-2 protein homolog alpha	Tra2a;Tra2b;Tra2b;Tra2a	DRGYDRYEDYDYRRRSPSPYYSRYRSRSRSR;GWRAAQDRDQIYRRRSPSPYYSRGGYRSRSR;GYDRYEDYDYRYRRRSPSPYYSRYRSRSRSR	_RS(ph)PS(ph)PYYSR_
1.12152	1.70026	0.981337	1.49403	0.647354	1.06434	1.71558	1.82496	0.907116	2.17156	2.19001	1.69549	1.93154	1.37202	1.16637	1.01263	0.930408	NaN	0.712291	1.67756	1.05155	0.453439	0.679388	0.241936	0.701271	0.184277	0.62029	1.10721	1.0928	0.93016	0.000715818	24	8	0.496623	0.939343	124.08	104.55	S	2	570	A2A5Y6;P10637;B1AQW2	570;554;211	A2A5Y6;B1AQW2	A2A5Y6	Microtubule-associated protein;Microtubule-associated protein tau;Microtubule-associated protein	Mapt;Mapt;Mapt	PVPMPDLKNVRSKIGSTENLKHQPGGGKVQI	_SKIGS(ph)TENLK_
-1.78935	-0.365357	-0.815248	0.0237829	-1.03654	-0.429107	-0.390998	-0.472904	-0.370388	-0.433066	-0.550113	-0.60985	-0.42417	-0.322736	-0.289598	NaN	-0.402613	-0.696973	-1.14802	-0.545573	-0.852558	-1.30953	-1.29784	-1.73829	-1.0314	-1.55139	-1.19761	-1.47124	-0.982218	-1.3158	0.000715818	24	10	0.385682	1	212.24	212.24	S	4	474	Q8R361	474	Q8R361	Q8R361	Rab11 family-interacting protein 5	Rab11fip5	HHHQGLSRSEQGRRGSVGEKGSPSLGASPHH	_RGS(ph)VGEKGSPSLGASPHHSSTGEEK_
0.479895	0.290798	0.625534	0.771742	0.277237	0.642031	1.02268	0.632875	0.500993	1.06498	1.11029	0.781479	0.766014	0.700544	0.462436	0.478728	0.394733	0.98319	0.182639	0.455356	0.643608	0.0391473	-0.0629506	-0.0223323	0.370732	-0.211261	0.0800727	0.333662	0.769945	-0.0149266	0.000848497	24	8	0.223646	1	127.68	65.156	S	2	93	P28667	93	P28667	P28667	MARCKS-related protein	Marcksl1	GEVAPKETPKKKKKFSFKKPFKLSGLSFKRN	_KKFS(ph)FK_
-3.57022	-3.95578	-4.01436	-3.7702	-4.46428	-3.56754	-2.87717	-3.02993	-3.4678	-3.19557	-2.63633	-3.63413	-3.43403	-2.78946	-3.1475	-3.24609	-3.23834	-3.5852	-3.39958	-4.29322	-3.89976	-3.87184	-2.79396	-3.23648	-3.78879	-3.98805	-4.05632	-4.08704	-3.83127	-4.8166	0.000848497	24	11	0.462212	1	215.62	182.15	S	3	200	G5E8A0;Q8CI95	200;194	G5E8A0	G5E8A0	Oxysterol-binding protein;Oxysterol-binding protein-related protein 11	Osbpl11;Osbpl11	SLASSGNSPISQRRPSQNAMSFFNVGHSKLQ	_RPS(ph)QNAMSFFNVGHSK_
-1.62597	-2.86428	-2.69679	-2.67841	-2.99438	-2.26466	-2.6301	-3.35854	-2.54199	-2.40779	-2.2954	-1.66157	-2.43835	-1.72766	-2.15766	-2.35772	-1.309	-1.7427	-2.54693	-1.95125	-2.55181	-2.65833	-2.40705	-2.56623	-1.85715	-3.0135	-2.60559	-2.9425	-2.4488	-3.31393	0.000848497	24	12	0.244627	1	196.4	58.981	S	2	236	P62754;Q9JJN0	236;379	P62754	P62754	40S ribosomal protein S6;DNA polymerase eta	Rps6;Polh	KEKRQEQIAKRRRLSSLRASTSKSESSQK__	_RLS(ph)S(ph)LR_
-0.340164	0.863992	-0.0437644	0.765768	NaN	0.249565	1.37617	1.11478	0.669121	1.92478	0.829767	0.742362	1.53475	0.805711	1.13987	0.011937	-1.3662	0.782273	0.575314	-1.43136	0.177833	-0.722116	0.120529	-0.761285	NaN	-0.95509	-1.63068	0.0431999	0.0472787	NaN	0.000925992	24	10	0.647341	0.995879	86.803	74.987	S	2	367	Q8BKX1;B1AZ46	367;367	Q8BKX1	Q8BKX1	Brain-specific angiogenesis inhibitor 1-associated protein 2	Baiap2;Baiap2	NSYATTENKTLPRSSSMAAGLERNGRMRVKA	_SSS(ph)MAAGLER_
4.65799	4.65105	3.98405	4.33439	3.56494	4.53216	3.69776	4.40917	4.36867	4.78024	3.89329	4.08155	4.20482	4.53915	4.26743	3.98683	3.64541	3.29492	3.63745	3.1223	3.79084	3.90476	3.39147	3.79244	0.519094	1.82056	3.59924	3.65459	4.28231	3.84284	0.00100349	24	6	0.428212	1	182.97	98.342	S	3	553	O88935	553	O88935	O88935	Synapsin-1	Syn1	GGPGAPPAARPPASPSPQRQAGAPQATRQAS	_QSRPVAGGPGAPPAARPPAS(ph)PS(ph)PQR_
-1.69693	-1.11537	-1.35564	-0.966209	-0.568519	-1.19981	-0.910886	-0.764601	-0.770787	-0.864414	1.0896	-1.07512	-1.12281	-1.3531	-1.20427	-1.46863	-1.80867	-1.06109	-1.75095	-1.06122	-1.8125	-1.33508	-1.41257	-1.92672	-1.38968	-2.01092	-1.72168	-1.81594	-0.990955	-1.79734	0.00100349	24	8	0.355269	0.995271	174.99	166.59	S	2	646	E9QKH0;E9QNY9;J3QP81;E9Q6L0	646;646;646;662	E9QKH0;J3QP81	E9QKH0		Clasp1;Clasp1;Clasp1	PGSYASLGRIRTRRQSSGSTTNVASTPSDSR	_RQS(ph)SGSTTNVASTPSDSR_
NaN	2.57811	2.18338	2.18574	2.20397	1.43573	3.71352	1.95898	NaN	3.60839	2.11873	2.58988	3.77746	2.91169	2.67024	2.43043	NaN	2.12589	NaN	NaN	NaN	NaN	NaN	NaN	NaN	NaN	NaN	NaN	NaN	NaN	0.00100349	24	8	1.01521	0.999911	181.72	181.72	S	2	516	O08599	516	O08599	O08599	Syntaxin-binding protein 1	Stxbp1	YISTRSSASFSTTAVSARYGHWHKNKAPGEY	_SSASFSTTAVS(ph)AR_
-0.571725	2.09616	1.15679	1.94981	-0.0402613	2.36825	3.23773	2.74933	2.74884	3.21063	2.35188	1.62047	2.85747	2.72261	2.31732	1.33537	-0.759326	2.04835	NaN	NaN	0.640546	0.813119	0.658401	1.95685	1.86754	-0.929791	1.12004	NaN	NaN	-0.273456	0.00100349	24	8	1.21153	0.980173	116.51	80.632	S	2	107	Q8K394	107	Q8K394	Q8K394	Inactive phospholipase C-like protein 2	Plcl2	PVPRDSKPGGLPRRSSIIKDGTKQKRERKKT	_RSS(ph)IIKDGTK_
2.50611	2.82133	2.68251	3.07473	2.63783	2.53366	2.97721	3.38514	1.27132	2.74284	3.43956	3.04311	2.90422	3.18456	2.40775	2.35757	2.80743	3.33211	2.51953	1.51499	1.81198	2.43503	NaN	2.48028	1.75779	1.4376	1.93187	1.66593	1.68589	1.69087	0.00100349	24	10	0.485087	0.999481	129.05	129.05	S	3	26	Q91VC7	26	Q91VC7	Q91VC7	Protein phosphatase 1 regulatory subunit 14A	Ppp1r14a	LSKLQSPSRARGPGGSPSGLQKRHARVTVKY	_ARGPGGS(ph)PSGLQKR_
1.87567	2.13962	1.79601	2.32128	1.9273	1.829	2.19014	1.97268	2.40408	2.37699	1.90471	2.01794	2.35115	2.22675	1.82414	1.80349	0.751125	1.25553	1.67507	2.32308	1.55444	1.73572	1.60516	1.70595	1.55241	1.34399	1.82936	1.64381	2.15386	1.5438	0.00139423	24	8	0.264551	0.999767	250.81	229.15	S	3	337	H7BX36;Q9JLM8;Q80VB6	30;337;337	H7BX36;Q9JLM8	Q9JLM8	Serine/threonine-protein kinase DCLK1	Dclk1;Dclk1;Dclk1	LSTPRSGKSPSPSPTSPGSLRKQRISQHGGS	_SGKSPSPSPTS(ph)PGSLRK_
3.56501	3.87229	3.05373	NaN	3.48455	3.64182	3.81251	4.28484	4.26421	0.559834	4.26896	2.44363	3.14906	3.9673	4.24021	3.57639	2.84487	3.09962	3.42062	2.79286	2.77477	3.07097	2.27656	2.59022	NaN	2.60375	2.39327	2.70972	3.34002	NaN	0.00151613	24	8	0.621528	0.998268	201.21	152.41	S	3	1032	Q6WQJ1	1032	Q6WQJ1	Q6WQJ1	Sn1-specific diacylglycerol lipase alpha	Dagla	ATDKIRTSTPTGHGASPTKQDDLVISAR___	_TSTPTGHGAS(ph)PTKQDDLVISAR_
-1.22713	-0.883464	-0.905197	-0.649478	-1.2447	-1.12035	-0.767401	-0.570754	-0.393636	-0.288536	-0.474462	-0.891263	-0.535356	-0.907814	-0.98324	-1.0197	-1.20076	-0.898324	-1.11597	-0.56774	-0.983678	-1.25066	-1.16227	-1.71677	-1.57971	0.305164	-1.24269	-1.13402	-1.19207	-1.24251	0.00163803	24	8	0.232907	0.99395	192.27	192.27	S	3	914	E9PZ43;E9PWC0;P27546;E9QPW8	761;761;914;914	E9PZ43;P27546	P27546	Microtubule-associated protein;Microtubule-associated protein;Microtubule-associated protein 4;Microtubule-associated protein	Mtap4;Mtap4;Map4;Mtap4	TVSAPDLKSVRSKVGSTENIKHQPGGGRAKV;TVSAPDLKSVRSKVGSTENIKHQPGGGRVQI	_SKVGS(ph)TENIKHQPGGGR_
2.1327	3.06903	2.74536	2.49598	2.29237	2.77932	3.62818	2.4412	2.47714	3.37387	3.25581	2.30507	2.35255	2.93479	2.74972	2.46291	NaN	2.39943	2.03387	2.38617	1.53007	2.2029	1.64106	2.64178	1.62149	3.76762	2.08865	1.82383	2.38007	1.87377	0.00192034	24	8	0.46436	0.979545	127.17	74.46	S	3	74	E9PUA3;Q8R0S2	74;88	E9PUA3	E9PUA3	IQ motif and SEC7 domain-containing protein 1	Iqsec1;Iqsec1	GPQQRTRRPRLQHSTSVLRKQAEEEAIKRSR	_LQHSTS(ph)VLRK_
-1.86517	-1.37834	-2.07731	-0.931532	-1.59894	-1.69973	-0.828388	-0.915253	-1.58217	-0.48388	-0.920903	-1.03351	-1.11083	-0.922426	-1.90269	-1.33004	-2.31855	-1.46006	-1.8977	-1.78258	-2.0578	-2.11357	-1.08624	-1.90381	-1.72744	-2.10682	-2.40822	-1.76218	-1.65846	-2.199	0.00262268	24	8	0.37156	0.936303	67.153	43.68	S	2	722	A2ACM0;Q8K4Q0	722;722	A2ACM0	A2ACM0	Regulatory-associated protein of mTOR	Rptor;Rptor	PVRDSPCTPRLRSVSSYGNIRAVTTARNLNK	_SVSS(ph)YGNIR_
-0.9387	-0.0760118	0.128929	NaN	-0.620023	0.377013	0.4361	0.919179	0.430081	0.337794	0.630751	0.170329	0.222246	NaN	0.0962984	NaN	NaN	-0.259182	NaN	0.680266	NaN	NaN	NaN	-1.06963	-0.535754	NaN	-1.12373	NaN	NaN	NaN	0.00262268	24	8	0.422126	0.994007	84.759	58.268	S	3	1101	Q80U49	1101	Q80U49	Q80U49	Protein KIAA0284	Kiaa0284	SATAQKVQQALTRSNSLSTPRPTRASRLRRA	_SNS(ph)LSTPRPTR_
0.942362	1.77982	1.22028	1.68747	NaN	1.86192	2.57958	2.16004	2.16262	NaN	2.2991	2.07224	2.19502	1.78851	NaN	1.41731	0.90363	NaN	0.76491	1.36234	NaN	1.26191	1.13172	NaN	NaN	NaN	1.20264	0.364626	1.12133	NaN	0.00262268	24	8	0.872549	0.995645	90.05	62.466	S	3	681	Q80X80	681	Q80X80	Q80X80	C2 domain-containing protein 2-like	C2cd2l	LSNTTATPSVRKKAGSFSRRLIKRFSFKSKP	_KKAGS(ph)FSR_
2.19265	-2.04869	1.26628	1.77853	1.65772	1.36476	-1.24093	1.86465	1.19585	-0.279887	1.3305	-0.207768	0.657991	-1.52185	2.2125	1.16459	-1.22657	1.45229	1.22351	1.53137	1.95601	2.08816	2.56901	2.47249	1.90498	2.3725	1.40064	2.26736	2.75497	1.42678	0.00262268	24	22	0.568822	1	338.11	215.53	S	3	61	Q80XU3	61	Q80XU3	Q80XU3	Nuclear ubiquitous casein and cyclin-dependent kinase substrate 1	Nucks1	NKRRSGKNSQEDSEDSEEKDVKTKKDDSHSA	_SGKNSQEDS(ph)EDS(ph)EEKDVK_
-2.31011	-1.08746	0.313782	0.300875	-0.0189191	0.282649	-0.0457225	-0.680504	-0.959622	0.464365	0.359231	-0.499272	-0.481609	-0.939452	-1.00705	-0.718351	-1.49641	-1.28001	-0.647913	-1.96794	-1.53923	-0.893207	-1.88382	-1.11443	-1.43978	-2.23017	-1.33685	-1.77623	-1.61542	-1.69194	0.00305548	24	8	0.717573	0.998756	238.49	212.69	S	2	277	Q62418	277	Q62418	Q62418	Drebrin-like protein	Dbnl	APHPREIFKQKERAMSTTSVTSSQPGKLRSP	_AM(ox)S(ph)TTSVTSSQPGK_
-0.868687	0.538199	-0.578117	1.53116	1.01821	3.51705	4.70121	2.26972	1.21712	3.2361	3.81269	3.87724	3.73042	2.60331	3.43361	-0.186881	0.248022	0.986559	1.29882	0.16309	-0.626205	1.06163	2.89668	-0.176067	0.114894	1.71672	NaN	-0.127501	2.35196	-0.188401	0.00305548	24	10	1.60494	1	260.97	58.274	S	2	632	P97427;Q6P1J1	518;632	P97427;Q6P1J1	Q6P1J1	Dihydropyrimidinase-related protein 1	Crmp1;Crmp1	VYEVPATPKHAAPAPSAKSSPSKHQPPPIRN	_HAAPAPS(ph)AK_
1.46029	3.37642	2.37221	2.78309	2.95489	3.70745	2.50881	4.25928	2.77813	2.68715	2.58173	3.1592	2.10222	2.74923	3.04978	3.5073	1.87535	2.75867	1.64512	3.04264	NaN	NaN	NaN	NaN	NaN	1.91023	3.82844	NaN	2.21719	2.24756	0.00330397	24	8	0.521636	1	271.62	93.583	T	3	509	Q9EQF6	509	Q9EQF6	Q9EQF6	Dihydropyrimidinase-related protein 5	Dpysl5	GDVAIVVHPGKKEMGTPLADTPTRPVTRHGG	_EM(ox)GT(ph)PLADT(ph)PTRPVTR_
4.53634	5.48461	3.38582	NaN	NaN	4.67813	5.13148	4.94808	3.02809	3.71119	4.45821	6.29166	6.06961	3.23352	5.38636	4.76278	NaN	NaN	4.30238	NaN	4.46817	NaN	NaN	3.85682	3.61035	NaN	NaN	NaN	NaN	NaN	0.00330397	24	10	1.72869	0.980749	151.47	119.87	S	3	98	E9PUC5;Q2PFD7;F6Z9E6;Q8C0E9	98;759;727;98	E9PUC5	E9PUC5	PH and SEC7 domain-containing protein 3	Psd3;Psd3;Psd3;Psd3	EKANGTHPKTISRIGSTTNPFLDIPHDPNAA	_IGS(ph)TTNPFLDIPHDPNAAVYK_
1.43956	1.78533	0.885526	1.20503	NaN	1.27795	3.03316	1.73423	1.78528	1.76955	1.41604	1.39669	1.33184	1.42113	1.28535	NaN	0.719851	2.02932	NaN	1.30747	NaN	0.837687	0.943555	0.85285	0.647242	0.800802	0.898646	0.186328	1.34861	0.837687	0.00355246	24	7	0.517241	1	102.73	55.864	S	3	764	Q3UNH4	764	Q3UNH4	Q3UNH4	G protein-regulated inducer of neurite outgrowth 1	Gprin1	AGGPAFSFQAAPRAPSPAPRPPSRRDAGLQV	_APS(ph)PAPRPPS(ph)RR_
-2.47856	-1.92592	-2.41115	-2.35693	-2.48731	-2.12895	-1.72185	-2.24546	-2.11333	-1.6959	-1.9233	-2.56027	-1.82118	-1.99642	-2.28113	-2.37523	-2.92774	-2.0768	-2.64064	-2.00888	-2.77558	-2.71611	-2.8281	-2.131	-2.37384	-3.01511	-2.11036	-2.79065	-2.4028	-2.58248	0.00355246	24	8	0.320695	1	252.36	162.29	S	2	189	A2AUD5;Q9CYZ2;Q8BKP1;Q3TAI4;Q3TUJ9;V9GWU5	189;180;160;166;146;145	A2AUD5	A2AUD5	Tumor protein D54	Tpd52l2;Tpd52l2;Tpd52l2;Tpd52l2;Tpd52l2	HSISMPVMRNSATFKSFEDRVGTIKSKVVGG	_NSATFKS(ph)FEDR_
-1.28511	-2.03703	0.487844	-1.8536	-1.47757	-1.01942	1.77083	0.668662	0.0732871	1.19044	-0.15017	-0.0751904	-0.683292	1.02321	-0.100574	0.751198	-1.3888	-1.8718	-2.56467	-1.76005	-2.59526	-1.05443	-0.0997664	-2.024	-1.9965	-0.791772	-1.86235	-2.44002	0.648349	-2.78835	0.00355246	24	8	1.21738	1	142.38	118.37	S	3	510	A2AUK5;Q9Z2H5;A2AUK8;A2AUK7;A2AUK6;E9PV14	510;510;498;497;425;509	A2AUK5;E9PV14	A2AUK5	Band 4.1-like protein 1	Epb4.1l1;Epb41l1;Epb4.1l1;Epb4.1l1;Epb4.1l1;Epb4.1l1	EFLDKPEDVLLKHQASINELKRTLKEPNSKL	_HQAS(ph)INELKR_
2.23773	3.793	2.26625	3.28926	NaN	2.53734	3.12168	1.13597	2.90888	2.80571	1.42996	NaN	2.81878	2.40194	2.16243	2.11547	1.27565	1.82547	NaN	2.425	NaN	NaN	NaN	NaN	2.13587	NaN	NaN	NaN	2.23467	0.959206	0.00355246	24	8	1.08192	0.997509	270	189.23	S	3	416	Q9R1T4	416	Q9R1T4	Q9R1T4	Septin-6	2016-09-06	AAAELLQSQGSQAGGSQTLKRDKEKKNNPWL	_KAAAELLQSQGSQAGGS(ph)QTLKR_
0.315756	0.801883	0.351737	-0.00805654	0.795584	-0.352646	0.557009	-1.2444	0.115269	NaN	-0.637564	0.0618723	-0.709555	-0.807602	-0.426533	0.980626	1.29057	0.458406	0.155598	NaN	0.493235	1.14337	0.611976	0.384866	0.753142	0.821636	0.833799	0.460628	NaN	0.409719	0.00383723	24	22	0.395599	0.997442	95.981	95.981	S	2	1058	Q8BTI8	1058	Q8BTI8	Q8BTI8	Serine/arginine repetitive matrix protein 2	Srrm2	QTQVESPLLQSKSQTSPKGSLSRSSSPVTEL	_SQTS(ph)PKGSLSR_
0.511588	-0.370499	-0.204016	0.306752	-0.0253123	0.962379	0.639692	0.524002	0.207145	0.638209	0.682488	-0.15549	0.137521	0.196062	0.381799	0.022156	-0.033652	0.123685	-0.604641	-0.115166	-0.625177	0.725041	0.504509	-0.616546	-0.383607	0.0456697	-0.781066	-0.313362	-0.00633399	-0.964584	0.004122	24	8	0.31542	1	123.51	53.597	S	3	120	B9EJ86;G3X9N6	120;78	B9EJ86	B9EJ86	Oxysterol-binding protein;Oxysterol-binding protein	Osbpl8;Osbpl8	SEKDSSTSSKLTKKESLKVQKKNYREEKKRA	_KES(ph)LKVQK_
-1.68428	-1.34801	-1.19522	-1.28611	-0.325271	-0.777704	-1.02006	0.072331	-1.45117	3.64454	-0.8062	-1.05242	-1.46326	-1.44689	-1.3217	-1.6792	-2.52035	-1.42325	0.622554	-0.176706	-2.23879	-1.88159	-2.04614	-2.27688	-1.7545	-2.54114	-1.70624	-1.8193	-1.33754	1.93346	0.004122	24	8	0.462326	0.998426	134.14	125.89	S	2	902	Q6PAR5;F7ADQ2;F6X819;F7ADS7;F7ADT6	902;340;739;739;19	Q6PAR5	Q6PAR5	GTPase-activating protein and VPS9 domain-containing protein 1	Gapvd1;Gapvd1;Gapvd1;Gapvd1;Gapvd1	FKQRHSYPERLVRSRSSDIVSSVRRPMSDPS	_SRS(ph)SDIVSSVR_
NaN	2.7503	NaN	2.52027	1.36193	1.84394	3.73972	2.26257	1.68706	2.36208	2.15066	2.56696	2.76758	2.48544	2.05475	1.12444	2.25491	1.17374	2.1978	1.29577	NaN	2.40354	NaN	NaN	NaN	NaN	NaN	NaN	1.9637	1.86623	0.004122	24	10	0.636847	0.99997	124.86	124.86	S	4	1036	Q6P9K8	1036	Q6P9K8	Q6P9K8	Caskin-1	Caskin1	AIRRPPEGHPTPRPASPEPGRVATVLASVKH	_RPPEGHPTPRPAS(ph)PEPGR_
-1.2092	-0.128953	-0.841168	NaN	NaN	1.09037	1.62678	1.11638	0.0384803	0.596558	1.80344	0.913434	0.200564	NaN	0.143245	-0.437547	-0.707436	NaN	NaN	NaN	-0.731096	-0.964879	-0.735869	NaN	NaN	0.742241	-0.324926	NaN	NaN	NaN	0.00444768	24	8	0.84366	0.998836	119.32	107.97	S	2	297	Q61097;Q5SXE4	297;297	Q61097	Q61097	Kinase suppressor of Ras 1	Ksr1;Ksr1	VFQLLPSFPTLTRSKSHESQLGNRIDDVTPM	_SKS(ph)HESQLGNR_
-0.146264	1.73904	1.03934	1.96016	-0.640158	1.99022	2.72071	1.30354	2.79666	3.21558	-0.0672258	0.286181	1.36561	2.00909	1.69848	1.11913	-1.90304	2.10178	NaN	0.209161	NaN	NaN	NaN	NaN	NaN	NaN	NaN	NaN	NaN	NaN	0.00444768	24	8	0.147899	1	202.73	68.569	T	3	1657	P20357;Q3TLQ0;Q80ZL4;Q80X35;G3UZV6;G3UWW1;G3UZJ2	1657;296;296;295;271;226;169	P20357	P20357	Microtubule-associated protein 2;Microtubule-associated protein;Microtubule-associated protein;Microtubule-associated protein;Microtubule-associated protein;Microtubule-associated protein;Microtubule-associated protein	Map2;Mtap2;Mtap2;Mtap2;Mtap2;Mtap2;Mtap2	EKKVAIIRTPPKSPATPKQLRLINQPLPDLK	_VAIIRT(ph)PPKS(ph)PAT(ph)PK_
1.98268	2.10222	2.04579	2.09918	1.48997	1.8886	2.33403	2.34132	2.06335	1.46474	2.6337	1.94781	2.21511	1.12158	2.51449	1.96607	1.44481	2.17769	0.329087	1.12668	1.15637	1.54633	1.47093	1.2122	0.858515	NaN	1.4961	NaN	1.35664	1.42573	0.00477336	24	8	0.580628	1	301.79	301.79	S	3	601	Q68FF6;Q5F258	601;592	Q68FF6	Q68FF6	ARF GTPase-activating protein GIT1	Git1;Git1	SQEGSRHASKLSRHGSGADSDYENTQSGDPL	_HGS(ph)GADSDYENTQSGDPLLGLEGKR_
-4.22304	-4.22982	-3.57906	-3.82395	-0.202512	-3.65157	-3.32036	-3.45088	-3.98559	-1.50411	-3.17551	-1.89821	-3.94261	-4.07108	-3.9472	-4.05015	-4.31433	-3.99068	-4.11761	-3.968	-4.15356	-4.26948	-4.59491	-4.12838	-4.00854	-4.46179	-4.63151	-3.96781	-2.75125	-3.91753	0.00551684	24	6	0.21526	0.999766	137.16	119.88	T	2	57	P58252	57	P58252	P58252	Elongation factor 2	Eef2	KAGIIASARAGETRFTDTRKDEQERCITIKS	_AGETRFT(ph)DTR_
2.19945	2.17618	1.67821	2.16404	1.93209	2.06455	2.52168	2.30707	2.70191	2.54911	2.09999	1.59859	2.09604	2.49419	2.32728	1.93258	1.61901	3.40343	1.77024	2.6539	1.89851	1.95143	1.90406	NaN	NaN	1.32684	1.72905	1.0531	2.45522	0.889984	0.00551684	24	8	0.254314	0.971238	308.79	186.3	S	2	2340	Q62261	2340	Q62261	Q62261	Spectrin beta chain, brain 1	Sptbn1	AQTLPTSVVTITSESSPGKREKDKEKDKEKR	_AQTLPTSVVTITSESS(ph)PGKR_
2.45688	2.37864	2.74091	2.85027	2.94297	3.10048	1.37834	NaN	3.53257	4.56078	2.71976	2.44953	4.56041	3.66714	4.55324	2.39244	NaN	2.74101	2.69376	3.84299	1.58732	2.25629	NaN	NaN	NaN	NaN	NaN	2.48342	2.70953	NaN	0.00551684	24	9	0.485574	0.999989	112.62	112.15	S	2	175	P62748;P84075;E9PV73;Q91X97	175;175;175;175	P62748	P62748	Hippocalcin-like protein 1;Neuron-specific calcium-binding protein hippocalcin;Neurocalcin-delta	Hpcal1;Hpca;Hpca;Ncald	NDGKLSLEEFIKGAKSDPSIVRLLQCDPSSA	_GAKS(ph)DPSIVR_
-0.196481	1.11719	NaN	NaN	1.20154	-0.0746424	-0.0454429	NaN	NaN	0.0988146	-0.712904	NaN	NaN	NaN	NaN	0.0992626	-0.631803	NaN	0.681839	NaN	1.25677	0.312115	NaN	NaN	0.683136	0.754602	0.728383	0.87308	0.38828	0.731661	0.00551684	24	22	0.929802	0.955561	83.881	77.641	S	3	739	Q7TSI3	739	Q7TSI3	Q7TSI3	Serine/threonine-protein phosphatase 6 regulatory subunit 1	Ppp6r1	PVSKEADMSSIQIPSSPPAHGSPQLRSQDPT	_EADMSSIQIPSS(ph)PPAHGSPQLR_
1.72209	1.91327	-0.237564	2.29053	2.2397	1.90282	1.73327	1.61887	3.19152	3.34806	2.06594	1.4759	1.09148	3.18718	NaN	1.6569	NaN	NaN	1.94053	NaN	NaN	NaN	NaN	NaN	NaN	0.704982	NaN	NaN	2.36016	1.65236	0.00594031	24	6	1.01503	0.997116	206.86	206.86	S	4	47	I7HJQ9;Q9Z2C4;F6T9H9;I7HPV7	47;47;40;47	I7HJQ9	I7HJQ9	Myotubularin-related protein 1	Mtmr1;Mtmr1	PSRVAGGASASSRHPSIETLDSPTGSHVEWC	_VAGGASASSRHPS(ph)IETLDS(ph)PTGSHVEWCK_
-1.67699	-0.917699	-1.02176	-0.944409	-1.48625	-1.94991	-0.549718	-0.732747	-0.738638	-0.827575	-0.777704	-0.972105	-0.528671	-1.0234	-0.790188	-1.19118	-1.52842	-0.611456	-1.54582	-0.886277	-1.63733	-1.51561	-0.767316	-1.28641	-1.8474	-2.36191	-1.59875	-1.67987	-1.41235	-1.1983	0.00636379	24	10	0.439933	0.999998	121.76	104.24	S	2	366	F8VPU2	366	F8VPU2	F8VPU2		Farp1	VKEGGHKKVQFERKHSKIHSTRSLVSQPTAP	_KHS(ph)KIHSTR_
3.52852	3.36084	4.28633	NaN	3.29195	4.28102	3.81888	4.61264	5.00815	0.635898	4.50927	3.75551	2.71976	2.93082	2.46937	4.06017	2.56303	3.5936	3.00775	2.59274	3.06794	2.75936	2.54305	NaN	NaN	2.23501	2.34454	3.10867	NaN	NaN	0.00732675	24	8	0.588666	1	107.17	99.844	S	2	360	E9Q2L2;Q91XM9	360;360	E9Q2L2	E9Q2L2	Disks large homolog 2	Dlg2;Dlg2	EPVYSTVNKLCDKPASPRHYSPVECDKSFLL	_LCDKPAS(ph)PR_
5.51523	4.85601	5.02275	5.4974	3.92895	5.12009	5.0107	5.19474	3.99337	4.12477	4.23691	5.03865	4.50868	3.43715	2.48463	5.05683	4.25956	4.95711	4.80293	3.74059	5.28428	4.52447	3.95105	5.07398	5.12356	5.49772	5.17809	4.81791	5.77217	5.17501	0.00732675	24	24	0.263102	1	450.29	450.29	T	3	36	Q91XV3	36	Q91XV3	Q91XV3	Brain acid soluble protein 1	Basp1	DKDKKAEGAGTEEEGTPKESEPQAAADATEV	_KAEGAGTEEEGT(ph)PKESEPQAAADATEVK_
1.31265	2.00023	1.29293	1.857	0.959486	1.29949	1.36907	0.73889	1.67379	1.33148	0.979032	1.45621	1.13939	1.11688	0.968068	1.1512	0.805787	NaN	0.728072	0.81975	1.03946	NaN	NaN	1.34769	0.911153	0.659403	1.16803	1.31797	1.73173	0.965474	0.0084195	24	4	0.251636	1	113.47	105.77	S	3	924	Q9Z0H8	924	Q9Z0H8	Q9Z0H8	CAP-Gly domain-containing linker protein 2	Clip2	SLNELRVLLLEANRHSPGPERDLSREVHKAE	_VLLLEANRHS(ph)PGPER_
-1.95203	-1.73838	-1.81447	-1.29948	-1.59713	-1.17862	-1.00748	-0.956057	-1.56725	-0.487692	-0.692606	-1.00834	-1.30398	-1.14222	-1.36373	-2.40204	-2.6904	-1.80273	-1.8894	-2.00479	-2.10343	-3.01849	2.01526	-2.35555	-1.92873	1.50517	NaN	-2.31681	-2.44087	-3.12914	0.0084195	24	8	0.56848	1	112.11	44.203	S	2	14	O35344	14	O35344	O35344	Importin subunit alpha-3	Kpna3	__MAENPGLENHRIKSFKNKGRDVETMRRHR	_IKS(ph)FKNK_
-2.28579	-1.93572	-2.1137	-0.0112093	-2.90973	-2.02839	-1.79535	-2.06198	-1.26993	-1.65077	-1.70443	-2.44061	-0.959919	-2.11836	-2.2512	-2.15312	-2.03837	-2.21471	-2.80234	-2.26984	-2.21011	-2.44628	-2.51798	-2.5625	-2.26201	-2.63522	-1.94163	-2.4632	-2.25481	-2.74659	0.0096572	24	8	0.23649	1	156.36	140.01	S	2	1189	E9PVC5;Q6NZJ6;E9Q9E1;E9PVC6	1183;1189;1182;1142	E9PVC5;Q6NZJ6	Q6NZJ6	Eukaryotic translation initiation factor 4 gamma 1	Eif4g1;Eif4g1;Eif4g1;Eif4g1	DRLDRARTPATKRSFSKEVEERSRERPSQPE	_SFS(ph)KEVEER_
-0.852878	-0.489646	-0.69635	-0.109829	-1.18212	-0.671656	-0.118625	-0.452701	-0.461948	-0.165944	-0.363227	-0.911423	-0.269632	-0.583423	-0.647637	-0.763412	-0.82122	-0.605305	-1.19918	-1.13475	-1.08202	-1.03548	-0.717824	-1.04082	-0.776104	-1.35755	-1.09194	-1.89239	-0.452279	-0.608052	0.0096572	24	8	0.327094	0.99907	121.04	121.04	T	2	1629	P14873	1629	P14873	P14873	Microtubule-associated protein 1B;MAP1 light chain LC1	Map1b	SISPPDFSPKTAKSRTPVQDHRSEQSSMSIE	_SRT(ph)PVQDHR_
0.962548	NaN	1.44042	2.61865	2.68492	1.16955	1.1592	1.96274	1.46443	2.7189	1.49753	2.70069	1.28293	1.0526	1.30875	1.50684	1.54267	1.6099	0.650703	1.62491	NaN	NaN	0.55	2.16586	0.939454	NaN	NaN	NaN	NaN	NaN	0.0103568	24	10	0.426536	0.975225	219.87	173.09	S	2	205	Q9DD18	205	Q9DD18	Q9DD18	D-tyrosyl-tRNA(Tyr) deacylase 1	Dtd1	KEDRSASSGAEGDVSSEREP___________	_SASSGAEGDVSS(ph)EREP_
-1.919	-1.60985	-1.47186	-1.89161	-1.69506	-1.95554	-1.5934	-1.89794	-1.62045	-1.65168	-1.77682	-2.01343	-1.68992	-1.36008	-1.97977	-2.00533	-2.12628	NaN	-2.07187	-1.9675	-2.27071	-1.99349	-2.15049	-2.12915	-2.4485	-2.85086	-1.07759	-1.82387	-1.77741	-2.24969	0.0110564	24	6	0.266443	1	192.01	192.01	S	3	436	Q8R3Y8	436	Q8R3Y8	Q8R3Y8	Interferon regulatory factor 2-binding protein 1	Irf2bp1	SPIAALKNVAEALGHSPKDPGGGGGSVRAGG	_NVAEALGHS(ph)PKDPGGGGGSVR_
-3.82589	-3.52105	-4.47242	-4.23619	-3.92856	-2.66316	-3.45733	-3.58207	-3.84599	-3.22283	-3.58664	-4.32243	-2.92962	-3.7822	-4.00845	-4.1216	-4.49761	-3.85907	-3.87617	-4.91025	-3.98158	-4.93234	-3.72955	-3.95801	-4.23419	-4.67299	-4.86419	-4.13233	-3.80993	-3.88938	0.0110564	24	8	0.239989	1	291.7	94.09	S	2	1657	P58871	1657	P58871	P58871	182 kDa tankyrase-1-binding protein	Tnks1bp1	LSPSALKAKLRSRNRSAEEGEVTESKSSQKE	_S(ph)AEEGEVTESK_
-1.42755	-0.821139	0.118461	-1.30176	-1.58736	-1.58227	-1.2825	-2.10242	-1.95892	-1.20602	-1.80711	-2.01389	-1.18783	-1.63082	-2.53757	-2.29528	-1.59192	-2.23906	-1.93693	-2.74981	-1.93221	-2.42621	-1.30048	-1.51869	-1.05394	-2.37212	-0.987612	-1.49349	-1.79593	-1.01593	0.0126353	24	2	0.357332	1	133.48	119.17	S	2	2141	F6ZDS4;Q7M739	2141;2067	F6ZDS4	F6ZDS4		Tpr;Tpr	QPTSASERQTPQAPQSPRRPPHPLPPRLTIH	_QTPQAPQS(ph)PR_
-0.0238941	-0.654894	0.141255	0.513399	0.123402	0.0344114	-1.48779	0.156563	-1.07581	-0.278104	-1.14359	-0.74192	-1.04914	-0.573278	-0.627794	-0.304978	-1.168	-1.53774	-0.926303	-1.69002	-0.870818	-0.908275	0.229349	0.0638011	0.0151118	-0.680774	-1.46571	-0.208018	0.387525	0.663168	0.0126353	24	2	0.458346	0.996613	252.37	221.6	S	2	510	Q8R1Q8	510	Q8R1Q8	Q8R1Q8	Cytoplasmic dynein 1 light intermediate chain 1	Dync1li1	VHAELDRITRKPASVSPTTPTSPTEGEAS__	_KPASVS(ph)PTTPTSPTEGEAS_
-2.7566	-1.41776	-1.94201	-1.38813	-1.52997	-2.5902	-0.876959	-1.72831	-0.129349	-1.33021	-2.03295	-1.83058	-1.35564	-1.51486	-1.8088	-2.5655	-2.72722	-1.85846	-2.78733	-1.8358	-2.59887	-2.19915	-2.59906	-1.85738	-2.52424	-4.12516	-2.31985	-1.10903	-2.41603	-2.54184	0.0126353	24	6	0.637875	0.999326	143.94	123.02	S	2	699	E9PYF4;F6VG99;F6TFN2;E9PYI7	699;577;189;466	E9PYF4	E9PYF4		Lmo7;Lmo7;Lmo7;Lmo7	QKWQDDLAKWKNRRKSYTSDLQKKKEEREEI	_RKS(ph)YTSDLQK_
1.88651	2.02204	1.80829	2.08847	1.97835	2.44489	2.16017	2.17156	2.19581	2.3143	2.18975	2.08443	1.99937	2.02011	2.30679	1.78737	1.64919	2.37655	1.63532	1.97217	2.09462	1.94297	1.94386	1.88076	2.08125	1.67438	1.82021	2.03582	1.96336	1.718	0.0126353	24	8	0.108488	1	172.57	95.094	S	3	352	D3YTL8;Q52KF3;D3Z495	352;365;282	D3YTL8	D3YTL8	Protein spire homolog 1	Spire1;Spire1;Spire1	STPQPERRQPPQRRHSIEKETPTNVRQFLPP	_RHS(ph)IEKET(ph)PTNVR_
0.604718	0.835445	NaN	0.879595	0.570014	1.28652	0.915718	NaN	0.733915	1.03558	0.930215	0.745358	1.01109	0.813956	0.65549	0.677864	0.635741	NaN	0.646722	1.16059	NaN	0.550634	0.238442	0.73238	1.46889	NaN	0.411733	0.192233	NaN	0.194493	0.0126353	24	10	0.186197	0.993693	101.49	101.49	S	3	778	Q80VC9;E9Q5B0	778;779	Q80VC9	Q80VC9	Calmodulin-regulated spectrin-associated protein 3	Camsap3;Camsap3	AARRSPGPGPSPTPRSPKHARPAELKLAPLT	_RSPGPGPSPTPRS(ph)PK_
3.98537	4.29849	3.7964	3.91154	3.66614	4.04773	4.8573	4.34772	4.41904	5.05371	4.0759	4.02221	5.02289	5.57925	4.3096	4.2503	3.38991	5.37309	4.6698	5.0563	4.31141	4.34693	4.34162	4.40718	5.04768	3.32674	3.53119	4.55524	3.73604	3.60148	0.0126353	24	12	0.306654	1	296.62	296.62	S	3	2860	O88737	2860	O88737	O88737	Protein bassoon	Bsn	QQTLPRPMKTLQRSLSDPKPLSPTAEESAKE	_SLS(ph)DPKPLSPTAEESAKER_
0.703689	0.503119	0.705453	0.88518	0.597038	0.932857	0.981622	0.563454	1.06607	1.21036	1.26077	0.750009	0.651836	1.07792	0.931123	0.919233	0.795559	1.01106	0.941531	0.971657	0.988648	0.692688	0.88937	0.935779	1.05206	0.514161	0.667928	0.490375	0.897275	0.421071	0.0126353	24	12	0.117829	0.999587	302.34	147.76	S	3	165	Q99P72	165	Q99P72	Q99P72	Reticulon-4	Rtn4	PAAPPSTPAAPKRRGSGSVDETLFALPAASE	_RRGS(ph)GS(ph)VDETLFALPAASEPVIPSSAEK_
0.180315	0.392175	-0.262433	NaN	NaN	NaN	0.795308	0.108674	NaN	NaN	0.1955	1.13372	NaN	0.771471	NaN	0.273378	0.256735	0.78339	0.619049	1.28437	1.9215	1.18347	0.687358	0.723325	0.56467	-0.161565	0.0862929	0.65624	NaN	NaN	0.0126353	24	16	0.319779	0.975933	111.97	72.643	S	2	275	Q99J77	275	Q99J77	Q99J77		Nans	AELVRSVRLVERALGSPTKQLLPCEMACNEK	_ALGS(ph)PTK_
NaN	NaN	3.86	NaN	2.08663	6.37854	NaN	3.90998	6.43896	4.4374	4.65912	7.14747	2.06612	1.69124	4.47057	4.51418	1.94619	3.37548	1.20873	4.89806	3.17827	NaN	3.84556	3.91903	4.64151	NaN	NaN	NaN	NaN	2.93247	0.0135245	24	12	1.97794	1	162.87	96.103	S	2	279	P11798;F8WIS9	279;279	P11798	P11798	Calcium/calmodulin-dependent protein kinase type II subunit alpha	Camk2a;Camk2a	EALKHPWISHRSTVASCMHRQETVDCLKKFN	_STVAS(ph)CMHR_
2.45672	2.56371	2.37265	2.72681	2.29492	2.51655	2.67043	2.42508	2.77497	2.75682	2.6254	2.24948	2.53466	2.70172	2.55156	2.67715	2.1093	2.52608	2.21123	2.58139	2.30023	2.27049	2.25278	2.46172	2.14191	1.96832	2.57519	2.21893	2.41827	2.1213	0.0144137	24	8	0.186305	1	98.898	58.754	S	2	2829	A2ARP8;Q9QYR6	2829;2591	A2ARP8	A2ARP8	Microtubule-associated protein 1A;MAP1 light chain LC2	Mtap1a;Map1a	QGRPGRKAPGRAKPASPARRLDIRGKRSPTP	_AKPAS(ph)PARR_
-1.39977	-2.04719	-1.22651	-0.517628	0.601584	-0.222557	1.01783	1.27313	1.74918	1.08645	0.266489	0.693014	-0.377957	2.12589	0.239617	-0.80033	-1.08209	-1.72085	-2.11043	-1.17651	-0.416407	NaN	-1.52105	-0.966283	-1.50954	-0.164143	-1.73907	-0.741834	-1.30194	0.657582	0.0144137	24	8	1.00136	1	184.71	113.44	S	2	1374	F8VPK5;P70336	1374;1374	F8VPK5	F8VPK5	Rho-associated protein kinase 2	Rock2;Rock2	ARSSPRTSMKIQQNQSIRRPSRQLAPNKPS_	_IQQNQS(ph)IR_
2.02368	2.51029	2.32453	1.99039	1.88982	2.24605	2.65381	2.58736	2.62593	2.30936	1.98828	2.48981	2.5884	2.39191	2.05733	2.21009	1.93655	2.65435	1.78121	2.46745	2.10867	2.1156	2.21304	1.99005	1.76788	1.90066	1.9167	1.82006	2.17658	1.84928	0.0144137	24	8	0.241628	0.999407	283.81	225.81	S	3	554	F8WHW6;O70161;F6SMP3	554;554;7	F8WHW6	F8WHW6	Phosphatidylinositol 4-phosphate 5-kinase type-1 gamma	Pip5k1c;Pip5k1c;Pip5k1c	PSDTSEQPRYRRRTQSSGQDGRPQEEPHAED	_TQS(ph)SGQDGRPQEEPHAEDLQK_
-2.2416	-2.12638	-2.67132	-2.90109	-2.47661	-2.41357	-1.51637	-2.3705	-2.12955	-2.54139	-3.20895	-2.95381	-2.79381	-2.12065	-2.37041	-3.50297	-2.87939	-2.99106	-3.09697	-3.54201	-3.02168	-2.43493	-2.56869	-2.87639	-3.47444	-3.18266	-2.31545	-1.00439	-2.96173	-3.13921	0.016413	24	4	0.36377	0.999936	198.77	153.04	S	2	465	Q8K1N2;D3Z069	465;510	Q8K1N2	Q8K1N2	Pleckstrin homology-like domain family B member 2	Phldb2;Phldb2	LSLCAEYTKPEGRRLSAGTTVADVQKINKEL	_RLS(ph)AGTTVADVQK_
-2.7371	-0.892585	-2.6469	-2.3173	-2.80636	-2.41056	1.18751	-1.30801	-2.34398	0.965812	-2.80467	-2.8173	-2.64289	-2.28889	-2.69004	-2.62803	-3.24341	-2.00741	-2.93487	-2.62082	-2.9887	-2.95816	-1.04733	-3.61318	-2.70377	-3.70088	-2.88108	-3.06124	-2.27364	-3.25232	0.016413	24	8	0.370748	0.999999	96.707	73.273	S	3	450	Q3UMU9	450	Q3UMU9	Q3UMU9	Hepatoma-derived growth factor-related protein 2	Hdgfrp2	KPRARPVKVERTRKRSEGLSLERKGEKKKEP	_KRS(ph)EGLSLER_
4.71907	4.11514	3.85507	4.29656	4.5862	4.48617	4.53902	5.44738	3.71405	4.25685	4.96547	5.32222	4.70535	3.48042	3.34221	4.07745	NaN	4.67732	3.57515	3.22918	3.84965	4.06219	NaN	3.89847	2.83908	2.44875	4.14285	3.47801	NaN	3.72343	0.0175349	24	8	0.641699	1	260.37	146.06	S	3	271	P47708	271	P47708	P47708	Rabphilin-3A	Rph3a	TGDTSRSPAGLRRANSVQAARPAPAPVPSPA	_RANS(ph)VQAARPAPAPVPSPAPPQPVQPGPPGGSR_
0.489301	0.0911102	-0.251083	0.0212333	NaN	-0.738292	1.49427	0.670406	0.400701	1.37224	1.3008	1.55266	0.328254	0.764714	0.481082	0.352308	0.861395	0.332971	-0.927821	1.10852	NaN	0.720303	0.940174	-4.93706	-4.05797	-0.459537	0.477583	-0.0969364	-0.0928839	NaN	0.0175349	24	10	0.484565	0.999854	51.463	51.463	S	2	428	P16014	428	P16014	P16014	Secretogranin-1;CCB peptide	Chgb	NGRQHRGRGREPGAHSALDTREEKRLLDEGH	_EPGAHS(ph)ALDTR_
0.378157	0.563497	-0.299714	-0.0663991	0.67761	-0.032242	-0.0569997	0.327765	0.408838	-0.156267	-0.132116	0.599069	-0.279887	0.0587434	-1.00641	0.13914	-1.09781	-0.759326	-1.20758	-0.764771	0.431403	-0.477884	0.27296	-0.620774	-1.27751	0.371348	-0.152118	-0.295841	-0.13014	-0.570657	0.0186568	24	4	0.175112	0.996192	280.32	268.25	S	2	1089	E9QKH0;E9QNY9;Q80TV8;J3QP81;E9Q6L0	1089;1118;1088;1051;1060	E9QKH0;J3QP81	E9QKH0	CLIP-associating protein 1	Clasp1;Clasp1;Clasp1;Clasp1	LLHNHLKNSSNTGVGSPSNTIGRTPSRHPSS	_NSSNTGVGS(ph)PSNTIGR_
-0.707525	-0.229219	-0.732834	-0.260869	-1.28818	-0.156655	0.29297	-0.406537	0.08735	-0.225768	-0.34301	-0.805788	-0.486354	-0.846794	-1.03005	-0.331935	-1.22188	0.0545422	-0.910963	-0.772983	-0.982583	-1.21555	-1.4899	-0.987321	-1.08529	-1.56106	NaN	-1.64547	NaN	-1.2649	0.0186568	24	8	0.423511	0.999894	160.27	122.22	S	2	315	A2AG50;A2AG51	315;131	A2AG50	A2AG50	MAP7 domain-containing protein 2	Map7d2;Mtap7d2	KKGRVATSAASGGHGSPLRRCEPPEDISKRL	_VATSAASGGHGS(ph)PLRR_
1.67236	0.313728	0.227608	0.46345	-0.0450236	1.26434	1.44556	1.3007	0.254737	1.25629	1.08302	0.273884	NaN	0.918388	1.56691	-0.272262	NaN	-0.0280033	-0.891652	1.77487	-1.46717	1.33395	NaN	-0.908352	3.86227	NaN	-1.32383	-1.31127	-1.00842	-1.3715	0.0186568	24	8	0.841917	0.999903	119.34	119.34	S	2	231	J3QNK8;Q8CBW3;B7ZCU0;B7ZCU3;B7ZCU4;B7ZCU5;B7ZCU2	231;231;231;231;231;231;231	J3QNK8	J3QNK8	Abl interactor 1	Abi1;Abi1;Abi1;Abi1;Abi1;Abi1	SPARLGSQHSPGRTASLNQRPRTHSGSSGGS	_TAS(ph)LNQRPR_
-2.90321	-2.72829	-2.62723	-2.52544	-2.19837	-2.23827	-2.43552	-2.20783	-2.89237	-2.7238	-2.63557	-2.7319	-2.00877	-2.64037	-2.54283	-0.086512	-2.89643	-2.16418	-2.91957	-2.70013	-3.02492	-2.91634	-3.04023	-3.21128	-2.59431	-3.10301	-2.79666	-2.94043	-2.89662	-2.62677	0.0186568	24	8	0.250032	1	178.72	139.17	S	3	216	Q8K2F8	216	Q8K2F8	Q8K2F8	Protein LSM14 homolog A	Lsm14a	TASAHLPAPAPVGRRSPVPARPLPPTSQKAI	_RS(ph)PVPARPLPPTSQK_
2.06281	1.22401	1.38873	0.786	1.00619	2.55453	1.75006	2.24845	1.50014	2.37161	2.37027	1.87843	1.23172	1.61431	0.899211	1.88443	1.067	0.929253	1.63455	NaN	1.50676	1.48257	1.13984	0.882305	1.32597	0.451899	1.03204	0.751829	1.07434	0.808993	0.0186568	24	10	0.367319	0.99976	144.27	125.73	S	2	392	Q61097;Q5SXE4	392;392	Q61097	Q61097	Kinase suppressor of Ras 1	Ksr1;Ksr1	CRITFLPLARLRRTESVPSDINNPVDRAAEP	_RTES(ph)VPSDINNPVDR_
-2.05738	-1.50004	-1.72653	-1.32579	-1.94482	-1.25108	-1.07888	-0.565402	-1.79086	-0.360196	-0.761285	-1.47207	-0.0618453	-0.590243	-0.742179	-0.0137839	-1.81385	-0.0756011	-1.86627	-1.53127	-1.72365	-1.45181	-1.56072	-1.01671	-1.26147	-2.13337	-1.56399	-0.634221	-1.61372	-2.04264	0.0186568	24	12	0.334153	0.967173	128.88	111.52	S	2	510	Q8BKH7;A2AR12	510;510	Q8BKH7	Q8BKH7	Target of rapamycin complex 2 subunit MAPKAP1	Mapkap1;Mapkap1	ADYLAQKQRKLNRRTSFSFQKEKKSGQQ___	_RTS(ph)FSFQK_
1.87218	5.23688	4.76788	NaN	NaN	4.62904	2.95121	4.64458	2.76024	NaN	5.73006	5.4416	3.42746	3.91118	NaN	4.9848	4.42955	4.71043	4.17765	4.22012	4.72021	2.64738	4.13426	NaN	1.52995	NaN	NaN	NaN	NaN	NaN	0.0186568	24	12	1.94939	0.999106	166.03	125.62	T	3	191	F6RT34;F6VME3;F6ZIA4;F7A0B0	191;172;136;175	F6RT34;F6VME3;F6ZIA4;F7A0B0	F6RT34		Mbp;Mbp;Mbp;Mbp	KSAHKGFKGAYDAQGTLSKIFKLGGRDSRSG	_SAHKGFKGAYDAQGT(ph)LSK_
1.69572	2.0526	1.78548	2.00839	1.07936	1.93677	1.97426	1.96263	1.98576	1.92063	2.12841	1.78602	1.73735	NaN	1.5561	1.57536	1.68785	2.15207	1.1513	1.07872	0.763807	1.64012	1.61017	1.2127	1.59741	0.882518	1.26143	1.11011	NaN	1.1359	0.0199136	24	8	0.458995	0.987407	137.52	120.3	S	2	296	P23242	296	P23242	P23242	Gap junction alpha-1 protein	Gja1	MSPPGYKLVTGDRNNSSCRNYNKQASEQNWA	_LVTGDRNNS(ph)SCR_
-0.0924781	-1.53799	-1.99498	-1.25211	-0.326537	-0.652693	-1.82526	1.78528	-0.871844	-1.10816	2.02063	-2.68269	2.42206	-1.09099	-1.50309	-1.5987	-0.760434	-1.47592	-2.02009	-1.31887	-2.20608	-2.12065	0.241083	-1.57913	-1.58981	-1.98189	-2.12961	-2.43922	-1.77842	-2.67209	0.0211704	24	10	0.473948	1	319.47	319.47	S	2	216	Q9JIX8;F6RJ39;B8JJ89	216;162;70	Q9JIX8	Q9JIX8	Apoptotic chromatin condensation inducer in the nucleus	Acin1;Acin1;Acin1	HSPRKSSSFSEEKGESDDEKPRKGERRSSRV	_SSSFSEEKGES(ph)DDEKPR_
-0.664301	-0.659011	-0.35095	-0.206018	-0.748032	0.21625	-0.412185	-0.413052	-0.128953	0.180201	-0.61155	-0.29725	-0.304861	-0.21661	-0.250719	-0.521553	-0.660564	0.254875	-0.927745	-0.324926	-0.354452	-1.03766	-0.628354	-0.673918	-0.723078	-0.403922	-0.577924	-0.524465	-0.174534	-0.725349	0.027119	24	8	0.160665	0.99999	122.75	122.75	S	3	282	E9Q9Q2;Q80TM6;F6Z9T5;Q9DCB4;F6TDX7	282;283;34;278;44	E9Q9Q2;Q80TM6;Q9DCB4	E9Q9Q2	R3H domain-containing protein 2;cAMP-regulated phosphoprotein 21	R3hdm1;R3hdm2;R3hdm2;Arpp21;R3hdm2	DNQMRVPLQDGRRSKSIEEREEEYQRVRERI;DSQMRIRLKDDRRSKSIEEREEEYQRARDRI;NQNRMHPFRDDRRSKSIEEREEEYQRVRERI	_SKS(ph)IEEREEEYQR_
-0.925544	-1.02155	-0.494569	-0.730836	-1.50406	-0.807272	-0.517729	-0.621431	-0.771463	-0.720191	-0.816968	-1.03534	-0.668573	-1.06895	-0.990156	-1.13501	-0.985063	-0.426748	-1.29101	-1.02098	-1.38023	-1.06392	-1.13973	-1.20514	-0.867896	-1.54156	-1.45006	1.45008	-1.16845	-1.72111	0.027119	24	8	0.248535	1	131.53	92.457	S	3	36	Q99PL6	36	Q99PL6	Q99PL6	UBX domain-containing protein 6	Ubxn6	QKLTDSAGEKTTKGKSPQLALRQPRQGPTDE	_GKS(ph)PQLALRQPR_
NaN	4.27299	NaN	6.96053	1.74072	5.46015	4.67344	NaN	3.56639	5.74267	5.28726	4.64357	4.00321	3.90133	3.11017	NaN	3.50019	5.5351	NaN	3.78771	NaN	NaN	NaN	NaN	NaN	NaN	3.58377	NaN	NaN	7.62397	0.0288673	24	8	1.9139	0.983092	132.86	113.35	S	2	44	E9PUC5;Q8C0E9	44;44	E9PUC5	E9PUC5		Psd3;Psd3	IRRQSHRSKSMKISNSSEFSAKESKALYNSI	_ISNS(ph)SEFSAK_
NaN	5.28636	NaN	3.4994	NaN	5.26601	5.3247	5.00014	NaN	5.95715	5.15082	4.3826	4.02785	4.54972	4.19118	2.61644	NaN	3.98487	3.62087	5.94884	NaN	1.84809	NaN	4.07541	3.49689	NaN	3.66768	2.75137	3.06721	NaN	0.0288673	24	8	1.15345	0.983914	226.49	161.84	S	3	532	Q9EQF6	532	Q9EQF6	Q9EQF6	Dihydropyrimidinase-related protein 5	Dpysl5	RPVTRHGGMRDLHESSFSLSGSQIDDHVPKR	_DLHESS(ph)FS(ph)LSGSQIDDHVPK_
3.84363	3.66253	4.01003	3.00046	3.10917	3.94089	3.67545	3.50898	4.3135	4.82096	3.96693	3.67184	3.19787	4.29642	3.64232	3.48063	2.81888	3.40156	3.64768	3.2395	3.22553	3.27272	3.35715	3.2231	3.53186	2.96005	4.35172	3.45585	2.88108	3.66136	0.0306156	24	8	0.225072	0.999978	337.04	242.9	S	3	666	O88935	666	O88935	O88935	Synapsin-1	Syn1	AAAGGPPHPQLNKSQSLTNAFNLPEPAPPRP	_SQS(ph)LTNAFNLPEPAPPRPSLSQDEVK_
-0.607484	-0.147567	-0.173127	0.0812168	-0.768502	-0.498864	-0.335712	-0.542506	-0.569491	0.407191	-0.0846086	-0.384713	-0.144829	-0.173	-0.586693	-0.128029	-1.45396	-0.0905825	-0.724127	-0.0812032	-0.695459	-1.14757	-0.885574	-0.505891	-0.0385766	-1.0397	-1	-1.01257	-0.746571	-1.04019	0.0306156	24	10	0.290521	0.999967	173.06	173.06	S	2	973	E9PZ43;F7CK47;P27546;E9QPW8	782;1419;973;935	E9PZ43;P27546	P27546	Microtubule-associated protein;Microtubule-associated protein;Microtubule-associated protein 4;Microtubule-associated protein	Mtap4;Mtap4;Map4;Mtap4	HQPGGGRVQIVSKKVSYSHIQSKCGSKDNIK;QKPPAGKVQIVSKKVSYSHIQSKCGSKDNIK	_KVS(ph)YSHIQSK_
0.816723	0.138346	NaN	0.209845	-0.344374	0.513749	0.684666	0.36036	0.339163	0.536943	0.332753	0.119432	0.868384	0.160943	NaN	-1.3236	-0.523863	1.08798	-0.181293	-0.671384	NaN	0.335626	NaN	NaN	NaN	-1.56462	-0.513592	NaN	NaN	NaN	0.0325604	24	8	0.509626	0.989081	162.44	79.422	S	3	75	E9QM38;P55012	75;74	E9QM38	E9QM38	Solute carrier family 12 member 2	Slc12a2;Slc12a2	PAAGDGLGRPLGPTPSQSRFQVDPVSENAGR	_QAGGGVRGEGTPAAGDGLGRPLGPTPS(ph)QSR_
0.888808	1.73054	0.260359	1.0194	NaN	2.01136	0.627516	3.53132	1.77142	NaN	2.90888	2.62042	4.90392	NaN	3.68767	-0.0619835	0.965756	3.37061	2.28244	NaN	NaN	NaN	NaN	NaN	NaN	NaN	NaN	1.73379	NaN	2.05673	0.0325604	24	10	1.0722	1	99.709	89.46	S	3	574	Q9QWI6;B1AQX9;B1AQX7;B1AQX6	574;541;542;542	Q9QWI6	Q9QWI6	SRC kinase signaling inhibitor 1	Srcin1;Srcin1;Srcin1;Srcin1	SPYSGPPSRGSPVRQSFRKDSGSSSVFAESP	_GSPVRQS(ph)FRK_
-2.97911	-3.03668	-2.22435	-2.98712	NaN	-2.02627	-2.00339	-2.28419	-2.06063	NaN	-3.04756	-0.857583	-2.18104	-1.81631	-1.82627	-3.1836	-2.79795	-1.21549	-2.77928	-1.69466	-2.64826	-4.34511	-2.8025	-3.36863	NaN	-2.98608	-4.60792	-2.48612	-2.83103	-3.51046	0.0325604	24	10	0.593138	0.999839	198.31	186.63	S	3	560	F6YZ95;Q8C8U0	159;560	F6YZ95;Q8C8U0	Q8C8U0	Liprin-beta-1	Ppfibp1;Ppfibp1	SRGIMRLFGKLRRSQSTTFNPDDMSEPEFKR	_SQS(ph)TTFNPDDMSEPEFKR_
3.19245	NaN	NaN	1.98376	NaN	2.71586	2.76758	3.55273	1.67332	3.00938	1.89765	1.98559	1.73629	1.89711	3.53192	1.76425	3.62316	1.00732	1.79086	NaN	1.80022	1.98228	3.10333	NaN	1.6242	NaN	NaN	NaN	NaN	1.4202	0.0325604	24	10	0.399788	0.999997	254.8	244.1	T	3	29	P20065	29	P20065	P20065	Thymosin beta-4;Hematopoietic system regulatory peptide	Tmsb4x	AEIEKFDKSKLKKTETQEKNPLPSKETIEQE	_KTET(ph)QEKNPLPSK_
1.13768	2.07291	1.08219	0.246995	0.554422	0.836012	0.530864	0.128125	0.959683	0.937657	0.733196	NaN	1.03321	1.22422	NaN	0.523069	NaN	NaN	NaN	NaN	0.397524	0.78839	NaN	0.799194	NaN	0.680868	0.476799	NaN	NaN	NaN	0.0345053	24	4	0.200354	1	166.28	125.47	T	3	585	Q8K394	585	Q8K394	Q8K394	Inactive phospholipase C-like protein 2	Plcl2	AKKLSSNCSGVEGDVTDEDEGAEMSQRMGKE	_KLSSNCSGVEGDVT(ph)DEDEGAEMSQR_
-2.20955	-4.18174	-4.50468	-4.36541	-3.69866	-4.1955	-4.16688	-4.11237	-2.97264	-3.06406	-2.92069	-4.14102	-4.0283	-3.93518	-4.23074	-4.38915	-4.85992	-4.45385	-5.0152	-4.84875	-3.91073	-4.42344	-3.91227	-4.92363	-5.27478	-4.57785	-3.92334	-4.53069	-3.87961	-4.77363	0.0345053	24	6	0.345257	0.999822	150.21	141.38	S	3	630	O70318	630	O70318	O70318	Band 4.1-like protein 2	Epb41l2	EDLDKAQEAILKHQASISELKRNFMASTPEP	_HQAS(ph)ISELKR_
1.17413	1.61639	1.02104	1.49358	0.281579	1.31987	1.28648	1.14541	1.35653	0.966602	1.56944	1.11835	0.727284	0.95957	0.876599	0.88172	0.301621	1.44305	0.585994	0.52531	0.808791	0.971657	0.77722	0.464962	0.327638	0.256925	0.668662	0.208178	1.23511	0.430353	0.0345053	24	8	0.357422	0.995032	119.88	117.7	S	2	610	Q8C561	610	Q8C561	Q8C561	LMBR1 domain-containing protein 2	Lmbrd2	RRREWKERYGHNREDSTRNRNVHPDPKESNF	_YGHNREDS(ph)TR_
-2.17428	-1.65892	-2.16105	-1.70328	-2.39468	-1.67586	-1.87247	-1.27196	-1.35197	-1.60715	-1.75894	-1.79348	-2.01878	-1.83702	-1.66371	-2.1124	-2.17063	-1.1944	-2.23536	-1.83277	-2.17489	-2.14434	-2.01039	-1.73881	-1.86001	-2.18167	-1.99758	-2.56064	-1.88749	-2.41408	0.0345053	24	10	0.177797	1	120.3	93.823	S	3	403	B2RXQ9;B9EKP8;B7ZWM6;E9Q0B0;Q3UTJ2;D3Z080;E9Q8K9;F6V513;F7BEU1;F6ZWT0	338;373;354;354;339;403;403;115;221;166	B2RXQ9;B9EKP8;D3Z080	D3Z080	Sorbin and SH3 domain-containing protein 2	Sorbs2;Sorbs2;Sorbs2;Sorbs2;Sorbs2;Sorbs2;Sorbs2;Sorbs2;Sorbs2;Sorbs2	SSSASMAGDFRKRRKSEPAVGPLRGLGDQSS	_RKS(ph)EPAVGPLR_
0.416808	0.172961	-0.287827	-0.0540844	0.161137	0.0508761	-0.241718	-0.0961269	0.0196822	-0.14274	-0.226509	-0.0289935	-0.237441	0.170524	0.129639	0.44438	0.220833	0.425986	0.191425	0.314105	-0.0319598	0.198527	0.0360228	0.0839668	0.287484	1.13125	0.0404969	0.190898	0.0298237	0.189812	0.0345053	24	18	0.126462	1	282.19	252.73	S	3	100	Q8N7N5	100	Q8N7N5	Q8N7N5	DDB1- and CUL4-associated factor 8	Dcaf8	TGHYSINDESRGHGHSDEEDEEQPRHRGQRK	_GHGHS(ph)DEEDEEQPR_
2.79556	3.01567	2.68075	2.44544	2.35056	1.76739	2.47209	1.93926	2.00897	1.94731	2.37243	1.72337	0.983504	2.09197	1.40568	2.93523	1.20963	2.28476	1.94303	2.21484	1.79576	2.03032	2.71246	1.9981	3.0511	2.39555	2.67254	3.03979	2.3913	1.85256	0.0345053	24	24	0.384186	0.999999	133.07	124.1	S	2	766	F6SZ47;P28028	713;766	F6SZ47;P28028	P28028	Serine/threonine-protein kinase B-raf	Braf;Braf	IELLARSLPKIHRSASEPSLNRAGFQTEDFS	_SAS(ph)EPSLNR_
0.210913	-0.137241	0.116504	-0.369048	-0.880411	-1.32866	-0.044464	-1.51989	-1.38322	-0.189034	-0.42503	-1.65874	-0.744764	0.297272	-0.931002	-0.877666	-1.56754	-1.19617	-1.35631	-1.30836	-0.996822	-0.0911243	-0.0219061	-0.0160683	-1.40032	0.317894	-1.12605	0.919206	0.131819	-0.0253123	0.0345053	24	24	0.79378	0.993234	189.84	72.086	T	3	70	Q8BP27	70	Q8BP27	Q8BP27	Swi5-dependent recombination DNA repair protein 1 homolog	Sfr1	SPAVPQTRENPPSPPTSPAAPQPRENPPSPP	_ENPPSPPT(ph)S(ph)PAAPQPR_
3.12281	4.9234	3.61537	2.25974	3.81395	3.75824	7.35515	3.78641	4.68906	5.24879	4.12782	4.59779	3.12168	4.34661	5.7093	3.13239	2.93976	4.24195	2.79136	4.09917	3.90665	3.99804	2.48592	2.40194	3.70713	3.05649	3.1428	2.8535	2.67089	5.56224	0.0388249	24	8	0.85122	1	144.8	128.15	S	2	568	O88935	568	O88935	O88935	Synapsin-1	Syn1	SPQRQAGAPQATRQASISGPAPTKASGAPPG	_QAS(ph)ISGPAPTK_
-1.12974	-0.827575	-1.00684	-0.584963	-1.13895	-0.494467	-0.41792	-0.651867	-0.753776	-0.741143	-0.423309	-0.836651	-0.608715	-0.343237	-0.504976	-0.893906	-1.11116	-0.450169	-1.03238	-1.04089	-1.41522	-1.00245	-1.30509	-1.21723	-0.090718	-1.80707	-1.25665	-0.154842	-1.2555	-0.0563061	0.0388249	24	10	0.28542	1	124.43	60.209	S	3	401	A2AJI0;A8Y5P4;A2AJI1;F6WF36	401;369;329;146	A2AJI0	A2AJI0	MAP7 domain-containing protein 1	Map7d1;Mtap7d1;Mtap7d1;Mtap7d1	PSGERPERRKPGAGGSPALARRRLEATPVQK	_RKPGAGGS(ph)PALAR_
1.12362	2.69208	NaN	2.01293	0.885633	0.777146	2.7004	NaN	1.31143	1.9908	1.98114	2.18285	NaN	2.87366	1.89738	NaN	NaN	2.09943	1.6636	NaN	0.971459	NaN	NaN	0.359657	NaN	NaN	0.71461	NaN	NaN	NaN	0.0388249	24	10	1.05483	0.999994	97.911	82.362	S	2	222	J3QNK8;Q8CBW3;B7ZCU0;B7ZCU3;B7ZCU4;B7ZCU5;B7ZCU2	222;222;222;222;222;222;222	J3QNK8	J3QNK8	Abl interactor 1	Abi1;Abi1;Abi1;Abi1;Abi1;Abi1	PTVPNDYMTSPARLGSQHSPGRTASLNQRPR	_LGS(ph)QHSPGR_
-1.34022	-1.43333	-1.51728	-1.03872	-1.79639	-1.42809	-1.28001	-1.86584	-0.81705	-0.646439	-1.49324	-1.98743	-0.876173	-0.901417	-1.02276	-1.38747	-2.26915	-1.03316	-1.66857	-1.09909	-1.87978	-1.52552	-1.88768	-1.44111	-1.29078	-2.31655	-1.37846	-2.39534	-1.6233	-1.78831	0.0388249	24	10	0.173603	1	324.99	217.74	S	3	19	Q80XU3	19	Q80XU3	Q80XU3	Nuclear ubiquitous casein and cyclin-dependent kinase substrate 1	Nucks1	PVRNRKVVDYSQFQESDDADEDYGRDSGPPA	_VVDYSQFQES(ph)DDADEDYGRDSGPPAKK_
-2.76687	-2.9491	-3.19747	-2.68127	-3.16797	-2.51654	-2.89144	-1.46576	-1.83895	-2.59815	-2.66855	-2.62405	-2.86082	-2.37635	-2.41224	-2.5009	-2.38211	1.14516	-2.91499	-2.24741	-2.35583	-2.56942	-2.70808	-2.62602	-0.0378742	-2.87615	-2.84268	-2.36841	-2.80016	-2.67218	0.0388249	24	14	0.188067	1	128.9	105.39	S	3	529	Q8K019;F8WI22	529;529	Q8K019	Q8K019	Bcl-2-associated transcription factor 1	Bclaf1;Bclaf1	HKSLDAREKSIFREESPLRIKMIASDSHRPE	_SIFREES(ph)PLRIK_
1.70176	1.85893	0.939538	1.59841	1.66703	1.46697	0.684735	1.45253	1.78607	1.46319	0.804728	1.38752	1.07987	1.65394	1.77295	1.33935	1.11357	2.25787	1.75453	1.95887	2.2964	1.67144	1.90331	1.23168	2.16327	2.63326	1.83944	2.03204	1.83985	1.13467	0.0388249	24	20	0.263665	0.990566	287.53	121.19	S	2	338	Q3U3J1;P50136	338;334	Q3U3J1	Q3U3J1	2-oxoisovalerate dehydrogenase subunit alpha, mitochondrial	Bckdha;Bckdha	QPFLIEAMTYRIGHHSTSDDSSAYRSVDEVN	_IGHHS(ph)TSDDSSAYR_
5.3499	6.66804	4.44448	6.10462	5.62174	4.97206	4.32412	4.19712	0.985473	4.632	5.12582	4.58502	4.15177	1.5868	5.50236	5.11959	6.53323	6.56115	4.09229	4.7377	5.4044	5.19242	6.08833	7.01487	5.55694	3.97544	6.828	7.35051	7.27423	3.96511	0.0388249	24	22	0.699848	0.939646	351.32	131.4	T	2	711	A2A5Y6;P10637;B1AQW2	711;695;352	A2A5Y6;B1AQW2	A2A5Y6	Microtubule-associated protein;Microtubule-associated protein tau;Microtubule-associated protein	Mapt;Mapt;Mapt	HGAEIVYKSPVVSGDTSPRHLSNVSSTGSID	_SPVVS(ph)GDT(ph)SPR_
-0.513794	-0.176578	-0.128689	-3.28115	-0.664028	-0.0543624	-0.260989	0.202406	NaN	0.210246	0.418408	-0.312317	-0.293606	0.292157	-0.0143553	-0.236217	-0.65892	0.388053	NaN	NaN	-0.389677	-0.632919	-0.262674	NaN	NaN	-0.673195	-0.388355	-0.389016	NaN	-0.588901	0.0412194	24	12	0.265392	0.999354	161.25	152.41	S	3	77	Q9DBC7;A2AI69	77;77	Q9DBC7	Q9DBC7	cAMP-dependent protein kinase type I-alpha regulatory subunit	Prkar1a;Prkar1a	ARQIQCLQKTGIRTDSREDEISPPPPNPVVK	_TGIRTDS(ph)REDEISPPPPNPVVK_
-0.205017	-0.601126	-0.0801119	-0.61899	-0.305912	0.933353	0.905386	-0.105946	-0.906891	0.0729227	0.565801	-0.598079	-0.223175	-0.719928	-0.144699	0.721801	-0.536849	-0.646255	-0.389457	-1.15989	-0.491083	-0.420186	-1.07806	-1.21282	-0.746055	0.112038	-1.13461	-1.28143	-0.755571	0.0716638	0.0436139	24	8	0.341587	0.999955	135.56	111.86	S	2	579	Q91YS4;D3YXZ3;O88448	579;577;575	Q91YS4	Q91YS4	Kinesin light chain 2	Klc2;Klc2;Klc2	GGPQEPPNSRMKRASSLNFLNKSVEEPVQPG	_ASS(ph)LNFLNK_
3.09013	4.81543	4.82043	NaN	NaN	5.53637	5.98704	7.03278	5.3756	5.64299	3.97826	5.52523	6.04216	4.61405	3.45851	NaN	4.47778	4.5353	NaN	4.23996	4.49587	NaN	4.04435	3.53989	4.32534	NaN	4.78528	4.99792	5.64422	NaN	0.0436139	24	8	0.468254	0.99999	270.9	223.67	S	2	1236	O88737	1236	O88737	O88737	Protein bassoon	Bsn	PHGGPSQPTGPRSQGSFEYQDTQDHDYGGRA	_SQGS(ph)FEYQDTQDHDYGGR_
-0.208517	-0.42664	-0.825216	-0.574731	-0.876487	-0.412727	-0.543397	-0.0346383	-0.578117	-0.264717	-0.281075	-0.640528	-0.569588	-0.649661	-0.521553	-0.643856	-0.866156	0.118382	-0.748805	-0.507516	-0.599318	-0.870424	-0.847035	-0.852239	-0.5757	-0.906198	-0.632547	-0.988485	-0.344715	-0.735955	0.0436139	24	8	0.0864811	1	112.17	112.17	S	3	21	Q3UHI4	21	Q3UHI4	Q3UHI4	Protein TMED8	Tmed8	AAEGPAFWSPAARRGSAGGVGDRRGVEESQA	_RGS(ph)AGGVGDRR_
-2.69236	-1.66166	-2.13452	-2.04967	-2.34514	-1.41533	0.720422	-1.64805	-2.00385	-1.48579	-1.49267	-2.529	-2.27519	-2.12935	-2.31823	-1.97324	-2.65384	-2.28146	-2.28454	-2.52657	-2.54567	-0.740453	-2.1846	-2.7035	-2.39237	-3.0981	-2.40931	-2.44461	NaN	-2.4791	0.0436139	24	8	0.222926	0.999889	233.19	193.77	S	2	37	V9GXH3;V9GWT6;V9GX53;F8VPM7;Q99MI1;V9GXP8;V9GXF0	37;37;37;37;37;37;37	V9GXH3	V9GXH3	ELKS/Rab6-interacting/CAST family member 1	Erc1;Erc1	PRLPRSPRLGHRRTNSTGGSSGNSVGGGSGK	_TNS(ph)TGGSSGNSVGGGSGK_
-2.35075	-2.7373	-2.90541	-2.74295	-3.24709	-2.68073	-2.9165	-3.43976	-2.71958	-3.39342	-3.10914	-1.56238	-3.22682	-3.01901	-3.22762	0.217541	-0.258579	-2.70288	-2.71701	-3.12423	-2.54047	-2.69822	-2.24513	-2.98057	-1.81443	2.51153	-2.51243	-2.7593	-2.1447	-2.86315	0.0436139	24	20	0.265888	0.999976	190.71	81.922	T	3	2056	Q8BTI8	2056	Q8BTI8	Q8BTI8	Serine/arginine repetitive matrix protein 2	Srrm2	RSATPPATRNHSGSRTPPVALSSSRMSCFSR	_NHS(ph)GS(ph)RT(ph)PPVALSSSR_
3.53224	2.59667	3.07997	3.7295	3.43132	2.62665	3.501	4.03739	3.03198	3.81539	3.15316	2.08534	4.28186	NaN	3.43189	3.56153	2.02198	1.66694	2.61892	3.36465	1.148	2.9869	NaN	NaN	3.26285	1.955	1.97132	2.16845	3.05889	4.85797	0.0489143	24	6	0.574862	0.999998	120.86	113.42	S	2	31	S4R249;Q8C8R3;S4R285;S4R2D0;S4R291;S4R245;S4R2F3;S4R2H6;S4R1J9;S4R1I1;S4R241	31;31;31;10;31;10;31;10;10;10;10	S4R249	S4R249	Ankyrin-2	Ank2	FNGSSQRRKRPKKSDSNASFLRAARAGNLDK	_SDS(ph)NASFLR_
0.834082	0.895449	0.48835	0.679804	-0.162855	0.902039	0.876016	0.6878	0.96965	0.894805	0.969932	0.293341	0.295057	0.847207	0.560877	0.573767	0.35135	0.697219	0.373215	0.682511	0.658356	0.529489	0.281351	-0.1145	0.815656	0.376152	0.677426	0.17674	0.86415	0.0827746	0.0489143	24	8	0.215379	1	152.7	141.89	S	2	79	Q3UXS0;O35609;E9Q855	79;78;78	Q3UXS0	Q3UXS0	Secretory carrier-associated membrane protein 3	Scamp3;Scamp3;Scamp3	LPPPSAPSVQSSRKLSPTEPRNYGSYSTQAS	_KLS(ph)PTEPR_
3.74609	2.36543	NaN	3.19667	NaN	2.91877	2.24989	4.27207	4.09369	3.26119	2.07893	2.19073	3.39985	NaN	2.69713	3.67807	1.28838	3.09148	NaN	NaN	NaN	3.30059	NaN	NaN	NaN	1.20277	1.69656	NaN	3.49957	NaN	0.0489143	24	8	1.2576	0.999997	134.9	134.9	T	3	227	H3BIV5;D3YVF0	227;220	H3BIV5	H3BIV5	A-kinase anchor protein 5	Akap5;Akap5	IELELENKSSAIQMGTPELEKETKVITEKPS	_SSAIQMGT(ph)PELEKETK_
1.93203	1.58749	1.56499	2.07273	1.10113	1.26618	1.82623	1.93589	1.86008	2.05457	2.07327	1.88929	2.11441	1.6605	2.35609	1.5561	0.666324	2.20896	1.65431	2	1.49741	1.22881	1.97053	1.96646	0.929556	0.685269	1.24503	1.36569	2.05308	1.29803	0.0489143	24	10	0.262266	0.997585	257.34	172.49	S	2	823	F7BJK1;Q8CFX3	823;962	F7BJK1	F7BJK1		Pcdh1;Pcdh1	YRSNSPLPSIQLQPQSPSASKKHQVVQDLPP	_SNSPLPSIQLQPQS(ph)PSASKK_
1.91398	3.25525	3.29506	2.22904	2.31969	2.95915	3.71645	4.01285	3.69301	4.66011	4.98069	3.93186	3.71327	4.8384	3.82005	3.53096	1.40289	3.85219	1.80244	3.10271	3.19231	3.04168	2.67374	3.21504	2.80763	3.60161	3.91674	1.61114	NaN	3.95554	0.0489143	24	10	0.621839	0.999923	330.28	226.56	S	4	656	P97427;Q6P1J1	542;656	P97427;Q6P1J1	Q6P1J1	Dihydropyrimidinase-related protein 1	Crmp1;Crmp1	QPPPIRNLHQSNFSLSGAQIDDNNPRRTGHR	_NLHQSNFSLS(ph)GAQIDDNNPRR_
-1.97398	-2.013	-2.63322	-2.393	-2.12281	-2.32395	-2.03636	-2.77812	-2.24013	-1.90893	-2.2784	-2.05918	-2.73047	-2.36656	-2.17738	-0.79585	-1.80661	-2.63538	-1.92121	-1.93433	-2.016	-1.58448	-1.96222	-1.90639	-1.87263	-1.99722	-1.93817	-2.85384	-2.50625	-2.02255	0.0489143	24	18	0.143806	0.999267	198.76	198.76	S	2	231	P97855	231	P97855	P97855	Ras GTPase-activating protein-binding protein 1	G3bp1	AALEEAAPDDVQKSTSPAPADVAPAQEDLRT	_STS(ph)PAPADVAPAQEDLR_
